# Supplementary material for: Crystal structure and Hirshfeld surface analysis of ethyl 5-phenyl­isoxazole-3-carboxyl­ate
Source: Acta Crystallogr E Crystallogr Commun. 2017 Mar 17;73(Pt 4):531–4. doi: 10.1107/S2056989017003127 (PMC5382615; doi:10.1107/S2056989017003127)
Supplement: Supplementary file 1 [file e-73-00531-sup1.cif]

##############################################################################
#                                                                            #
# This CIF contains the data in a paper accepted for publication in          #
# Acta Crystallographica Section E. It conforms to the requirements of       #
# Notes for Authors for Acta Crystallographica Section E, and has been       #
# peer reviewed under the auspices of the IUCr Commission on Journals.       #
#                                                                            #
# Full details of the Crystallographic Information File format               #
# are given in the paper "The Crystallographic Information File (CIF):       #
# a New Standard Archive File for Crystallography" by S. R. Hall, F. H.      #
# Allen and I. D. Brown [Acta Cryst. (1991), A47, 655-685].                  #
#                                                                            #
# The current version of the core CIF dictionary is obtainable from          #
# ftp://ftp.iucr.org/pub/cif_core.dic.                                       #
#                                                                            #
# Software is freely available for graphical display of the structure(s)     #
# in this CIF. For information consult the CIF software page                 #
# http://www.iucr.org/resources/cif/software.                                #
#                                                                            #
# This file may be used for bona fide research purposes within the           #
# scientific community so long as proper attribution is given to the journal # 
# article from which it was obtained.                                        #
#                                                                            #
##############################################################################
data_I
_audit_creation_method     'SHELXL-2016/4'
_database_code_depnum_ccdc_archive     'CCDC 1534636'
_chemical_name_systematic
;
Ethyl 5-phenylisoxazole-3-carboxylate
;
_chemical_name_common     ?
_chemical_formula_moiety     'C12 H11 N O3'
_chemical_formula_sum     'C12 H11 N O3'
_chemical_formula_iupac     'C12 H11 N O3'
_chemical_formula_weight     217.22
_chemical_melting_point     ?
_shelx_space_group_comment
;
The symmetry employed for this shelxl refinement is uniquely defined
by the following loop, which should always be used as a source of
symmetry information in preference to the above space-group names.
They are only intended as comments.
;
_space_group_crystal_system     monoclinic
_space_group_name_H-M_alt     'P 21/n'
_space_group_name_Hall     '-P 2yn'
loop_
    _space_group_symop_operation_xyz
    'x, y, z'
    '-x+1/2, y+1/2, -z+1/2'
    '-x, -y, -z'
    'x-1/2, -y-1/2, z-1/2'
_cell_length_a     5.4447(7)
_cell_length_b     17.180(2)
_cell_length_c     11.7603(19)
_cell_angle_alpha     90
_cell_angle_beta     94.508(5)
_cell_angle_gamma     90
_cell_volume     1096.6(3)
_cell_formula_units_Z     4
_cell_measurement_reflns_used     5392
_cell_measurement_theta_min     2.37
_cell_measurement_theta_max     30.53
_cell_measurement_temperature     100(2)
_exptl_crystal_description     blocks
_exptl_crystal_colour     colourless
_exptl_crystal_size_max     0.4
_exptl_crystal_size_mid     0.2
_exptl_crystal_size_min     0.2
_exptl_crystal_density_diffrn     1.316
_exptl_crystal_density_meas     ?
_exptl_crystal_density_method     ?
_exptl_crystal_F_000     456
_exptl_absorpt_coefficient_mu     0.096
_exptl_absorpt_correction_type     none
_exptl_absorpt_process_details     ?
_shelx_estimated_absorpt_T_min     ?
_shelx_estimated_absorpt_T_max     ?
_exptl_absorpt_correction_T_min     ?
_exptl_absorpt_correction_T_max     ?
_diffrn_ambient_temperature     100(2)
_diffrn_radiation_type     MoK\a
_diffrn_radiation_wavelength     0.71073
_diffrn_measurement_device_type     'Bruker APEXII CCD'
_diffrn_measurement_method     '\f and \w scans'
_diffrn_detector_area_resol_mean     ?
_diffrn_reflns_number     14119
_diffrn_reflns_av_R_equivalents     0.0749
_diffrn_reflns_theta_min     2.371
_diffrn_reflns_theta_max     28.693
_diffrn_reflns_theta_full     25.242
_diffrn_measured_fraction_theta_max     0.993
_diffrn_measured_fraction_theta_full     0.998
_diffrn_reflns_limit_h_min     -5
_diffrn_reflns_limit_h_max     7
_diffrn_reflns_limit_k_min     -23
_diffrn_reflns_limit_k_max     23
_diffrn_reflns_limit_l_min     -15
_diffrn_reflns_limit_l_max     14
_refine_special_details     ?
_reflns_number_total     2813
_reflns_number_gt     1889
_reflns_threshold_expression     'I > 2\s(I)'
_refine_ls_structure_factor_coef     Fsqd
_refine_ls_matrix_type     full
_refine_ls_R_factor_all     0.1108
_refine_ls_R_factor_gt     0.0636
_refine_ls_wR_factor_gt     0.1526
_refine_ls_wR_factor_ref     0.1772
_refine_ls_goodness_of_fit_ref     1.087
_refine_ls_restrained_S_all     1.087
_refine_ls_number_reflns     2813
_refine_ls_number_parameters     146
_refine_ls_number_restraints     0
_refine_ls_hydrogen_treatment     constr
_refine_ls_weighting_scheme     calc
_refine_ls_weighting_details
                      'w=1/[\s^2^(Fo^2^)+(0.1000P)^2^] where P=(Fo^2^+2Fc^2^)/3'
_atom_sites_solution_hydrogens     geom
_atom_sites_solution_primary     direct
_atom_sites_solution_secondary     difmap
_refine_ls_shift/su_max     0.000
_refine_ls_shift/su_mean     0.000
_refine_diff_density_max     0.271
_refine_diff_density_min     -0.303
_refine_ls_extinction_method     none
_refine_ls_extinction_coef     .
loop_
    _atom_type_symbol
    _atom_type_description
    _atom_type_scat_dispersion_real
    _atom_type_scat_dispersion_imag
    _atom_type_scat_source
    'C' 'C' 0.0033 0.0016
                         'International Tables Vol C Tables 4.2.6.8 and 6.1.1.4'
    'H' 'H' 0.0000 0.0000
                         'International Tables Vol C Tables 4.2.6.8 and 6.1.1.4'
    'N' 'N' 0.0061 0.0033
                         'International Tables Vol C Tables 4.2.6.8 and 6.1.1.4'
    'O' 'O' 0.0106 0.0060
                         'International Tables Vol C Tables 4.2.6.8 and 6.1.1.4'
_computing_data_collection
;
APEX2 (Bruker, 2006)
;
_computing_cell_refinement
;
SAINT (Bruker, 2006)
;
_computing_data_reduction
;
SAINT (Bruker, 2006)
;
_computing_structure_solution
;
SHELXS97 (Sheldrick 2008)
;
_computing_structure_refinement
;
SHELXL2014 (Sheldrick, 2015)
;
_computing_molecular_graphics
;
SHELXTL (Sheldrick 2008) and Mercury (Macrae <i>et al.</i>,
2008)
;
_computing_publication_material
;
SHELXTL (Sheldrick 2008)
;
loop_
    _atom_site_type_symbol
    _atom_site_label
    _atom_site_fract_x
    _atom_site_fract_y
    _atom_site_fract_z
    _atom_site_U_iso_or_equiv
    _atom_site_adp_type
    _atom_site_calc_flag
    _atom_site_occupancy
    _atom_site_disorder_assembly
    _atom_site_disorder_group
    O O1 0.1048(2) 0.62026(7) 0.20002(11) 0.0221(4) Uani d 1 . .
    O O3 -0.4360(3) 0.73867(7) 0.01862(12) 0.0230(4) Uani d 1 . .
    O O2 -0.6161(2) 0.62208(7) -0.01700(11) 0.0243(4) Uani d 1 . .
    C C10 -0.4499(3) 0.66119(10) 0.02530(16) 0.0184(4) Uani d 1 . .
    C C6 0.1914(3) 0.48387(10) 0.22525(16) 0.0181(4) Uani d 1 . .
    N N1 -0.0666(3) 0.67215(8) 0.14685(14) 0.0225(4) Uani d 1 . .
    C C4 0.5520(4) 0.44302(11) 0.34137(19) 0.0256(5) Uani d 1 . .
    H H4 0.692513 0.455560 0.387897 0.031 Uiso calc 1 . .
    C C7 0.0322(4) 0.54579(9) 0.17410(16) 0.0174(4) Uani d 1 . .
    C C9 -0.2320(3) 0.62718(10) 0.09196(15) 0.0180(4) Uani d 1 . .
    C C5 0.4000(4) 0.50161(10) 0.29503(17) 0.0234(5) Uani d 1 . .
    H H5 0.438869 0.553372 0.311094 0.028 Uiso calc 1 . .
    C C3 0.4941(4) 0.36559(11) 0.31817(17) 0.0249(5) Uani d 1 . .
    H H3 0.596502 0.326217 0.348598 0.030 Uiso calc 1 . .
    C C1 0.1308(4) 0.40540(10) 0.20262(16) 0.0203(4) Uani d 1 . .
    H H1 -0.010182 0.392615 0.156628 0.024 Uiso calc 1 . .
    C C12 -0.5855(4) 0.86283(11) -0.04174(18) 0.0273(5) Uani d 1 . .
    H H12A -0.579681 0.880375 0.035929 0.041 Uiso calc 1 . .
    H H12B -0.711938 0.890614 -0.086440 0.041 Uiso calc 1 . .
    H H12C -0.429204 0.872225 -0.071751 0.041 Uiso calc 1 . .
    C C8 -0.1780(3) 0.54715(9) 0.10639(16) 0.0185(4) Uani d 1 . .
    H H8 -0.267753 0.504983 0.075862 0.022 Uiso calc 1 . .
    C C11 -0.6410(4) 0.77721(11) -0.04635(18) 0.0243(5) Uani d 1 . .
    H H11A -0.794720 0.766468 -0.012878 0.029 Uiso calc 1 . .
    H H11B -0.654755 0.759053 -0.124690 0.029 Uiso calc 1 . .
    C C2 0.2846(4) 0.34724(10) 0.24996(17) 0.0237(5) Uani d 1 . .
    H H2 0.245566 0.295307 0.235394 0.028 Uiso calc 1 . .
loop_
    _atom_site_aniso_label
    _atom_site_aniso_U_11
    _atom_site_aniso_U_22
    _atom_site_aniso_U_33
    _atom_site_aniso_U_12
    _atom_site_aniso_U_13
    _atom_site_aniso_U_23
    O1 0.0236(8) 0.0114(6) 0.0300(8) 0.0009(5) -0.0065(6) 0.0016(5)
    O3 0.0239(8) 0.0128(6) 0.0314(8) 0.0024(5) -0.0047(6) 0.0009(5)
    O2 0.0233(8) 0.0170(6) 0.0319(8) -0.0022(5) -0.0028(6) -0.0018(6)
    C10 0.0199(10) 0.0140(8) 0.0215(10) -0.0001(7) 0.0026(8) -0.0025(7)
    C6 0.0190(10) 0.0150(8) 0.0207(10) 0.0016(7) 0.0047(8) 0.0019(7)
    N1 0.0246(10) 0.0139(7) 0.0280(9) 0.0031(6) -0.0052(7) 0.0029(7)
    C4 0.0195(11) 0.0220(10) 0.0345(12) -0.0005(8) -0.0036(8) 0.0034(8)
    C7 0.0234(11) 0.0102(8) 0.0190(10) -0.0019(7) 0.0041(8) -0.0019(7)
    C9 0.0209(10) 0.0131(8) 0.0204(10) -0.0019(7) 0.0035(8) 0.0001(7)
    C5 0.0211(11) 0.0146(9) 0.0345(12) -0.0003(7) 0.0017(9) 0.0006(8)
    C3 0.0224(11) 0.0195(9) 0.0331(11) 0.0057(8) 0.0038(9) 0.0064(8)
    C1 0.0218(11) 0.0161(8) 0.0228(10) -0.0003(7) 0.0005(8) -0.0010(7)
    C12 0.0294(12) 0.0197(9) 0.0320(12) 0.0047(8) -0.0019(9) 0.0042(8)
    C8 0.0208(10) 0.0108(8) 0.0243(10) -0.0014(7) 0.0032(8) -0.0020(7)
    C11 0.0219(11) 0.0197(9) 0.0300(11) 0.0041(8) -0.0055(8) 0.0009(8)
    C2 0.0276(11) 0.0150(8) 0.0289(11) 0.0020(8) 0.0042(8) -0.0001(8)
_geom_special_details
;
 All esds (except the esd in the dihedral angle between two l.s. planes)
 are estimated using the full covariance matrix.  The cell esds are taken
 into account individually in the estimation of esds in distances, angles
 and torsion angles; correlations between esds in cell parameters are only
 used when they are defined by crystal symmetry.  An approximate (isotropic)
 treatment of cell esds is used for estimating esds involving l.s. planes.
;
loop_
    _geom_bond_atom_site_label_1
    _geom_bond_atom_site_label_2
    _geom_bond_site_symmetry_2
    _geom_bond_distance
    _geom_bond_publ_flag
    O1 C7 . 1.366(2) ?
    O1 N1 . 1.4018(19) ?
    O3 C10 . 1.336(2) ?
    O3 C11 . 1.461(2) ?
    O2 C10 . 1.203(2) ?
    C10 C9 . 1.489(3) ?
    C6 C5 . 1.382(3) ?
    C6 C1 . 1.408(2) ?
    C6 C7 . 1.471(2) ?
    N1 C9 . 1.317(2) ?
    C4 C3 . 1.389(3) ?
    C4 C5 . 1.387(3) ?
    C4 H4 . 0.9300 ?
    C7 C8 . 1.342(3) ?
    C9 C8 . 1.413(2) ?
    C5 H5 . 0.9300 ?
    C3 C2 . 1.379(3) ?
    C3 H3 . 0.9300 ?
    C1 C2 . 1.391(3) ?
    C1 H1 . 0.9300 ?
    C12 C11 . 1.502(2) ?
    C12 H12A . 0.9600 ?
    C12 H12B . 0.9600 ?
    C12 H12C . 0.9600 ?
    C8 H8 . 0.9300 ?
    C11 H11A . 0.9700 ?
    C11 H11B . 0.9700 ?
    C2 H2 . 0.9300 ?
loop_
    _geom_angle_atom_site_label_1
    _geom_angle_atom_site_label_2
    _geom_angle_atom_site_label_3
    _geom_angle_site_symmetry_1
    _geom_angle_site_symmetry_3
    _geom_angle
    _geom_angle_publ_flag
    C7 O1 N1 . . 108.98(13) ?
    C10 O3 C11 . . 115.97(14) ?
    O2 C10 O3 . . 125.19(16) ?
    O2 C10 C9 . . 122.75(16) ?
    O3 C10 C9 . . 112.06(15) ?
    C5 C6 C1 . . 119.53(17) ?
    C5 C6 C7 . . 120.93(16) ?
    C1 C6 C7 . . 119.54(17) ?
    C9 N1 O1 . . 104.55(14) ?
    C3 C4 C5 . . 119.89(19) ?
    C3 C4 H4 . . 120.1 ?
    C5 C4 H4 . . 120.1 ?
    O1 C7 C8 . . 109.53(15) ?
    O1 C7 C6 . . 115.78(16) ?
    C8 C7 C6 . . 134.68(16) ?
    C8 C9 N1 . . 112.59(16) ?
    C8 C9 C10 . . 126.49(16) ?
    N1 C9 C10 . . 120.92(15) ?
    C6 C5 C4 . . 120.69(17) ?
    C6 C5 H5 . . 119.7 ?
    C4 C5 H5 . . 119.7 ?
    C2 C3 C4 . . 119.87(18) ?
    C2 C3 H3 . . 120.1 ?
    C4 C3 H3 . . 120.1 ?
    C2 C1 C6 . . 119.14(18) ?
    C2 C1 H1 . . 120.4 ?
    C6 C1 H1 . . 120.4 ?
    C11 C12 H12A . . 109.5 ?
    C11 C12 H12B . . 109.5 ?
    H12A C12 H12B . . 109.5 ?
    C11 C12 H12C . . 109.5 ?
    H12A C12 H12C . . 109.5 ?
    H12B C12 H12C . . 109.5 ?
    C9 C8 C7 . . 104.35(15) ?
    C9 C8 H8 . . 127.8 ?
    C7 C8 H8 . . 127.8 ?
    O3 C11 C12 . . 106.35(15) ?
    O3 C11 H11A . . 110.5 ?
    C12 C11 H11A . . 110.5 ?
    O3 C11 H11B . . 110.5 ?
    C12 C11 H11B . . 110.5 ?
    H11A C11 H11B . . 108.7 ?
    C3 C2 C1 . . 120.87(17) ?
    C3 C2 H2 . . 119.6 ?
    C1 C2 H2 . . 119.6 ?
loop_
    _geom_torsion_atom_site_label_1
    _geom_torsion_atom_site_label_2
    _geom_torsion_atom_site_label_3
    _geom_torsion_atom_site_label_4
    _geom_torsion_site_symmetry_1
    _geom_torsion_site_symmetry_2
    _geom_torsion_site_symmetry_3
    _geom_torsion_site_symmetry_4
    _geom_torsion
    _geom_torsion_publ_flag
    C11 O3 C10 O2 . . . . -0.4(3) ?
    C11 O3 C10 C9 . . . . 179.40(15) ?
    C7 O1 N1 C9 . . . . -0.10(19) ?
    N1 O1 C7 C8 . . . . 0.15(19) ?
    N1 O1 C7 C6 . . . . -179.04(15) ?
    C5 C6 C7 O1 . . . . 0.1(3) ?
    C1 C6 C7 O1 . . . . -179.73(15) ?
    C5 C6 C7 C8 . . . . -178.8(2) ?
    C1 C6 C7 C8 . . . . 1.3(3) ?
    O1 N1 C9 C8 . . . . 0.0(2) ?
    O1 N1 C9 C10 . . . . 179.04(15) ?
    O2 C10 C9 C8 . . . . 6.0(3) ?
    O3 C10 C9 C8 . . . . -173.78(16) ?
    O2 C10 C9 N1 . . . . -172.86(18) ?
    O3 C10 C9 N1 . . . . 7.3(2) ?
    C1 C6 C5 C4 . . . . 1.1(3) ?
    C7 C6 C5 C4 . . . . -178.82(18) ?
    C3 C4 C5 C6 . . . . -0.4(3) ?
    C5 C4 C3 C2 . . . . -0.6(3) ?
    C5 C6 C1 C2 . . . . -0.9(3) ?
    C7 C6 C1 C2 . . . . 179.02(17) ?
    N1 C9 C8 C7 . . . . 0.1(2) ?
    C10 C9 C8 C7 . . . . -178.89(17) ?
    O1 C7 C8 C9 . . . . -0.13(19) ?
    C6 C7 C8 C9 . . . . 178.9(2) ?
    C10 O3 C11 C12 . . . . 179.89(15) ?
    C4 C3 C2 C1 . . . . 0.8(3) ?
    C6 C1 C2 C3 . . . . 0.0(3) ?
loop_
    _geom_hbond_atom_site_label_D
    _geom_hbond_atom_site_label_H
    _geom_hbond_atom_site_label_A
    _geom_hbond_site_symmetry_A
    _geom_hbond_distance_DH
    _geom_hbond_distance_HA
    _geom_hbond_distance_DA
    _geom_hbond_angle_DHA
    C1 H1 O2 3_465 0.93 2.52 3.447(2) 171
    C8 H8 O2 3_465 0.93 2.36 3.260(2) 163
_shelx_hkl_file
;
   1   0   0   -1.30    0.50
   2   0   0  854.51   45.80
   2   0   0 1024.80   47.50
   3   0   0   -0.80    1.30
   3   0   0   -0.60    3.90
   4   0   0  132.29   12.20
   4   0   0  147.09    8.50
   5   0   0    2.70    2.10
   5   0   0  -10.80    6.50
   6   0   0   77.89   13.50
   7   0   0  -13.50   12.50
   1  -1   0   81.19    5.00
   1   1   0   72.99    4.30
  -1   1   0   69.59    4.10
   2  -1   0  434.26   21.20
   2  -1   0  451.25   23.10
   2   1   0  404.26   21.60
   3  -1   0  341.17   19.80
   3  -1   0  325.37   17.10
   3   1   0  352.56   19.70
   3   1   0  326.97   17.50
   4  -1   0   69.39    4.80
   4  -1   0   65.59    9.30
   4   1   0   60.89    9.40
   4   1   0   66.69    5.40
   5  -1   0   21.60    3.30
   5  -1   0   11.00    7.90
   5   1   0   22.30    3.50
   5   1   0   34.10    8.30
   6  -1   0   51.49   11.50
   6   1   0   54.19   12.80
   6   1   0   60.49    6.50
   7   1   0    7.40   13.70
   0  -2   0  186.38    9.80
   0   2   0  187.48    9.60
   0   2   0  155.58    9.50
   0   2   0  206.28    9.90
   1  -2   0 1321.67   71.19
   1  -2   0 1465.25   70.59
   1  -2   0 1478.15   70.59
  -1   2   0 1477.95   70.59
  -1   2   0 1397.16   70.59
  -1   2   0 1584.54   71.39
   2  -2   0  107.39    7.50
   2  -2   0   86.89    5.70
   2   2   0   91.89    5.80
   3  -2   0  263.77   16.00
   3   2   0  237.58   13.60
   4  -2   0    6.30    5.00
   4   2   0   -2.10    2.10
   4   2   0    2.10    5.40
   5  -2   0   37.10    9.40
   5   2   0   53.49    5.50
   5   2   0   62.59   11.60
   6  -2   0   20.20    9.50
   6   2   0   18.20    9.90
   6   2   0   31.50    5.80
   7  -2   0    4.60   12.30
   7   2   0    9.70   13.10
   0  -3   0   -0.30    0.80
   0  -3   0   -0.10    0.80
   0  -3   0   -0.50    0.90
   0   3   0    0.10    0.70
   0   3   0    0.00    0.90
   0   3   0   -0.80    0.70
  -1  -3   0   30.30    2.50
   1  -3   0   36.30    3.10
   1  -3   0   33.00    3.90
  -1  -3   0   28.60    2.70
   1  -3   0   38.00    3.10
   1   3   0   28.60    2.40
   1   3   0   35.90    2.80
  -1   3   0   42.10    3.20
   2  -3   0  759.42   38.10
   2  -3   0  722.03   36.40
   2  -3   0  744.33   36.30
   2   3   0  724.03   36.50
  -2   3   0  707.53   36.30
  -2   3   0  728.93   36.20
   3  -3   0    6.80    3.80
   4  -3   0    6.70    6.20
   4   3   0    8.00    5.40
   4   3   0    8.60    2.70
   5  -3   0  356.76   25.10
   5   3   0  364.26   23.70
   5   3   0  377.36   20.20
   6  -3   0   -1.80    9.20
   6   3   0    9.90    9.50
   6   3   0   11.40    4.00
   7  -3   0   39.30   13.80
   7   3   0   18.90   13.20
   0  -4   0 2328.57  113.59
   0  -4   0 2368.06  113.69
   0  -4   0 2320.97  113.29
   0   4   0 2373.26  113.39
   0   4   0 2225.38  113.49
   0   4   0 2407.76  113.69
   1  -4   0  294.57   16.50
   1  -4   0  293.97   15.90
  -1  -4   0  319.47   15.50
   1  -4   0  295.27   16.00
  -1  -4   0  331.17   15.80
  -1   4   0  290.07   16.00
   1   4   0  305.97   15.50
   1   4   0  325.27   15.80
  -1   4   0  279.67   15.80
   2  -4   0   60.29    5.00
   2  -4   0   60.49    4.70
   2  -4   0   64.49    6.70
  -2   4   0   60.59    4.50
  -2   4   0   72.89    6.80
   2   4   0   66.79    4.80
  -2   4   0   55.09    4.80
   3  -4   0  599.14   29.90
   3  -4   0  607.54   33.00
   3  -4   0  565.94   30.30
   3   4   0  592.94   30.50
  -3   4   0  597.34   29.80
   4   4   0    3.90    5.70
   4   4   0    5.70    2.60
   5  -4   0  304.37   23.90
   5   4   0  348.37   19.20
   5   4   0  353.76   22.60
   6  -4   0   21.80   10.80
   6   4   0   13.30   10.50
   7  -4   0    7.50   13.60
   7   4   0    0.90    5.00
   7   4   0   10.10   13.20
   0  -5   0    2.00    1.50
   0  -5   0    0.80    1.30
   0  -5   0   -0.90    1.30
   0   5   0    1.00    1.50
   0   5   0    1.50    1.30
   1  -5   0   97.09    6.70
   1  -5   0  101.69    6.90
   1  -5   0  104.29    7.40
  -1  -5   0  113.79    6.40
  -1  -5   0  117.69    6.70
  -1   5   0  107.29    7.50
   1   5   0  110.69    6.70
  -1   5   0   97.99    6.80
  -1   5   0   98.59    6.60
   1   5   0  111.29    6.40
   2  -5   0   18.50    4.00
  -2  -5   0   19.60    2.20
  -2  -5   0   24.40    3.00
   2  -5   0   18.50    3.50
   2  -5   0   16.60    3.10
  -2   5   0   16.00    3.10
   2   5   0   15.90    3.00
  -2   5   0   22.90    4.60
   2   5   0   24.80    2.90
  -2   5   0   20.90    3.30
   3  -5   0   -1.10    1.80
   3  -5   0   -3.30    2.50
   3  -5   0   -1.60    4.20
  -3   5   0    1.00    1.70
   3   5   0    2.20    1.90
   4  -5   0  267.97   15.20
   4  -5   0  291.77   20.20
   4   5   0  291.07   16.30
   5  -5   0   74.19   13.50
   5   5   0  102.19    8.40
   5   5   0   93.49   12.00
   6  -5   0   -5.10   10.10
   6   5   0    0.10    3.90
   6   5   0   -5.90   10.00
   7  -5   0  -14.70   13.50
   7   5   0    9.50    5.50
   7   5   0    8.60   14.30
   0  -6   0  221.58   12.50
   0  -6   0  214.08   12.30
   0  -6   0  219.28   11.90
   0   6   0  243.68   12.40
   0   6   0  211.88   12.20
   0   6   0  217.38   12.50
   1  -6   0  241.58   14.10
  -1  -6   0  278.57   13.10
   1  -6   0  235.58   13.90
  -1  -6   0  262.47   13.90
  -1  -6   0  257.17   13.50
   1  -6   0  239.68   14.30
   1   6   0  253.57   13.50
   1   6   0  266.97   13.90
  -1   6   0  222.78   13.70
  -1   6   0  228.08   14.00
  -1   6   0  246.88   14.60
   1   6   0  277.17   13.00
   2  -6   0   12.70    2.70
  -2  -6   0   11.50    2.20
  -2  -6   0   15.80    3.10
   2  -6   0   15.30    4.30
   2  -6   0   14.00    3.30
  -2   6   0   13.00    3.00
   2   6   0   11.60    2.20
  -2   6   0   14.80    2.80
  -2   6   0   17.30    4.50
   2   6   0   12.50    2.70
   2   6   0   14.60    2.60
   3  -6   0  147.39    9.60
   3  -6   0  148.69   10.50
   3  -6   0  166.88   12.90
  -3   6   0  140.89    9.30
   3   6   0  155.88    9.90
   4  -6   0   49.00    7.00
   4  -6   0   45.10    9.50
   4  -6   0   47.70    5.00
  -4   6   0   47.70    4.80
   4   6   0   47.80    5.80
   5  -6   0  238.68   21.10
   5   6   0  261.77   20.20
   5   6   0  284.47   16.50
   6  -6   0   17.60   10.70
   6   6   0   11.30   10.90
   6   6   0   17.10    4.80
   7  -6   0   19.20   13.90
   7   6   0    6.90    5.50
   7   6   0  -22.20   14.20
   0  -7   0    0.70    1.40
   0  -7   0    0.80    1.60
   0  -7   0    1.30    1.60
   0   7   0    0.80    1.60
   0   7   0   -1.40    2.00
   0   7   0   -0.40    1.70
   1  -7   0   75.19    6.70
  -1  -7   0   87.79    6.50
   1  -7   0   83.09    6.80
   1  -7   0   81.39    6.40
  -1  -7   0   87.79    6.00
  -1  -7   0   92.89    5.50
   1   7   0   96.19    5.50
  -1   7   0   80.49    6.70
   1   7   0   80.99    6.00
  -1   7   0   79.59    6.20
   1   7   0   96.59    6.50
   1   7   0   88.89    6.00
   2  -7   0   80.69    6.80
  -2  -7   0   93.29    6.60
   2  -7   0   84.79    7.40
  -2  -7   0   90.79    5.80
   2  -7   0   82.89    8.30
  -2   7   0   77.19    6.40
   2   7   0   91.79    5.50
  -2   7   0   85.49    7.50
   2   7   0   81.69    6.50
  -2   7   0  100.99    8.90
   2   7   0   92.09    5.80
   2   7   0   94.49    6.70
   3  -7   0   34.50    6.40
   3  -7   0   20.40    6.50
   3  -7   0   23.30    4.20
  -3   7   0   25.40    4.20
   3   7   0   29.10    4.30
   4  -7   0   17.80    7.50
   4  -7   0   26.10    4.70
   4  -7   0   24.30    4.60
  -4   7   0   26.30    4.60
   4   7   0   24.70    4.90
   5  -7   0    4.50    8.60
   5   7   0    1.00    9.20
   5   7   0   11.30    3.80
   6  -7   0   24.70   11.70
   6   7   0   20.10    5.00
   6   7   0   44.30   12.00
   0  -8   0 3303.17  159.88
   0  -8   0 3176.68  159.38
   0  -8   0 3339.67  158.78
   0   8   0 3496.65  159.88
   0   8   0 3516.55  159.48
   0   8   0 3136.19  159.28
   0   8   0 2958.20  158.68
   1  -8   0   92.99    7.00
  -1  -8   0   95.19    6.60
  -1  -8   0  106.59    5.90
  -1  -8   0   93.39    7.40
   1  -8   0   84.39    7.20
   1  -8   0   86.39    7.60
   1   8   0  100.89    7.20
  -1   8   0   92.19    7.40
  -1   8   0   85.39    5.60
   1   8   0  105.59    6.30
   1   8   0   92.79    6.60
  -1   8   0   90.19    6.90
   1   8   0   84.59    6.50
  -2  -8   0   19.80    3.10
   2  -8   0   10.10    2.90
  -2  -8   0   13.40    3.00
   2  -8   0   14.70    3.80
   2  -8   0   15.10    4.40
  -2   8   0    8.50    2.90
  -2   8   0   11.10    3.60
   2   8   0   12.60    3.20
  -2   8   0   17.50    4.90
   2   8   0   11.80    2.30
   2   8   0   13.40    2.80
   3  -8   0   33.50    6.60
   3  -8   0   19.60    6.10
  -3  -8   0   32.10    4.90
  -3  -8   0   27.80    3.20
   3  -8   0   26.00    4.30
   3   8   0   31.40    4.70
   3   8   0   25.20    4.00
  -3   8   0   23.00    3.80
   4  -8   0   85.59   10.40
   4  -8   0  116.29   13.70
   4  -8   0  109.69    8.20
   4   8   0  113.79    8.80
  -4   8   0  106.39    8.10
   5  -8   0   26.00    5.20
   5  -8   0   27.90    6.50
   5  -8   0   39.40    9.90
   5   8   0   51.19   10.50
   5   8   0   27.40    5.10
   6  -8   0   35.10   12.60
   6   8   0   59.69    8.80
   0  -9   0    1.20    2.10
   0  -9   0   -0.50    1.90
   0   9   0   -3.10    2.40
   0   9   0    2.60    1.60
   0   9   0    2.50    2.80
   0   9   0    3.80    2.30
   1  -9   0    5.50    3.50
   1  -9   0    3.40    2.60
  -1  -9   0    6.60    1.90
  -1  -9   0    1.00    2.90
  -1  -9   0    3.90    2.30
   1  -9   0    0.80    2.30
   1   9   0    4.20    2.60
  -1   9   0    1.60    3.20
   1   9   0    3.30    2.30
  -1   9   0    2.00    1.40
  -1   9   0   11.10    3.90
  -1   9   0    3.00    2.20
   1   9   0    3.40    1.80
   1   9   0    3.60    2.10
   2  -9   0   13.20    4.20
  -2  -9   0   16.40    2.90
   2  -9   0   17.40    5.00
   2  -9   0   19.30    3.80
  -2  -9   0   18.80    3.60
  -2   9   0   17.80    4.10
   2   9   0   21.60    3.80
  -2   9   0   16.30    3.60
   2   9   0   23.90    4.00
   2   9   0   20.30    3.70
   3  -9   0   66.79    8.40
  -3  -9   0   58.79    6.50
   3  -9   0   58.59    9.50
   3  -9   0   58.99    6.50
  -3  -9   0   63.39    4.90
   3   9   0   48.30    6.40
  -3   9   0   54.89    6.10
  -3   9   0   53.49    7.90
   3   9   0   60.69    6.50
   4  -9   0  133.39   14.50
   4  -9   0   99.29   11.50
   4  -9   0  119.09    9.20
   4   9   0  126.69    9.80
  -4   9   0  125.89    8.90
   5  -9   0    9.10    6.40
   5  -9   0    2.80    9.00
   5   9   0    5.30    4.40
   6  -9   0    5.40   11.00
   6   9   0    6.70    5.20
   0 -10   0  871.01   43.20
   0 -10   0  833.52   44.50
   0 -10   0  818.32   43.80
   0  10   0  938.81   44.40
   0  10   0  939.31   44.70
   0  10   0  813.32   43.80
   0  10   0  807.42   43.10
  -1 -10   0   22.30    4.40
   1 -10   0   26.20    5.30
  -1 -10   0   21.60    3.70
   1 -10   0   25.10    5.00
  -1 -10   0   22.60    4.10
   1 -10   0   18.50    3.70
  -1  10   0   19.10    3.10
   1  10   0   19.40    3.60
  -1  10   0   24.50    4.90
   1  10   0   29.10    5.50
   1  10   0   25.90    4.50
  -1  10   0   20.90    4.00
  -1  10   0   20.40    5.10
   1  10   0   18.60    3.40
   2 -10   0  175.88   11.90
  -2 -10   0  174.38   10.90
  -2 -10   0  194.58   12.20
   2 -10   0  173.18   13.00
   2 -10   0  178.68   13.30
   2  10   0  184.18   11.00
  -2  10   0  185.78   13.10
  -2  10   0  170.18   11.70
  -2  10   0  197.48   14.00
   2  10   0  187.68   12.10
   2  10   0  170.68   11.40
   3 -10   0  246.98   17.10
  -3 -10   0  258.37   15.30
   3 -10   0  248.18   17.90
   3 -10   0  255.67   15.50
  -3 -10   0  272.67   13.90
   3  10   0  235.78   15.30
  -3  10   0  231.18   15.10
  -3  10   0  231.38   16.30
   3  10   0  261.27   15.30
   4 -10   0  207.98   17.60
   4 -10   0  187.18   15.40
   4 -10   0  176.98   12.60
   4  10   0  200.78   13.20
  -4  10   0  193.68   12.60
   5 -10   0    1.80    3.80
   5 -10   0   -4.30    9.20
   5 -10   0    3.00    7.20
   5  10   0   -4.30    4.50
   6 -10   0   -4.90   11.90
   6 -10   0   -2.60    4.30
   6  10   0    7.90    6.00
   0 -11   0    4.00    2.60
   0 -11   0    3.70    3.30
   0 -11   0    4.60    2.60
   0  11   0    2.40    3.30
   0  11   0    4.30    2.00
   0  11   0    4.20    2.70
   0  11   0    9.30    4.10
  -1 -11   0   13.40    4.00
   1 -11   0   15.40    3.60
   1 -11   0   16.20    4.40
  -1 -11   0   18.40    3.00
  -1 -11   0   12.30    3.40
   1 -11   0   13.40    3.70
  -1  11   0    7.70    4.60
  -1  11   0   12.80    2.60
   1  11   0    8.90    3.00
  -1  11   0   11.80    3.40
   1  11   0   12.00    3.90
  -1  11   0   14.60    4.40
   1  11   0   20.10    3.90
   1  11   0    9.60    2.90
   2 -11   0   92.69    8.00
   2 -11   0   68.99    8.90
  -2 -11   0   73.29    6.60
   2 -11   0   87.69   10.10
  -2 -11   0   94.19    8.60
   2  11   0   79.19    7.10
   2  11   0   84.69    8.30
   2  11   0   90.19    6.70
  -2  11   0   74.99   10.10
  -2  11   0   80.19    9.20
  -2  11   0   85.19    7.90
  -3 -11   0   67.09    8.00
   3 -11   0   69.19    7.60
   3 -11   0   54.29   10.10
   3 -11   0   64.69   10.20
  -3 -11   0   62.39    5.60
   3  11   0   53.79    6.90
  -3  11   0   54.69    7.30
  -3  11   0   52.99    8.80
   3  11   0   62.29    7.40
   4 -11   0   18.30    8.00
   4 -11   0   21.60    5.00
   4 -11   0   28.10    8.00
  -4  11   0   26.10    5.30
   4  11   0   33.80    5.60
   5 -11   0    5.60    9.50
   5 -11   0  -14.50    7.70
   5 -11   0    3.60    4.20
   5  11   0    0.70    4.90
   6 -11   0   20.30    5.00
   6 -11   0   30.80   12.40
   6  11   0   25.10    6.50
   0 -12   0  242.68   16.00
   0 -12   0  241.28   15.00
   0 -12   0  252.57   14.20
   0  12   0  233.98   15.80
   0  12   0  243.48   14.90
   0  12   0  255.97   16.10
   0  12   0  225.48   13.90
   1 -12   0   86.09    8.10
  -1 -12   0  109.19    7.00
   1 -12   0   99.79    9.90
   1 -12   0   95.09    8.50
  -1 -12   0  102.89    8.00
  -1 -12   0   94.59    9.20
   1  12   0  110.89    8.70
   1  12   0   98.49    9.40
  -1  12   0   87.69    9.50
   1  12   0   88.49    7.70
  -1  12   0   88.89    6.50
   1  12   0   85.89    7.40
  -1  12   0   82.79    8.20
  -1  12   0   95.89   10.20
  -2 -12   0    6.70    4.30
   2 -12   0    2.80    3.40
   2 -12   0    7.80    4.40
   2 -12   0    3.10    4.80
  -2 -12   0    1.10    2.70
  -2  12   0    6.20    5.30
   2  12   0    6.10    2.70
  -2  12   0   13.70    6.50
   2  12   0    7.00    3.00
   2  12   0    7.30    4.40
  -2  12   0    3.30    3.70
   3 -12   0   19.10    4.90
  -3 -12   0   35.20    6.30
   3 -12   0   28.40    7.00
   3 -12   0   25.30    7.00
  -3 -12   0   24.40    4.50
   3  12   0   19.10    4.70
  -3  12   0   22.30    4.80
   3  12   0   25.80    5.20
  -3  12   0   22.10    7.00
   4 -12   0    2.40    7.20
   4 -12   0    1.00    4.00
  -4 -12   0   -4.10    5.00
   4  12   0    4.20    3.80
  -4  12   0    2.40    4.00
   5 -12   0   -2.60   11.00
   5 -12   0  -15.60    9.30
   5 -12   0    5.00    4.30
   5  12   0   -2.30    4.80
   6 -12   0    7.40   12.90
   6 -12   0   21.20    5.50
   0 -13   0    7.90    3.40
   0 -13   0    5.30    3.30
   0 -13   0    1.90    4.20
   0  13   0    8.10    5.00
   0  13   0    6.50    3.40
   0  13   0    7.70    4.60
   0  13   0    6.40    2.60
  -1 -13   0  334.47   19.00
   1 -13   0  326.97   20.90
   1 -13   0  321.27   19.30
  -1 -13   0  337.97   17.80
   1 -13   0  334.27   19.70
  -1 -13   0  345.67   20.60
  -1  13   0  332.07   19.60
  -1  13   0  315.47   20.80
  -1  13   0  303.77   17.70
  -1  13   0  314.07   21.00
   1  13   0  319.47   18.90
   1  13   0  346.67   19.40
   1  13   0  341.97   20.60
   1  13   0  324.27   18.80
   2 -13   0   12.10    6.00
  -2 -13   0    6.70    3.50
   2 -13   0   16.40    4.70
  -2 -13   0   19.50    5.50
   2 -13   0   13.40    5.00
   2  13   0   16.40    4.00
  -2  13   0   16.70    7.30
   2  13   0   12.20    3.70
  -2  13   0    9.10    4.00
  -2  13   0    6.00    5.30
   2  13   0   15.60    5.40
  -3 -13   0   26.20    6.10
   3 -13   0   20.20    7.20
   3 -13   0   11.00    6.30
  -3 -13   0   13.90    3.60
   3 -13   0   10.20    4.50
   3  13   0   11.20    3.70
   3  13   0    5.60    4.90
  -3  13   0   10.30    4.70
   4 -13   0   27.90    9.40
   4 -13   0    5.10    4.70
  -4 -13   0    9.50    6.20
   4 -13   0   16.70    8.00
  -4 -13   0    9.20    3.40
   4  13   0   17.80    5.10
  -4  13   0   16.70    5.10
   5 -13   0    7.10   16.70
   5 -13   0   10.90    5.10
   5 -13   0   28.40   10.60
   6 -13   0   12.40   14.40
   6 -13   0    8.10    5.90
   6  13   0    3.40    7.60
   0 -14   0    6.90    3.80
   0 -14   0    4.30    3.40
   0 -14   0   16.30    5.70
   0  14   0    6.90    3.30
   0  14   0   11.70    5.20
   0  14   0    3.80    2.80
   0  14   0    6.50    5.40
  -1 -14   0  373.26   20.10
   1 -14   0  384.96   23.90
  -1 -14   0  383.46   23.50
   1 -14   0  368.36   21.80
   1 -14   0  391.16   22.30
  -1 -14   0  374.86   21.50
   1  14   0  371.26   23.10
  -1  14   0  375.86   23.70
   1  14   0  381.56   21.40
   1  14   0  408.16   22.40
   1  14   0  348.87   21.10
  -1  14   0  381.46   23.90
  -1  14   0  355.16   21.90
  -1  14   0  336.07   19.80
   2 -14   0   35.10    7.30
   2 -14   0   31.50    8.40
  -2 -14   0   31.40    5.10
  -2 -14   0   24.60    6.70
   2 -14   0   24.30    5.30
   2  14   0   20.70    4.60
   2  14   0   42.30    7.60
   2  14   0   27.40    6.70
  -2  14   0   29.20    5.60
   2  14   0   23.70    4.40
  -2  14   0   28.20    7.10
   3 -14   0  524.95   31.70
   3 -14   0  515.75   28.80
  -3 -14   0  529.95   27.00
   3 -14   0  469.25   29.70
  -3 -14   0  533.05   29.50
   3  14   0  482.85   28.90
  -3  14   0  496.45   28.40
   3  14   0  465.55   28.00
   4 -14   0   11.10    7.70
   4 -14   0    0.00   10.00
  -4 -14   0   12.20    7.00
  -4 -14   0    3.90    3.40
  -4  14   0    0.70    4.60
   4  14   0    4.30    5.30
   5 -14   0   -2.50   10.40
   5  14   0    7.90    6.30
   0 -15   0   -1.20    5.30
   0 -15   0    2.00    4.10
   0  15   0   -3.60    2.60
   0  15   0    0.60    3.60
   0  15   0    6.70    6.10
   0  15   0    1.20    6.30
  -1 -15   0   55.99    7.20
   1 -15   0   50.39    8.20
  -1 -15   0   60.59    6.40
   1 -15   0   43.70    8.60
  -1 -15   0   75.59   12.10
   1 -15   0   67.59    8.40
   1  15   0   63.79   10.80
  -1  15   0   53.39    8.00
  -1  15   0   59.99   11.00
   1  15   0   52.89    6.80
  -1  15   0   50.19    8.80
   1  15   0   54.99    7.30
   1  15   0   51.39   10.70
  -1  15   0   57.79    5.90
   2 -15   0    5.60    7.50
   2 -15   0   12.30    6.00
   2 -15   0    4.10    4.60
  -2 -15   0    7.50    6.60
  -2 -15   0   -1.90    3.50
  -2  15   0    2.30    6.80
  -2  15   0    6.10    4.80
  -2  15   0   -5.40    8.70
   2  15   0    7.40    4.10
   2  15   0    1.90    5.40
   3 -15   0    0.60    9.40
  -3 -15   0    7.60    7.70
  -3 -15   0   -0.70    3.60
   3 -15   0    7.40    4.60
   3 -15   0    9.00    6.10
   3  15   0    5.50    4.10
  -3  15   0    2.60    5.20
   4 -15   0  -14.30   11.50
   4 -15   0   -4.70    4.70
   4 -15   0   -4.40    7.30
  -4 -15   0    5.80    3.80
   4  15   0    6.40    4.70
  -4  15   0   -8.60    5.00
   5 -15   0    8.10    6.30
   5 -15   0   -6.00   11.10
   5  15   0    9.30    6.30
   0 -16   0  184.78   13.20
   0 -16   0  164.38   16.80
   0 -16   0  160.18   12.00
   0  16   0  178.88   15.60
   0  16   0  142.39   14.90
   0  16   0  163.58   12.60
   0  16   0  152.28   11.20
   1 -16   0    6.50    4.90
   1 -16   0    3.50    4.90
   1 -16   0  -10.30    7.40
  -1 -16   0    2.30    4.10
  -1 -16   0    6.20    7.50
  -1 -16   0   -0.10    4.20
  -1  16   0   10.00    5.20
   1  16   0    8.40    6.70
  -1  16   0   -1.80    6.90
   1  16   0   -2.90    3.80
   1  16   0   -0.10    3.70
  -1  16   0    5.70    3.10
  -1  16   0   10.60    7.20
  -2 -16   0   36.80   10.50
   2 -16   0   46.60    9.90
   2 -16   0   62.49   11.10
  -2 -16   0   49.70    7.20
   2 -16   0   37.90    6.90
   2  16   0   33.70    8.30
  -2  16   0   45.40    5.10
  -2  16   0   21.10   11.30
   2  16   0   32.60    6.60
  -2  16   0   34.30   12.80
  -2  16   0   35.90    6.50
   3 -16   0   25.10   10.80
  -3 -16   0    3.70    4.20
   3 -16   0   -1.10    4.60
   3 -16   0   10.30    6.50
  -3  16   0   -1.10    5.70
   3  16   0    0.50    4.30
   4 -16   0   -5.70    5.50
   4 -16   0    3.90    7.90
  -4 -16   0    8.50    3.90
   4  16   0    4.00    5.80
   5 -16   0    3.30    6.70
   5 -16   0   19.80   11.00
   5  16   0   10.40    6.40
   0 -17   0   -2.70    8.30
   0 -17   0    7.00    4.30
   0 -17   0    9.80    4.80
   0  17   0  -10.60    6.90
   0  17   0    1.40    3.10
   0  17   0   -1.80    4.10
   1 -17   0   27.00    6.00
  -1 -17   0   17.70    5.50
   1 -17   0   21.00    5.80
   1 -17   0   28.10   10.10
  -1 -17   0   38.80    6.30
  -1  17   0   32.60    9.90
   1  17   0   30.00    5.40
  -1  17   0   35.20    6.10
  -1  17   0   31.00    5.90
   1  17   0   31.20    5.80
  -1  17   0   18.10    8.90
   1  17   0   40.30    8.80
   1  17   0   29.50    8.20
   2 -17   0   14.80   10.70
   2 -17   0   -3.50    6.00
  -2 -17   0   -2.00    4.60
   2 -17   0    9.30    5.00
  -2  17   0   -8.70   12.10
  -2  17   0    5.60    2.80
  -2  17   0    4.00    5.00
   3 -17   0   -4.30    5.30
   3 -17   0    7.70    7.60
   3 -17   0   -8.70   12.00
  -3 -17   0   -0.10    4.50
   3  17   0    7.30    4.50
  -3  17   0   -4.40    5.10
   4 -17   0    5.40    6.60
   4 -17   0    2.80    8.40
   4  17   0   -0.70    5.90
   0 -18   0  167.38   13.10
   0 -18   0  175.38   13.90
   0  18   0  178.28   13.70
   0  18   0  131.49   18.20
   0  18   0  198.08   12.60
   0  18   0  143.69   17.10
   1 -18   0   24.80    6.00
  -1 -18   0   26.10    5.30
  -1 -18   0   11.00    5.60
   1 -18   0   15.30    6.50
  -1  18   0   45.50   10.80
  -1  18   0   34.80    6.20
   1  18   0   21.20    8.50
   1  18   0   14.60    4.50
   1  18   0    7.80    8.30
  -1  18   0   20.80    6.40
   1  18   0   26.80    5.60
   2 -18   0   24.30    8.00
   2 -18   0    6.00   13.60
   2 -18   0   17.50    6.50
  -2 -18   0   14.80    5.80
   2  18   0   17.20    5.00
   2  18   0    3.60    8.90
  -2  18   0   21.20    3.70
  -2  18   0    7.00    5.40
   3 -18   0   -7.10   14.40
   3 -18   0   12.20    7.00
  -3 -18   0   18.40    5.70
   3 -18   0   13.00    9.20
  -3  18   0   13.40    6.60
   3  18   0   27.60    6.10
   4 -18   0   21.20    7.50
   4 -18   0   40.40   11.80
   4  18   0   21.10    7.00
   0 -19   0    5.10    5.40
   0 -19   0   -5.30    4.60
   0  19   0   -2.40    4.00
   0  19   0   -0.40    5.00
   0  19   0   16.70   10.50
   1 -19   0  -10.20    5.90
   1 -19   0   -4.50    5.90
  -1 -19   0    1.30    5.20
  -1 -19   0   13.00    5.30
  -1  19   0    2.60    5.10
   1  19   0    0.20    4.50
  -1  19   0    9.50    4.30
  -1  19   0  -12.90   12.40
   2 -19   0   15.80    7.70
  -2 -19   0   28.70    7.00
  -2  19   0   29.60    4.60
  -2  19   0   33.30    7.70
   2  19   0   31.50    6.80
   3 -19   0   -2.90    7.00
  -3 -19   0   12.40    5.90
   3 -19   0   -7.90    8.90
   3  19   0   11.50    6.30
  -3  19   0    1.40    7.10
   4 -19   0   21.40   12.30
   4 -19   0   12.20    8.50
   4  19   0    9.90    7.20
   0 -20   0    3.20    6.20
   0 -20   0   -7.50    6.20
   0  20   0   -3.10    5.10
   0  20   0    2.80    4.60
  -1 -20   0   29.30    7.00
  -1 -20   0    8.80    5.70
   1 -20   0    4.60    7.00
   1 -20   0    2.40    6.40
  -1  20   0   16.40    5.10
   1  20   0   18.10    5.20
   1  20   0   22.30   11.20
   1  20   0   22.30   12.20
  -1  20   0   19.60    6.60
   2 -20   0    0.00    6.70
  -2 -20   0   -1.30    6.50
   2 -20   0  -11.50    7.80
   2  20   0   -2.60    5.70
  -2  20   0    0.20    3.70
  -2  20   0   -0.30    6.10
   3 -20   0   61.79   10.50
  -3 -20   0   63.39   11.20
   3 -20   0   66.09   12.30
   3  20   0   59.39    9.20
   0 -21   0   -0.10    6.90
   0 -21   0   -2.20    7.10
   0  21   0  -12.20   15.10
   1 -21   0    3.60    7.40
  -1 -21   0   -1.90    6.70
   1 -21   0    3.20    8.50
  -1 -21   0    4.20    7.30
  -1  21   0    7.20    7.40
  -1  21   0   12.10    4.80
   1  21   0    7.10    5.90
   2 -21   0   14.80    8.90
   2 -21   0   27.20   10.70
  -2 -21   0   22.90    8.40
   2  21   0   19.00    6.60
   3 -21   0   11.00   11.30
   3 -21   0   17.30    9.00
   3  21   0   11.30    7.50
   0 -22   0   75.39   14.40
   0 -22   0   95.99   15.00
   0  22   0  118.59   12.60
  -1 -22   0    7.10    8.40
   1 -22   0   15.00    9.60
  -1 -22   0   13.40    8.70
   1 -22   0   10.20    8.30
  -1  22   0   27.80    6.30
  -2 -22   0   18.30    9.10
   2 -22   0    3.90    8.40
   0 -23   0    1.00    9.00
   0 -23   0   17.30   10.40
   0  23   0    0.60    6.60
   7   0  -1    4.10   12.40
   6   0  -1    2.80    9.70
   6   0  -1   -0.20    2.80
   5   0  -1   68.69    5.80
   5   0  -1   63.19   10.40
   4   0  -1    0.40    1.80
   4   0  -1   -5.80    4.30
   3   0  -1   32.60    3.40
   3   0  -1   45.80    6.10
   2   0  -1   -2.50    1.90
  -1   0   1    9.20    1.80
   1   0  -1   10.30    1.90
   1   0   1 1756.12   84.69
  -2   0  -1    0.80    0.90
   2   0   1    0.20    0.80
   3   0   1    1.80    1.20
   4   0   1    0.50    1.70
   4   0   1   -2.80    5.20
   5   0   1  333.67   23.20
   6   0   1   -8.80    8.10
   7   0   1   -2.40   14.00
   7  -1  -1    4.50   12.00
   7   1  -1   -0.20   11.30
   6  -1  -1  -12.60    8.40
   6   1  -1    2.80    9.30
   6   1  -1    1.50    3.20
   5  -1  -1  272.17   20.00
   5   1  -1  273.37   15.20
   5   1  -1  250.87   19.70
   4  -1  -1    1.30    4.70
   4  -1  -1    6.30    1.90
   4   1  -1    4.20    5.30
   4   1  -1    1.90    2.20
   3  -1  -1   -2.10    3.20
   3  -1  -1   -0.90    1.20
   3   1  -1   -0.40    1.50
   3   1  -1    5.20    3.20
   2  -1  -1   12.50    3.10
   2   1  -1   14.40    3.10
  -2   1   1   13.00    3.10
   1  -1  -1 1523.05   75.59
  -1  -1   1 1581.74   75.29
   1  -1  -1 1524.15   74.89
  -1   1   1 1467.45   74.99
  -1   1   1 1552.34   75.79
   1   1  -1 1669.33   75.29
  -1  -1  -1 1714.53   79.09
   1  -1   1 1494.35   78.99
  -1   1  -1 1497.05   79.09
   1   1   1 1824.72   79.09
  -2  -1  -1  488.35   25.60
   2   1   1  547.45   25.60
  -2   1  -1  498.55   25.30
   3  -1   1   -3.30    3.70
   3   1   1    0.90    1.40
   4  -1   1   30.60    7.40
   4   1   1   37.30    7.40
   4   1   1   36.10    4.00
   5  -1   1  168.28   16.50
   5   1   1  179.48   17.50
   5   1   1  190.48   10.90
   6  -1   1   -5.70    8.80
   6   1   1    3.10    9.10
   7  -1   1   62.59   15.20
   7   1   1   46.60   15.30
   7  -2  -1    6.00   13.60
   7   2  -1    3.80    4.50
   7   2  -1   17.70   11.30
   6  -2  -1  101.49   15.50
   6   2  -1  117.29    8.90
   6   2  -1  100.79   16.00
   5  -2  -1    0.40    6.80
   5   2  -1   -6.80    6.20
   5   2  -1    3.40    3.00
   4  -2  -1  320.87   20.70
   4   2  -1  319.27   17.50
   3  -2  -1  163.68   11.90
   3   2  -1  178.78   11.10
   3   2  -1  151.28    9.60
   2  -2  -1   38.40    3.00
   2  -2  -1   34.90    2.40
   2  -2  -1   40.70    4.80
  -2   2   1   31.30    2.90
  -2   2   1   39.70    4.50
   2   2  -1   32.70    4.00
   1  -2  -1 3811.32  198.78
  -1   2   1 4400.76  199.18
   1   2  -1 4136.69  198.28
   0  -2  -1   15.60    1.80
   0  -2  -1   16.20    1.40
   0  -2  -1   15.20    1.40
   0   2   1   17.50    1.50
   0   2   1   14.90    1.80
   0   2   1   14.80    1.30
  -1  -2  -1  771.32   38.00
  -1  -2  -1  800.92   37.60
   1  -2   1  702.63   38.10
  -1   2  -1  730.03   38.10
   1   2   1  784.62   38.00
   1   2   1  856.61   37.60
  -2  -2  -1   16.20    2.50
   2  -2   1   13.40    2.20
   2  -2   1   13.00    2.50
   3  -2   1  411.56   23.90
   3   2   1  412.06   21.30
   4  -2   1   17.20    6.70
   4   2   1   18.20    3.60
   5  -2   1    6.30    7.00
   5   2   1   -0.10    7.80
   5   2   1    3.60    2.30
   6  -2   1    9.80    9.70
   6   2   1   21.00    9.70
   7  -2   1   12.30   13.50
   7   2   1   -8.30   13.00
   7  -3  -1   16.10   12.30
   7   3  -1    4.00    4.70
   7   3  -1    5.20   11.40
   6  -3  -1  426.56   29.50
   6   3  -1  400.86   23.10
   6   3  -1  431.86   28.80
   5  -3  -1    0.90    7.10
   5   3  -1    8.90    7.00
   5   3  -1   10.70    3.30
   4  -3  -1   12.70    5.90
   4   3  -1   18.20    5.70
   3  -3  -1  167.68   12.40
   3   3  -1  179.48   11.40
   2  -3  -1   70.99    6.70
   2  -3  -1   72.59    4.50
   2  -3  -1   70.79    5.10
  -2   3   1   85.39    6.60
  -2   3   1   73.49    5.00
  -1  -3   1 1296.57   57.69
   1  -3  -1 1169.98   57.59
   1  -3  -1 1071.89   57.49
  -1  -3   1 1235.48   57.69
   1  -3  -1 1121.89   58.09
  -1   3   1 1240.68   58.39
   1   3  -1 1216.48   57.59
  -1   3   1 1099.89   57.59
   0  -3   1  521.95   25.60
   0  -3  -1  512.55   25.30
   0  -3  -1  490.95   25.30
   0  -3   1  526.95   25.40
   0  -3  -1  501.15   25.10
   0   3   1  509.35   25.10
   0   3   1  513.75   25.30
   0   3   1  485.85   25.20
   0   3  -1  528.25   25.60
   1  -3   1  422.96   21.70
  -1  -3  -1  413.56   20.80
  -1  -3  -1  430.26   20.20
   1  -3   1  368.86   20.90
   1  -3   1  371.26   20.90
  -1   3  -1  376.16   20.90
   1   3   1  473.25   20.40
   1   3   1  420.26   20.70
   2  -3   1  103.89    8.10
   2  -3   1   80.29    5.90
   2  -3   1   87.99    6.00
  -2   3  -1   82.69    5.90
   2   3   1   96.89    5.90
   3  -3   1  952.80   47.80
   3  -3   1  970.40   50.49
  -3   3  -1  947.41   47.70
   3   3   1  984.30   48.00
   4  -3   1   28.90    7.50
   4   3   1   27.60    4.10
   5  -3   1   91.19   13.70
   5   3   1   94.19   14.20
   5   3   1   79.19    6.80
   6  -3   1   17.90   10.50
   6   3   1   17.10   10.20
   6   3   1   17.90    4.40
   7  -3   1   56.89   15.80
   7   3   1    7.40   14.20
   7  -4  -1   28.00   13.10
   7   4  -1    0.30   11.20
   7   4  -1    8.70    5.20
   6  -4  -1   -3.80    8.80
   6   4  -1    7.50    9.20
   6   4  -1    8.20    4.20
   5  -4  -1   -2.80    6.30
   5   4  -1    6.80    3.20
   4  -4  -1   -2.60    5.10
   4   4  -1    0.80    2.40
   4   4  -1    8.60    5.10
   3  -4  -1   67.39    4.80
   3  -4  -1   60.49    8.10
   3  -4  -1   76.69    6.00
  -3   4   1   73.49    5.70
   3   4  -1   74.89    7.20
   2  -4  -1   12.50    2.30
   2  -4  -1   15.10    3.50
  -2   4   1   16.00    2.80
  -2   4   1   15.10    3.40
  -2   4   1   17.90    2.30
  -1  -4   1   -1.20    1.10
   1  -4  -1   -2.30    1.50
   1  -4  -1   -1.50    0.90
  -1  -4   1   -2.50    1.30
   1  -4  -1   -1.70    1.10
  -1   4   1   -0.20    1.80
   1   4  -1   -0.90    1.20
  -1   4   1   -1.10    1.10
  -1   4   1   -0.70    1.00
   0  -4   1   45.10    3.90
   0  -4  -1   42.20    3.50
   0  -4  -1   50.09    3.70
   0  -4   1   56.29    4.20
   0  -4  -1   50.69    3.40
   0  -4   1   57.29    3.80
   0   4   1   55.89    3.50
   0   4   1   46.50    3.60
   0   4   1   46.90    3.20
   0   4  -1   54.19    4.10
   0   4   1   49.40    3.60
  -1  -4  -1   38.10    2.70
   1  -4   1   37.00    3.60
  -1  -4  -1   36.00    3.30
   1  -4   1   33.10    3.70
   1  -4   1   38.10    4.10
  -1  -4  -1   38.80    3.00
   1   4   1   40.00    3.10
   1   4   1   36.20    3.00
  -1   4  -1   35.90    3.70
   1   4   1   43.10    3.10
   2  -4   1  440.16   23.90
   2  -4   1  440.76   24.00
   2  -4   1  481.05   25.50
   2   4   1  495.55   23.20
   2   4   1  473.35   23.80
  -2   4  -1  447.86   23.90
   3  -4   1    1.10    2.10
   3  -4   1   -0.90    2.20
   3  -4   1    1.50    3.50
  -3   4  -1   -1.80    1.80
   3   4   1   -1.30    1.70
   4  -4   1  153.08   13.80
   4   4   1  145.39    9.60
   5   4   1   86.29    7.50
   5   4   1   93.89   13.20
   6  -4   1    7.00    9.90
   6   4   1   27.60    5.10
   6   4   1   47.00   11.80
   7  -5  -1  -11.00   13.40
   7   5  -1   -2.10   10.80
   6  -5  -1   69.19   13.10
   6   5  -1   77.09   13.00
   6   5  -1   86.29    9.30
   5  -5  -1   -4.20    7.00
   5   5  -1   -3.60    6.90
   5   5  -1    0.20    3.20
   4  -5  -1   -1.10    4.70
   4   5  -1    0.90    2.40
   4   5  -1   -2.10    4.20
   3  -5  -1  431.16   24.60
   3  -5  -1  421.06   21.50
   3  -5  -1  411.46   22.30
   3   5  -1  404.26   22.40
  -3   5   1  412.66   24.60
  -3   5   1  426.16   22.30
   2  -5  -1  134.99    9.70
   2  -5  -1  122.19    7.80
  -2  -5   1  138.99    7.70
  -2  -5   1  136.29    7.90
   2  -5  -1  125.49    8.30
  -2   5   1  150.48   10.00
  -2   5   1  129.99    8.40
  -2   5   1  122.19    7.80
   2   5  -1  140.59    7.70
  -1  -5   1    3.00    1.50
   1  -5  -1    1.10    1.10
  -1  -5   1    1.30    1.60
   1  -5  -1    1.80    1.40
   1  -5  -1    0.60    1.70
  -1   5   1    1.00    1.40
   1   5  -1    0.10    1.40
   1   5  -1    1.60    1.40
  -1   5   1    2.70    1.30
  -1   5   1    2.90    2.20
   0  -5  -1   99.39    6.10
   0  -5   1  100.69    6.60
   0  -5  -1   93.99    5.90
   0  -5   1   93.09    6.40
   0  -5  -1   87.59    5.90
   0  -5   1  101.29    6.20
   0  -5  -1   85.79    5.70
   0   5   1  107.79    6.20
   0   5   1   94.19    5.60
   0   5  -1   99.79    6.60
   0   5  -1  103.29    6.50
   0   5   1   95.49    5.90
   0   5   1  100.09    6.10
   0   5  -1  105.89    6.30
  -1  -5  -1  674.53   32.00
   1  -5   1  608.84   32.80
   1  -5   1  624.24   32.90
  -1  -5  -1  658.93   32.30
   1   5   1  678.73   32.30
   1   5   1  619.84   32.40
  -1   5  -1  653.13   33.50
  -1   5  -1  595.04   32.80
   1   5   1  702.33   32.10
   2  -5   1 1539.75   77.59
   2  -5   1 1514.55   78.89
  -2  -5  -1 1663.13   76.89
  -2  -5  -1 1618.24   76.39
   2  -5   1 1496.15   77.69
   2   5   1 1665.23   76.89
   2   5   1 1526.95   77.39
   3  -5   1   69.89    8.70
   3  -5   1   56.19    6.20
   3  -5   1   56.29    5.60
   3   5   1   56.89    5.20
  -3   5  -1   61.49    5.30
   4  -5   1  428.16   22.50
   4  -5   1  392.76   22.80
   4   5   1  468.95   23.20
  -4   5  -1  418.06   22.40
   5  -5   1    0.80    7.40
   5   5   1   10.90    8.70
   5   5   1   12.30    3.50
   6   5   1   87.19   17.30
   6   5   1   83.79    8.40
   7  -5   1   -1.00   14.90
   7  -6  -1  -10.60   13.20
   7   6  -1   -8.70   11.40
   7   6  -1   10.80    5.90
   6  -6  -1   99.29   18.70
   6   6  -1  111.29   10.40
   6   6  -1   84.19   16.30
   5  -6  -1   -9.40    6.60
   5   6  -1   -4.00    7.10
   5   6  -1    0.70    3.80
   4  -6  -1    4.20    3.80
   4  -6  -1    5.80    2.20
   4  -6  -1   12.90    5.70
   4   6  -1    1.90    3.10
   4   6  -1    2.00    4.80
   3  -6  -1  119.19    8.50
   3  -6  -1  103.59   10.60
   3  -6  -1  105.49    7.20
  -3   6   1   97.59    8.00
   3   6  -1  113.69    8.00
  -3   6   1  101.89   10.80
  -2  -6   1    5.30    2.10
   2  -6  -1    2.50    2.60
   2  -6  -1    3.20    2.70
  -2  -6   1    5.60    1.70
   2  -6  -1    3.60    1.80
   2   6  -1    4.50    1.70
  -2   6   1    3.20    1.80
  -2   6   1    3.40    2.30
  -2   6   1    3.10    3.40
   1  -6  -1  493.85   26.70
  -1  -6   1  499.95   26.70
   1  -6  -1  502.05   27.00
  -1  -6   1  560.44   27.10
   1  -6  -1  477.05   27.00
   1   6  -1  595.84   27.30
  -1   6   1  521.05   27.00
  -1   6   1  508.65   25.70
   1   6  -1  555.94   26.90
  -1   6   1  497.85   26.60
  -1   6   1  546.55   27.70
   0  -6   1   11.90    2.40
   0  -6  -1   16.00    2.40
   0  -6   1   11.70    2.60
   0  -6   1   16.60    2.70
   0  -6  -1   14.00    2.40
   0  -6  -1   10.80    2.10
   0   6  -1   12.10    2.50
   0   6   1   16.70    2.70
   0   6  -1   15.30    3.00
   0   6   1   16.30    2.00
   0   6   1   17.00    2.70
   0   6   1   15.60    2.50
   0   6  -1   14.30    2.90
   1  -6   1    9.10    2.40
  -1  -6  -1    8.90    2.30
   1  -6   1    7.40    2.50
  -1  -6  -1    7.00    1.50
   1  -6   1    5.50    2.50
  -1  -6  -1    9.90    2.10
   1   6   1   11.10    2.20
  -1   6  -1    5.30    2.40
  -1   6  -1    7.00    3.10
   1   6   1    8.10    1.90
   1   6   1   12.20    2.60
  -1   6  -1   10.30    2.60
   2  -6   1  550.54   28.60
  -2  -6  -1  557.74   27.80
  -2  -6  -1  551.34   27.20
   2  -6   1  502.95   28.60
   2   6   1  562.84   27.80
   2   6   1  556.24   27.70
  -2   6  -1  549.54   28.50
   2   6   1  534.25   28.20
   3  -6   1   46.10    6.30
   3  -6   1   46.60    8.60
   3  -6   1   47.60    5.70
   3   6   1   57.59    5.20
  -3   6  -1   48.80    5.30
   4  -6   1   79.59   11.60
   4  -6   1   77.09    6.90
   4  -6   1   74.29    7.70
  -4   6  -1   73.59    6.60
   4   6   1   89.89    7.20
   5  -6   1    3.50    7.70
   6  -6   1   20.70   11.50
   6   6   1   40.90    7.30
   6   6   1   46.40   13.00
   7  -6   1   -9.00   14.00
   7   6   1  -15.40   14.20
   7   6   1    6.60    5.60
   7  -7  -1   30.30   14.70
   7   7  -1    5.40    6.30
   6  -7  -1   22.90   11.90
   6   7  -1   51.69    8.70
   6   7  -1   37.00   10.80
   5  -7  -1    2.30    5.40
   5  -7  -1    9.50    2.60
   5  -7  -1   12.10    8.60
   5   7  -1    7.50    7.60
   5   7  -1    6.70    3.90
   4  -7  -1   92.29    6.90
   4  -7  -1   84.19   12.60
   4  -7  -1   97.79    9.30
   4   7  -1   94.79    8.00
   3  -7  -1  240.68   16.60
   3  -7  -1  240.68   13.30
   3  -7  -1  245.38   14.70
   3   7  -1  232.98   14.10
  -3   7   1  225.38   16.90
  -3   7   1  228.68   13.20
  -3   7   1  231.08   14.40
   2  -7  -1  265.17   16.10
   2  -7  -1  254.47   14.70
   2  -7  -1  252.87   15.30
  -2  -7   1  279.07   14.90
  -2  -7   1  278.27   14.40
   2   7  -1  281.27   14.40
  -2   7   1  256.87   16.60
  -2   7   1  249.58   15.20
  -2   7   1  253.37   14.50
   1  -7  -1  906.91   46.60
   1  -7  -1  916.21   46.90
  -1  -7   1  977.00   46.80
   1  -7  -1  881.41   46.90
  -1  -7   1  969.30   47.10
   1   7  -1 1048.90   47.20
  -1   7   1  910.81   46.90
  -1   7   1  890.11   46.50
   1   7  -1  981.20   46.80
  -1   7   1  852.21   45.50
  -1   7   1  927.41   47.50
   0  -7  -1  154.48    9.20
   0  -7   1  162.98   10.20
   0  -7  -1  169.28    9.40
   0  -7   1  169.68    9.90
   0  -7   1  150.68    9.20
   0  -7  -1  160.88    9.70
   0   7   1  166.88    9.50
   0   7  -1  143.99    9.70
   0   7   1  148.49    9.20
   0   7  -1  162.38   10.10
   0   7   1  156.08    8.90
   0   7   1  159.28    9.70
   0   7  -1  156.48    9.80
  -1  -7  -1   44.00    4.00
  -1  -7  -1   43.40    4.20
   1  -7   1   38.50    5.20
   1  -7   1   46.40    5.40
   1  -7   1   42.30    4.80
  -1  -7  -1   41.80    3.60
  -1   7  -1   39.30    4.90
   1   7   1   43.80    3.80
   1   7   1   41.20    4.20
  -1   7  -1   41.00    4.60
  -1   7  -1   41.80    5.30
   1   7   1   38.00    3.70
   2  -7   1    8.60    2.90
  -2  -7  -1   10.80    2.50
   2  -7   1    9.10    3.80
  -2  -7  -1   13.80    2.10
   2  -7   1   13.50    3.80
   2   7   1   13.00    2.60
  -2   7  -1   11.90    3.00
   2   7   1   12.10    2.70
   2   7   1   11.70    2.50
   3  -7   1   23.00    5.00
   3  -7   1   19.00    5.50
   3  -7   1   20.50    4.20
  -3   7  -1   31.50    4.60
   3   7   1   28.60    4.10
   4  -7   1   32.20    5.40
   4  -7   1   24.30    8.50
   4  -7   1   25.00    4.20
  -4   7  -1   22.10    4.10
   4   7   1   32.20    5.10
   5  -7   1   21.10    4.80
   5  -7   1   28.30    4.10
   5  -7   1   27.50    8.60
   5   7   1   31.50    6.10
  -5   7  -1   25.30    4.10
   6   7   1   37.10   12.70
   6  -8  -1   -4.50   10.50
   6   8  -1   18.10    5.70
   5  -8  -1   45.30   10.20
   5  -8  -1   26.80    4.80
   5  -8  -1   44.60    6.90
   5   8  -1   33.60    5.80
   4  -8  -1  103.19    7.80
   4  -8  -1  110.09   13.20
   4  -8  -1  109.99   10.50
   4   8  -1  106.89    8.90
   3  -8  -1  311.67   18.00
   3  -8  -1  290.97   16.70
   3  -8  -1  298.47   19.60
  -3  -8   1  318.67   15.90
  -3  -8   1  308.17   16.60
   3   8  -1  296.47   17.40
  -3   8   1  298.17   17.80
   3   8  -1  310.07   15.90
  -3   8   1  285.37   16.50
  -3   8   1  274.47   19.90
  -2  -8   1  277.77   15.30
  -2  -8   1  287.47   14.70
   2  -8  -1  258.47   15.00
   2  -8  -1  248.38   16.10
   2  -8  -1  274.77   15.90
   2   8  -1  272.27   14.70
  -2   8   1  254.07   14.90
  -2   8   1  250.27   15.60
  -2   8   1  254.37   16.90
  -1  -8   1  178.38   10.30
   1  -8  -1  157.08   10.50
   1  -8  -1  152.48   10.60
  -1  -8   1  179.08   10.90
   1  -8  -1  160.48   10.10
  -1   8   1  153.18    8.80
  -1   8   1  160.48   10.00
  -1   8   1  162.18   10.50
   1   8  -1  165.68   10.20
   1   8  -1  180.28   10.80
  -1   8   1  162.98   11.40
   0  -8  -1    1.60    2.00
   0  -8  -1    3.60    1.80
   0  -8   1    2.40    2.20
   0  -8   1   -1.10    2.30
   0  -8  -1    5.40    1.90
   0  -8   1    4.50    2.00
   0   8   1    5.30    2.40
   0   8  -1    1.90    2.30
   0   8   1    3.20    1.80
   0   8   1    2.70    1.40
   0   8  -1    2.60    2.40
   0   8  -1    5.10    2.50
   0   8   1    2.10    1.90
   1  -8   1 2548.55  118.79
  -1  -8  -1 2441.26  117.99
   1  -8   1 2370.36  118.29
  -1  -8  -1 2233.18  117.19
  -1  -8  -1 2464.75  117.09
   1   8   1 2564.94  118.09
  -1   8  -1 2397.96  118.29
   1   8   1 2277.07  117.49
  -1   8  -1 2435.56  118.89
   1   8   1 2315.67  117.29
   1   8   1 2556.14  117.19
  -1   8  -1 2307.47  118.39
   2  -8   1   38.40    6.80
   2  -8   1   33.30    5.30
  -2  -8  -1   30.50    4.60
   2  -8   1   39.60    6.20
  -2  -8  -1   26.80    3.40
   2   8   1   42.90    4.00
   2   8   1   37.40    4.30
   2   8   1   34.00    4.70
  -2   8  -1   34.00    5.30
   3  -8   1  158.08   13.90
   3  -8   1  156.38   12.30
   3  -8   1  174.58   11.50
  -3  -8  -1  168.08   10.70
  -3  -8  -1  187.68    9.60
  -3   8  -1  167.88   11.20
   3   8   1  185.08   10.80
   3   8   1  178.18   11.20
   3   8   1  165.28   10.40
   4  -8   1   -3.30    4.40
   4  -8   1   -1.90    6.10
   4  -8   1    0.60    3.30
   4   8   1   -3.80    2.80
  -4   8  -1   -0.40    2.90
   5  -8   1   51.39    7.50
   5  -8   1   37.40   10.90
   5  -8   1   41.90    6.60
   5   8   1   58.49    7.30
  -5   8  -1   52.19    6.60
   6  -8   1  -13.70   11.20
   6   8   1   -2.80   12.30
   6   8   1    2.90    4.80
   6  -9  -1   17.10   12.20
   6   9  -1   57.19    9.50
   5  -9  -1   38.40   10.30
   5  -9  -1   15.40    6.80
   5  -9  -1   27.20    5.20
   5   9  -1   23.10    5.50
   4  -9  -1   69.09   12.30
   4  -9  -1   77.89    6.90
   4  -9  -1   92.19   10.40
   4   9  -1   66.89    7.80
   3  -9  -1   81.09    8.60
  -3  -9   1   81.99    6.10
  -3  -9   1   81.19    7.10
   3  -9  -1   62.89    6.70
   3  -9  -1   91.99   10.40
   3   9  -1   75.99    6.00
  -3   9   1   89.39   11.00
  -3   9   1   73.89    8.40
   3   9  -1   71.99    7.40
  -3   9   1   81.09    6.60
   2  -9  -1   54.39    5.70
   2  -9  -1   55.09    7.00
  -2  -9   1   57.19    5.40
  -2  -9   1   63.19    6.40
   2  -9  -1   57.39    7.10
  -2   9   1   45.50    7.90
  -2   9   1   64.99    5.80
   2   9  -1   58.89    6.20
   2   9  -1   60.39    5.60
  -2   9   1   60.39    6.70
   1  -9  -1  292.57   16.80
  -1  -9   1  254.67   17.10
   1  -9  -1  306.47   17.10
  -1  -9   1  313.47   17.00
   1  -9  -1  290.37   17.50
  -1   9   1  280.07   15.40
  -1   9   1  318.17   18.20
   1   9  -1  311.27   16.90
   1   9  -1  338.07   17.60
  -1   9   1  289.07   16.70
  -1   9   1  307.37   17.40
   0  -9  -1    4.50    2.00
   0  -9   1   -0.70    2.50
   0  -9   1    5.40    2.80
   0  -9  -1    0.40    2.60
   0  -9   1    4.70    2.40
   0  -9  -1    1.90    1.90
   0   9   1    3.90    2.80
   0   9   1    2.80    2.20
   0   9  -1    2.00    2.60
   0   9   1   -0.70    2.30
   0   9  -1    2.20    2.20
   0   9   1    3.70    1.70
   0   9  -1    4.00    2.90
  -1  -9  -1  282.87   14.70
   1  -9   1  276.27   16.60
   1  -9   1  270.97   16.00
   1  -9   1  268.57   16.00
  -1  -9  -1  244.78   15.50
  -1  -9  -1  277.57   15.00
  -1   9  -1  230.68   15.90
  -1   9  -1  297.87   16.90
   1   9   1  270.47   14.90
   1   9   1  280.07   14.80
   1   9   1  289.17   15.80
  -1   9  -1  263.37   15.80
   1   9   1  257.17   15.00
  -2  -9  -1  180.78   11.10
   2  -9   1  150.98   12.90
   2  -9   1  170.68   11.70
   2  -9   1  160.08   12.20
  -2  -9  -1  175.08   10.10
   2   9   1  187.38   11.10
   2   9   1  191.18   10.30
   2   9   1  165.08   10.80
  -2   9  -1  157.98   11.40
  -3  -9  -1   40.50    6.20
  -3  -9  -1   60.39    4.50
   3  -9   1   45.00    7.90
   3  -9   1   41.00    9.10
   3  -9   1   53.09    6.70
   3   9   1   65.79    6.50
  -3   9  -1   58.19    6.40
   3   9   1   51.79    5.30
   3   9   1   62.19    6.20
   4  -9   1   24.90    4.90
   4  -9   1   21.90    8.90
   4  -9   1   35.80    6.80
  -4   9  -1   30.80    4.70
   4   9   1   34.20    5.10
   4   9   1   39.00    5.90
   5  -9   1    3.00   10.10
   5  -9   1    7.00    5.90
   5  -9   1    3.00    3.70
   5   9   1    4.30    4.40
  -5   9  -1   10.00    4.40
   5   9   1   13.50    5.40
   6  -9   1   22.30   13.40
   6   9   1   14.60    5.60
   6   9   1    0.10   13.20
   6 -10  -1   18.50   12.30
   6  10  -1   20.40    6.10
   5 -10  -1   88.89   14.40
   5 -10  -1  109.89    8.90
   5 -10  -1  117.09   16.60
   5  10  -1  116.99   10.60
   4 -10  -1  150.08   15.20
   4 -10  -1  144.29   13.30
   4 -10  -1  138.69   10.10
   4  10  -1  141.99   11.00
  -3 -10   1  243.98   12.40
   3 -10  -1  214.28   15.20
  -3 -10   1  201.58   13.40
   3 -10  -1  206.18   15.80
   3 -10  -1  199.28   13.10
  -3  10   1  209.18   14.60
  -3  10   1  192.18   16.80
  -3  10   1  204.98   13.00
   3  10  -1  197.68   13.60
   3  10  -1  222.58   12.30
  -2 -10   1   76.29    6.30
   2 -10  -1   71.69    7.80
   2 -10  -1   56.19    8.20
  -2 -10   1   79.69    7.80
   2 -10  -1   74.49    6.70
  -2  10   1   59.49    8.90
   2  10  -1   76.39    6.40
  -2  10   1   71.29    8.00
   2  10  -1   72.69    7.20
  -2  10   1   73.59    6.60
   1 -10  -1  391.76   22.30
   1 -10  -1  381.16   22.80
   1 -10  -1  390.76   22.10
  -1 -10   1  410.36   22.30
  -1 -10   1  450.05   23.20
  -1 -10   1  433.06   20.70
  -1  10   1  367.56   20.70
  -1  10   1  399.26   22.10
   1  10  -1  445.56   21.90
   1  10  -1  434.56   23.10
   1  10  -1  400.26   22.20
  -1  10   1  396.86   22.80
  -1  10   1  395.06   23.60
   0 -10  -1   56.39    5.40
   0 -10   1   57.89    7.10
   0 -10  -1   59.19    5.40
   0 -10  -1   43.10    6.20
   0 -10   1   62.39    6.20
   0 -10   1   68.39    5.60
   0  10  -1   56.29    6.80
   0  10   1   61.89    6.60
   0  10   1   53.39    6.50
   0  10   1   47.20    4.50
   0  10  -1   53.19    5.90
   0  10   1   52.79    5.40
   0  10  -1   46.70    6.20
   1 -10   1   48.10    6.40
   1 -10   1   37.90    6.80
  -1 -10  -1   53.49    5.00
  -1 -10  -1   45.80    4.80
   1 -10   1   49.00    6.00
  -1 -10  -1   47.60    5.90
   1  10   1   48.90    6.00
  -1  10  -1   41.50    5.50
   1  10   1   42.10    4.50
  -1  10  -1   44.40    7.00
   1  10   1   47.30    5.20
   1  10   1   44.60    4.70
  -1  10  -1   50.99    6.70
  -2 -10  -1    2.90    3.10
   2 -10   1    2.00    2.50
  -2 -10  -1    3.90    2.00
   2 -10   1    3.50    4.30
   2 -10   1    4.60    4.50
   2  10   1    0.10    2.90
   2  10   1    1.70    2.30
  -2  10  -1    0.00    2.70
   2  10   1    4.50    2.70
  -3 -10  -1   89.89    5.80
   3 -10   1   56.19   10.10
  -3 -10  -1   68.19    7.80
   3 -10   1   80.19    8.30
   3 -10   1   72.69   10.80
   3  10   1   87.79    6.70
   3  10   1   79.99    7.40
   3  10   1   91.39    7.80
  -3  10  -1   59.19    7.90
   4 -10   1   -3.40    5.90
   4 -10   1   -3.80    3.60
   4 -10   1    0.80    6.50
   4  10   1    1.30    3.20
  -4  10  -1   -0.50    3.70
   4  10   1   -1.20    3.30
   5 -10   1   -1.70    6.60
   5 -10   1    3.00    4.20
   5 -10   1   12.70   11.00
   5  10   1    4.00    4.70
  -5  10  -1    4.50    4.30
   5  10   1   10.60    5.20
   6 -10   1   30.70    5.80
   6 -10   1   30.10   12.70
   6  10   1   67.89   16.30
   6  10   1   40.70    7.00
   6 -11  -1  -11.50   11.60
   6 -11  -1   -0.60    4.20
   6  11  -1   11.20    6.00
   5 -11  -1  109.19   17.10
   5 -11  -1   73.79    8.50
   5 -11  -1   74.39   15.00
   5  11  -1  106.79   10.40
   4 -11  -1  240.98   20.00
   4 -11  -1  317.67   20.20
   4 -11  -1  272.77   16.60
   4  11  -1  273.97   17.50
  -3 -11   1  286.27   15.30
  -3 -11   1  274.87   16.70
   3 -11  -1  275.97   18.70
   3 -11  -1  293.47   18.60
   3 -11  -1  257.07   16.10
  -3  11   1  263.07   16.10
  -3  11   1  240.88   19.90
   3  11  -1  261.47   16.70
   3  11  -1  280.07   15.40
  -3  11   1  254.87   17.50
   2 -11  -1   10.50    4.70
  -2 -11   1    9.50    4.10
   2 -11  -1    8.40    4.80
  -2 -11   1    8.30    3.00
   2 -11  -1   10.60    3.50
   2  11  -1    8.60    3.30
  -2  11   1   16.40    6.20
  -2  11   1    8.90    4.10
  -2  11   1    8.60    3.40
   2  11  -1    8.60    2.90
   2  11  -1    6.10    3.70
  -1 -11   1  141.79   10.10
   1 -11  -1  135.79   10.00
  -1 -11   1  146.79   11.10
  -1 -11   1  147.99    8.50
   1 -11  -1  139.39   10.40
   1 -11  -1  146.69   11.30
   1  11  -1  157.88   11.20
  -1  11   1  148.19   12.30
  -1  11   1  145.29   10.90
  -1  11   1  130.49    8.40
   1  11  -1  156.48   10.20
   1  11  -1  139.19   10.00
  -1  11   1  135.69    9.80
   0 -11   1   10.80    3.30
   0 -11   1    9.60    3.10
   0 -11  -1   15.10    3.50
   0 -11  -1    9.70    3.00
   0 -11  -1    9.90    3.90
   0 -11   1   10.80    4.10
   0  11   1   10.00    4.20
   0  11   1   11.40    2.50
   0  11   1    6.90    3.60
   0  11  -1    6.20    3.70
   0  11  -1   12.40    3.40
   0  11  -1    7.70    3.80
   0  11   1    7.30    2.60
  -1 -11  -1   73.29    7.70
  -1 -11  -1   75.19    6.60
   1 -11   1   80.29    7.80
  -1 -11  -1   84.09    6.40
   1 -11   1   75.39    8.80
   1 -11   1   80.89    7.90
   1  11   1   94.09    7.30
  -1  11  -1   76.39    7.50
  -1  11  -1   72.09    8.40
  -1  11  -1   85.59    9.00
   1  11   1   77.79    7.90
   1  11   1   80.99    6.60
   1  11   1   79.59    6.50
  -2 -11  -1   45.90    4.90
   2 -11   1   51.79    7.00
  -2 -11  -1   36.00    5.90
   2 -11   1   37.50    6.70
   2 -11   1   55.89    9.00
   2  11   1   38.90    6.50
   2  11   1   49.60    5.50
   2  11   1   50.99    5.30
  -2  11  -1   46.80    6.50
  -3 -11  -1  511.95   25.40
   3 -11   1  477.55   29.60
   3 -11   1  477.25   27.40
  -3 -11  -1  496.25   26.90
   3 -11   1  479.25   28.80
   3  11   1  504.35   27.00
  -3  11  -1  468.85   27.10
   3  11   1  497.15   27.00
  -4 -11  -1  164.68    9.40
   4 -11   1  132.89   14.90
   4 -11   1  171.38   16.70
   4 -11   1  160.58   12.00
   4  11   1  166.88   10.60
   4  11   1  136.39   11.30
   4  11   1  139.29   11.20
  -4  11  -1  145.29   12.00
   5 -11   1   -9.40    7.30
   5 -11   1    4.90   10.70
   5 -11   1   -4.10    4.30
  -5  11  -1    9.70    5.00
   5  11   1    3.40    4.90
   6 -11   1    3.70    4.90
   6 -11   1  -14.90   12.80
   6  11   1    0.00    5.70
   6 -12  -1   -8.80   11.30
   6 -12  -1    3.40    4.70
   6  12  -1   18.00    7.00
   5 -12  -1  140.09   11.50
   5 -12  -1  184.18   18.60
   5 -12  -1  126.79   18.80
   5  12  -1  176.98   13.70
   4 -12  -1  162.28   16.50
   4 -12  -1  170.48   12.30
   4 -12  -1  199.08   17.30
  -4 -12   1  183.38   13.60
  -4 -12   1  182.68   10.80
   4  12  -1  172.88   13.00
   3 -12  -1  218.38   14.40
   3 -12  -1  214.48   16.30
   3 -12  -1  233.68   17.20
  -3 -12   1  218.28   13.20
  -3 -12   1  213.98   15.00
  -3  12   1  213.08   16.60
  -3  12   1  215.78   18.90
   3  12  -1  224.78   14.60
   3  12  -1  232.48   13.40
  -3  12   1  222.28   14.10
   2 -12  -1  384.26   23.40
   2 -12  -1  372.66   21.90
  -2 -12   1  407.16   21.60
  -2 -12   1  399.36   22.80
   2 -12  -1  377.96   22.70
   2  12  -1  385.56   22.60
  -2  12   1  339.77   22.90
  -2  12   1  398.76   24.70
  -2  12   1  394.16   21.90
   2  12  -1  364.46   21.80
   2  12  -1  404.56   21.50
   1 -12  -1   28.00    5.90
   1 -12  -1   18.90    3.70
  -1 -12   1   16.70    4.00
   1 -12  -1   16.50    4.90
  -1 -12   1   23.30    3.70
  -1 -12   1   24.20    5.20
   1  12  -1   22.10    4.40
  -1  12   1   18.30    4.50
   1  12  -1   23.80    4.90
  -1  12   1   24.50    6.00
  -1  12   1   26.50    3.30
  -1  12   1   16.50    3.80
   1  12  -1   22.90    5.30
   0 -12  -1    0.00    2.70
   0 -12   1   -1.80    3.10
   0 -12  -1   -3.30    2.80
   0 -12  -1    1.80    4.00
   0 -12   1    1.60    2.80
   0 -12   1   -2.80    4.10
   0  12   1   -6.00    4.00
   0  12   1   -4.20    3.10
   0  12  -1   -5.50    3.70
   0  12   1    1.00    2.50
   0  12   1    2.60    1.90
   0  12  -1   -1.00    3.50
   0  12  -1    1.10    2.70
   1 -12   1  108.69   10.90
   1 -12   1  115.29    9.60
   1 -12   1  110.29    9.50
  -1 -12  -1  108.09   10.00
  -1 -12  -1  105.89    8.50
  -1 -12  -1  116.19    8.10
  -1  12  -1  128.29   11.40
  -1  12  -1  113.89   10.70
   1  12   1  110.89    8.30
   1  12   1  140.69   10.30
  -1  12  -1  118.09    9.50
   1  12   1  109.99    8.30
   1  12   1  129.19    9.20
  -2 -12  -1   76.79    9.00
  -2 -12  -1   80.69    6.90
   2 -12   1   76.69    9.70
   2 -12   1  101.19   10.90
   2 -12   1   83.59    8.80
  -2  12  -1   78.29    8.50
   2  12   1   99.89    9.00
   2  12   1   84.79    7.20
   2  12   1   72.39    7.20
   3 -12   1    1.40    6.40
  -3 -12  -1    7.70    4.40
   3 -12   1    5.00    6.60
  -3 -12  -1    4.00    2.30
   3 -12   1    2.40    4.10
   3  12   1    2.00    4.10
   3  12   1    3.30    3.40
   3  12   1    2.70    2.70
  -3  12  -1    0.50    4.00
   4 -12   1   17.50    8.30
  -4 -12  -1    6.30    5.80
   4 -12   1   23.00    5.50
   4 -12   1   22.20    8.90
  -4 -12  -1   17.50    3.40
   4  12   1   25.00    5.00
  -4  12  -1   17.50    4.90
   5 -12   1   10.50    9.40
   5 -12   1   13.60    5.30
   5 -12   1   18.60   11.10
  -5  12  -1   15.50    5.50
   5  12   1   26.30    6.30
   6 -12   1   17.90    5.80
   6 -12   1   12.10   15.00
   6  12   1   25.60    7.70
   6 -13  -1   -0.30    5.10
   6  13  -1   22.20    7.80
   5 -13  -1    0.00   13.90
   5 -13  -1   -2.50    4.40
   5 -13  -1   -2.80   10.50
   5  13  -1   12.40    5.90
   4 -13  -1   15.30    8.30
  -4 -13   1    7.70    6.60
   4 -13  -1    5.70    4.10
  -4 -13   1    0.50    3.10
  -3 -13   1  451.05   25.40
   3 -13  -1  421.76   24.50
   3 -13  -1  450.25   26.60
   3 -13  -1  447.56   27.30
  -3 -13   1  459.05   23.60
   3  13  -1  453.95   23.60
  -3  13   1  422.26   24.20
   3  13  -1  407.26   24.60
  -3  13   1  412.86   26.70
  -3  13   1  378.26   28.50
   2 -13  -1   15.50    5.80
  -2 -13   1    7.10    5.30
  -2 -13   1   15.40    4.30
   2 -13  -1   12.30    4.10
   2 -13  -1   22.50    5.60
   2  13  -1   17.10    4.00
  -2  13   1   19.40    7.30
  -2  13   1   10.20    3.90
  -2  13   1    5.90    4.90
   2  13  -1   19.00    4.60
  -1 -13   1  105.89    7.10
   1 -13  -1   94.49    8.60
  -1 -13   1  102.89    8.70
   1 -13  -1   81.79   10.30
   1 -13  -1   99.59    9.20
  -1 -13   1  111.49   11.00
   1  13  -1  103.99    8.80
  -1  13   1   95.69   10.30
   1  13  -1  104.89   10.60
  -1  13   1   98.69    7.00
  -1  13   1   98.79    8.80
  -1  13   1  110.59   11.60
   1  13  -1   87.79    8.10
   0 -13  -1   80.19    7.70
   0 -13  -1   86.39    7.90
   0 -13   1   89.29    8.60
   0 -13   1   85.19    9.70
   0 -13   1   84.69    7.40
   0 -13  -1   88.59    9.20
   0  13  -1   92.39    9.60
   0  13   1   82.39    6.70
   0  13   1   97.09   10.40
   0  13  -1   87.79    8.70
   0  13   1   84.89    9.50
   0  13  -1   76.19    9.80
   0  13   1   80.49    7.80
   1 -13   1  515.95   29.40
  -1 -13  -1  527.05   28.20
   1 -13   1  532.15   28.90
  -1 -13  -1  543.55   27.60
  -1 -13  -1  495.15   29.60
   1 -13   1  543.65   30.60
   1  13   1  516.75   28.20
   1  13   1  565.74   29.80
  -1  13  -1  519.15   29.30
  -1  13  -1  476.15   27.40
   1  13   1  572.34   28.80
  -1  13  -1  526.75   30.40
   1  13   1  547.75   28.30
  -1  13  -1  502.45   30.50
   2 -13   1  399.56   24.10
  -2 -13  -1  376.26   20.60
  -2 -13  -1  363.56   22.50
   2 -13   1  361.26   22.70
   2 -13   1  346.97   22.20
   2  13   1  393.36   20.80
  -2  13  -1  352.46   21.90
   2  13   1  373.76   21.30
   2  13   1  387.16   22.50
   3 -13   1  167.58   13.10
   3 -13   1  159.98   14.80
   3 -13   1  154.18   16.10
  -3 -13  -1  172.68   13.40
  -3 -13  -1  171.08   10.70
   3  13   1  162.08   13.30
  -3  13  -1  173.18   12.90
   3  13   1  163.78   12.00
   4 -13   1  149.69   12.80
  -4 -13  -1  158.38   10.10
   4 -13   1  171.68   17.00
  -4 -13  -1  145.59   14.10
   4 -13   1  138.59   16.50
   4  13   1  149.39   12.30
  -4  13  -1  138.19   12.40
   5 -13   1   43.50   11.90
   5 -13   1   19.70    6.10
  -5  13  -1   25.90    6.30
   5  13   1   34.80    8.00
   6 -13   1    8.40   15.40
   6  13   1   11.50    7.30
   5 -14  -1   -5.40    4.80
   5 -14  -1    4.50    9.50
   5  14  -1   -1.50    6.20
  -4 -14   1   25.60    7.80
   4 -14  -1   33.10   11.20
   4 -14  -1   23.10    7.60
   3 -14  -1    1.60    4.50
   3 -14  -1    8.20    8.60
   3 -14  -1    1.90    5.60
  -3 -14   1   -0.10    6.30
  -3 -14   1    8.00    4.10
  -3  14   1    4.00    4.50
  -3  14   1   13.50    8.10
  -3  14   1   -6.00    9.80
   3  14  -1    8.00    3.90
   2 -14  -1    6.70    5.00
   2 -14  -1   13.60    6.30
  -2 -14   1    5.40    3.60
   2 -14  -1   -1.80    3.70
  -2 -14   1    0.30    5.50
  -2  14   1    8.30    4.00
  -2  14   1   -2.50    6.00
  -2  14   1    2.50    6.90
   2  14  -1    4.60    3.60
   2  14  -1    1.20    3.30
   1 -14  -1   -1.70    5.40
   1 -14  -1   -2.70    3.80
  -1 -14   1    0.60    3.20
  -1 -14   1    1.80    3.90
  -1 -14   1   -0.20    5.50
   1 -14  -1    5.80    3.60
  -1  14   1   11.70    6.20
   1  14  -1   -1.90    3.00
  -1  14   1   -0.70    5.20
  -1  14   1   -2.10    3.20
   1  14  -1    2.00    2.90
  -1  14   1    6.40    2.10
   1  14  -1    2.40    4.50
   1  14  -1   -3.90    4.50
   0 -14  -1  182.58   15.30
   0 -14  -1  194.78   13.60
   0 -14   1  207.28   16.00
   0 -14  -1  211.78   13.60
   0 -14   1  207.18   14.30
   0 -14   1  219.68   13.20
   0  14  -1  212.48   15.10
   0  14   1  211.38   13.60
   0  14   1  215.48   15.40
   0  14  -1  196.28   15.70
   0  14   1  229.68   15.90
   0  14  -1  215.68   14.30
   0  14   1  218.28   12.90
   0  14  -1  197.38   13.10
   1 -14   1   70.19   11.20
   1 -14   1   61.39    7.90
  -1 -14  -1   39.50    7.50
  -1 -14  -1   59.59    6.80
   1 -14   1   59.99    8.10
  -1 -14  -1   63.19    6.30
  -1  14  -1   49.50    5.60
   1  14   1   64.59    6.50
   1  14   1   76.49    9.10
  -1  14  -1   74.29   11.60
  -1  14  -1   54.39    8.70
  -1  14  -1   53.79    8.10
   1  14   1   52.09    9.00
  -2 -14  -1  434.16   23.60
  -2 -14  -1  419.06   25.70
   2 -14   1  416.36   27.10
   2 -14   1  400.96   25.20
   2 -14   1  444.46   25.40
  -2  14  -1  396.36   24.80
   2  14   1  440.86   25.70
   2  14   1  420.36   24.10
   2  14   1  474.65   23.90
  -3 -14  -1   19.40    3.90
   3 -14   1   27.40    9.30
   3 -14   1   14.80    5.70
   3 -14   1   17.40    7.40
  -3 -14  -1   27.00    7.00
   3  14   1   20.70    4.80
   3  14   1   31.30    6.70
  -3  14  -1   17.80    5.40
   4 -14   1   -0.90    8.90
  -4 -14  -1    2.70    7.90
  -4 -14  -1    0.10    3.20
   4 -14   1   -6.10    4.60
   4 -14   1    8.00    9.40
  -4  14  -1    4.70    5.50
   4  14   1    9.40    4.90
   5 -14   1  -11.10   10.30
  -5  14  -1    2.10    5.90
   5  14   1   -1.50    5.60
   5 -15  -1   -5.00    9.70
   5 -15  -1   -8.90    5.30
   5  15  -1   -3.10    5.90
   4 -15  -1   14.30    8.40
  -4 -15   1    7.60    4.20
   4 -15  -1    8.60    5.20
   4 -15  -1   25.10   11.60
  -3 -15   1   30.30    4.90
  -3 -15   1    7.00    7.80
   3 -15  -1   25.60    9.60
   3 -15  -1   49.20   10.40
   3  15  -1   21.20    5.40
   2 -15  -1  327.17   22.80
  -2 -15   1  339.77   19.20
  -2 -15   1  335.37   21.70
   2 -15  -1  298.77   19.40
   2 -15  -1  312.27   20.40
  -2  15   1  303.27   23.10
  -2  15   1  322.67   19.40
   2  15  -1  325.97   19.00
  -2  15   1  281.17   21.50
   2  15  -1  287.37   18.90
   1 -15  -1  305.87   18.80
  -1 -15   1  298.67   18.50
   1 -15  -1  297.77   18.60
  -1 -15   1  324.07   21.40
   1 -15  -1  290.77   21.20
  -1 -15   1  304.37   16.70
  -1  15   1  307.57   21.20
   1  15  -1  301.17   19.20
  -1  15   1  300.87   16.80
  -1  15   1  294.27   18.40
   1  15  -1  270.97   18.00
   1  15  -1  318.37   20.90
  -1  15   1  305.07   20.70
   1  15  -1  299.47   18.50
   0 -15  -1  165.48   11.60
   0 -15  -1  158.38   14.80
   0 -15   1  169.48   15.10
   0 -15  -1  162.68   12.00
   0 -15   1  149.59   12.60
   0 -15   1  172.98   11.30
   0  15   1  169.48   15.00
   0  15  -1  165.08   14.40
   0  15   1  163.78   11.00
   0  15  -1  167.58   12.60
   0  15  -1  149.99   14.70
   0  15   1  166.78   11.90
   0  15   1  189.38   15.40
   0  15  -1  149.99   11.30
  -1 -15  -1  134.29    9.30
   1 -15   1  107.99   13.90
   1 -15   1  110.09   11.00
  -1 -15  -1  119.89    9.50
  -1 -15  -1  114.79   13.10
   1 -15   1  113.39   10.30
  -1  15  -1   96.59    8.60
  -1  15  -1  114.69   10.90
   1  15   1  131.99   12.30
   1  15   1  125.29    9.60
  -1  15  -1   97.39   12.90
   1  15   1  117.59   13.30
  -1  15  -1  121.19   14.70
  -2 -15  -1  193.28   12.70
   2 -15   1  192.78   14.50
   2 -15   1  172.98   17.80
  -2 -15  -1  195.18   15.70
   2 -15   1  192.68   14.80
   2  15   1  182.68   13.00
   2  15   1  177.38   13.60
   2  15   1  171.48   15.00
  -2  15  -1  194.78   14.40
   3 -15   1   -6.30    9.00
   3 -15   1   -0.10    4.90
  -3 -15  -1   -4.30    3.20
   3 -15   1    0.10    6.70
  -3 -15  -1   12.30    9.30
  -3  15  -1    9.90    6.00
   3  15   1   -3.50    4.50
   3  15   1   10.00    6.20
   4 -15   1   -9.10   10.20
   4 -15   1   -6.60    8.80
   4 -15   1   -1.50    5.50
  -4  15  -1    5.60    5.80
   5  15   1    5.20    6.50
   5 -16  -1  -11.40    5.90
   5 -16  -1  -10.10   10.70
   4 -16  -1  -22.10   12.80
  -4 -16   1    5.30    4.20
   4 -16  -1    8.00    5.70
   4 -16  -1   -0.80    8.20
   4  16  -1    5.00    5.70
   3 -16  -1   60.09   12.70
   3 -16  -1   60.79    9.00
  -3 -16   1   58.79    8.40
   3 -16  -1   64.19   10.10
   3  16  -1   58.49    8.70
  -2 -16   1   11.80    4.00
   2 -16  -1   15.00    9.10
   2 -16  -1    0.40    4.20
  -2 -16   1    9.20    9.60
   2 -16  -1   -3.40    5.90
   2  16  -1    1.90    3.60
   2  16  -1    8.80    4.10
  -2  16   1    8.10    4.10
  -2  16   1   13.10    9.90
  -2  16   1   25.70   11.00
   1 -16  -1   10.90    7.00
   1 -16  -1    4.00    4.20
  -1 -16   1    7.50    4.80
  -1 -16   1    0.60    7.60
   1 -16  -1    8.30    4.90
  -1  16   1    1.60    6.40
  -1  16   1   12.60    3.20
   1  16  -1    8.80    6.50
  -1  16   1   10.80    7.70
   1  16  -1    1.50    4.00
  -1  16   1    7.40    4.50
   1  16  -1    1.90    6.40
   1  16  -1    0.00    3.80
   0 -16   1  335.17   22.80
   0 -16  -1  300.57   19.10
   0 -16  -1  305.47   22.10
   0 -16  -1  302.27   18.30
   0 -16   1  329.27   18.50
   0 -16   1  318.17   19.90
   0  16   1  293.27   17.90
   0  16  -1  301.07   18.30
   0  16   1  364.46   22.80
   0  16   1  295.17   21.60
   0  16  -1  291.57   19.40
   0  16  -1  321.17   21.40
   0  16  -1  296.77   21.80
   0  16   1  286.67   18.80
  -1 -16  -1   24.20    5.50
  -1 -16  -1   25.10    7.90
   1 -16   1   28.40    6.30
   1 -16   1   23.20    6.40
   1 -16   1   33.60    8.50
  -1 -16  -1   30.90    6.60
  -1  16  -1   26.00    4.60
   1  16   1   27.90    5.40
  -1  16  -1   36.00    9.80
  -1  16  -1   21.50    6.40
   1  16   1   32.30    7.60
   1  16   1   31.00    7.60
   2 -16   1   -4.50    4.70
   2 -16   1   -9.60    9.40
   2 -16   1    3.60    5.80
  -2 -16  -1    7.90    4.00
   2  16   1   11.40    5.80
  -2  16  -1   -0.10    4.60
   2  16   1   -4.10    6.70
   2  16   1    2.70    3.70
  -3 -16  -1   21.00    5.00
   3 -16   1   15.60    7.30
   3 -16   1   22.70    6.80
   3  16   1   18.80    5.50
   3  16   1   33.90    8.20
  -3  16  -1   27.70    6.70
   4 -16   1   45.60    7.60
   4 -16   1   41.90   11.00
   4 -16   1   19.30   13.60
  -4 -16  -1   33.00    5.20
  -4  16  -1   43.40    8.10
   5 -16   1   33.80    8.40
   5 -16   1   27.30   13.40
   5  16   1   40.70    8.40
   5 -17  -1   26.50   12.20
   5  17  -1   29.60    8.10
   4 -17  -1   18.90    9.50
   4 -17  -1   -6.00    6.10
   4  17  -1   -3.20    5.50
   3 -17  -1   -4.70   12.00
  -3 -17   1   -1.80    4.70
   3 -17  -1    6.80    8.00
   3 -17  -1    2.70    5.30
   3  17  -1    8.10    5.00
   2 -17  -1    3.20    5.00
  -2 -17   1   -2.70    4.40
   2 -17  -1   14.80    9.80
   2 -17  -1    4.10    6.70
  -2  17   1    9.30    2.70
  -2  17   1    4.40   12.70
   2  17  -1    3.80    4.30
  -2  17   1    2.80    4.40
   2  17  -1    8.40    4.90
   1 -17  -1    9.70    4.80
   1 -17  -1   25.90    9.10
  -1 -17   1   17.10    4.60
   1 -17  -1    7.20    5.70
  -1 -17   1    7.30    5.10
   1  17  -1    9.30    7.00
  -1  17   1   10.00    3.30
   1  17  -1    9.00    4.40
  -1  17   1    9.20    4.50
  -1  17   1   10.20    8.00
   1  17  -1    4.80    4.60
   0 -17  -1  160.78   17.00
   0 -17  -1  149.79   11.90
   0 -17   1  138.09   17.50
   0 -17   1  154.88   12.70
   0 -17  -1  134.69   11.50
   0  17  -1  117.59   11.90
   0  17   1  142.29   16.50
   0  17  -1  127.69   10.30
   0  17  -1  124.69   15.40
   0  17   1  115.59   15.50
   0  17   1  147.39   10.10
  -1 -17  -1    2.90    4.40
   1 -17   1    3.00    5.30
   1 -17   1   -3.90    4.80
   1 -17   1   -1.40    9.20
  -1 -17  -1   -1.60    4.10
  -1  17  -1    0.50    3.50
  -1  17  -1   -1.40    4.80
   1  17   1   17.10    7.80
   1  17   1   -4.60    6.20
  -1  17  -1  -15.30    9.70
   2 -17   1   11.70   10.30
   2 -17   1   23.20    7.00
   2 -17   1   19.80    6.30
  -2 -17  -1   10.20    4.70
   2  17   1   18.60    7.50
  -2  17  -1   14.50    3.60
   2  17   1   21.60    8.20
   2  17   1   10.90    4.30
  -2  17  -1    0.20    5.20
   3 -17   1  127.09   14.90
   3 -17   1   68.59   14.30
  -3 -17  -1   99.49   10.00
   3 -17   1   89.79   12.40
  -3  17  -1  100.39   12.40
   3  17   1   84.39   15.80
   3  17   1  121.69   11.10
   4 -17   1    2.50    6.90
   4 -17   1   -4.60    9.90
   4 -17   1   27.30   17.80
   4  17   1   17.10    7.30
  -4  17  -1    3.40    7.60
   4 -18  -1    6.60    7.60
   4 -18  -1   15.80   10.60
   4  18  -1   26.90    7.30
  -3 -18   1   -3.20    5.50
   3 -18  -1   -5.70    7.50
   3 -18  -1    1.70   13.30
   3 -18  -1    6.00    5.90
   3  18  -1   -4.60    4.70
   2 -18  -1   13.70   13.30
   2 -18  -1    3.00    6.70
  -2 -18   1   14.80    5.90
   2 -18  -1   11.10    6.00
  -2  18   1   16.60    3.50
   2  18  -1    8.80    4.90
   2  18  -1   16.80    5.50
  -1 -18   1    5.90    5.60
   1 -18  -1   -2.90    5.60
  -1 -18   1    2.90    4.40
   1 -18  -1    6.70    4.90
  -1  18   1   11.30    3.60
   1  18  -1    1.10    4.20
  -1  18   1   -0.30   10.10
   1  18  -1   10.80    5.00
   1  18  -1   13.30    8.30
   0 -18   1   32.50    6.80
   0 -18  -1   44.30    8.50
   0 -18  -1   37.10    6.40
   0 -18   1   18.70    5.90
   0  18   1   47.70    7.30
   0  18  -1   31.70    6.70
   0  18   1   29.40    9.80
   0  18  -1   21.90   10.30
   0  18   1   36.10   10.10
   0  18  -1   30.90    5.60
   1 -18   1   17.30    6.70
  -1 -18  -1   20.80    5.60
   1 -18   1   11.80    6.30
  -1 -18  -1    7.40    5.60
   1  18   1   12.50    9.70
   1  18   1   -1.00    8.60
  -1  18  -1   13.80    6.20
  -1  18  -1   32.80   11.70
  -1  18  -1   15.50    4.20
   1  18   1    9.90    4.80
   2 -18   1   -3.40    6.20
   2 -18   1    8.90    6.30
  -2 -18  -1    2.00    4.70
   2  18   1    2.60    4.40
  -2  18  -1    3.90    3.50
   2  18   1   15.20    9.00
  -2  18  -1    7.80    5.50
   2  18   1   15.60   10.00
  -3 -18  -1   -5.60    4.80
   3 -18   1    3.40    9.10
   3 -18   1   -0.60    6.10
  -3  18  -1    6.00    7.10
   3  18   1   18.70    5.70
   4 -18   1   32.80   11.60
   4 -18   1    4.40    7.90
  -4  18  -1   25.30    8.90
   4  18   1   20.40    7.50
   4 -19  -1   15.60   11.00
   4 -19  -1   32.10    8.90
   4  19  -1   42.80    8.30
   3 -19  -1    6.80    6.90
   3 -19  -1   -2.20    8.60
  -3 -19   1    9.50    6.20
   3  19  -1    5.80    5.90
   2 -19  -1   -6.10    6.90
  -2 -19   1    0.10    5.80
   2 -19  -1   -3.30    5.50
  -2  19   1    0.70    3.50
   2  19  -1    3.00    5.00
   2  19  -1   -2.10    4.60
  -1 -19   1   -0.40    4.80
   1 -19  -1    5.30    7.30
  -1 -19   1    3.40    5.50
   1 -19  -1   -0.50    5.40
  -1  19   1    9.90   11.70
  -1  19   1   -3.40    3.60
   1  19  -1    1.30    4.90
   1  19  -1    2.70   10.20
   1  19  -1    1.00    4.80
   0 -19   1    9.70    5.20
   0 -19  -1    5.20    5.90
   0 -19  -1    5.70    4.70
   0 -19   1    3.50    5.50
   0  19  -1   -1.40    5.20
   0  19   1    1.60    4.50
   0  19   1    0.70    9.70
   0  19  -1  -11.10   11.00
   0  19  -1   -3.30    4.00
   1 -19   1   52.79    9.20
  -1 -19  -1   37.00    7.40
   1 -19   1   45.20    8.60
  -1 -19  -1   62.09   10.10
   1  19   1   50.29   11.50
   1  19   1   92.19   17.20
  -1  19  -1   63.59    8.00
  -1  19  -1   51.59    8.50
   1  19   1   68.09    8.80
   2 -19   1   21.20    8.50
  -2 -19  -1   28.20    6.60
   2 -19   1   19.50    7.30
   2  19   1   21.10   11.00
  -2  19  -1   30.60    5.10
   2  19   1   44.90   11.90
   2  19   1   37.80    6.80
  -2  19  -1   37.80    8.50
  -3 -19  -1    3.50    5.30
   3 -19   1    8.10    7.10
   3 -19   1    4.80    8.80
   3  19   1   15.80    6.60
  -3  19  -1  -10.00    6.90
   4 -19   1    7.00   11.60
   4 -19   1   22.00    8.70
  -3 -20   1   -0.30    6.60
   3 -20  -1   -3.40    9.80
   3 -20  -1    9.00    8.10
  -2 -20   1   37.00    8.10
   2 -20  -1   63.09   12.00
   2 -20  -1   38.10    9.60
   2  20  -1   51.89    9.90
   1 -20  -1   50.19   10.10
  -1 -20   1   71.69   10.10
   1 -20  -1   71.49   12.30
   1  20  -1   68.49    9.30
  -1  20   1   87.59    8.60
   1  20  -1   62.39   14.00
   1  20  -1   53.39   10.80
   0 -20   1    8.70    5.90
   0 -20  -1   -8.90    6.20
   0 -20  -1    3.30    7.00
   0 -20   1    6.60    6.90
   0  20  -1    4.00    4.80
   0  20  -1   25.10   13.40
   0  20   1    1.80    4.50
   0  20  -1    3.30    5.40
   1 -20   1   -3.30    6.70
  -1 -20  -1   -4.00    5.30
  -1 -20  -1    5.90    6.70
   1  20   1   19.00    5.60
   1  20   1    3.70   11.50
  -1  20  -1   -1.70    4.40
  -1  20  -1   -7.10    6.20
   2 -20   1    5.90    8.70
  -2 -20  -1    9.30    6.70
   2 -20   1   13.10    7.30
  -2  20  -1    7.70    7.10
   2  20   1    8.20   13.00
  -2  20  -1    5.80    4.40
   2  20   1   22.10    6.40
   3 -20   1   40.70   10.10
  -3 -20  -1   52.99    8.00
   3 -20   1   28.40   10.80
  -3  20  -1   31.50    9.50
   3 -21  -1   26.50    9.20
   3 -21  -1   37.60   11.50
   2 -21  -1   16.50    8.30
   2 -21  -1   13.00   10.10
  -2 -21   1   22.00    8.60
   2  21  -1   25.30    6.60
   1 -21  -1   -3.00    7.50
  -1 -21   1   -9.00    7.20
   1 -21  -1    5.90    7.60
   1  21  -1    7.20    5.80
   1  21  -1    6.50    6.10
  -1  21   1    8.60    4.60
   0 -21   1   12.90    7.40
   0 -21   1   -1.50    7.40
   0 -21  -1   12.60    7.90
   0  21  -1   15.50    5.30
   0  21  -1   14.80    6.90
   0  21   1   -8.10   22.50
   1 -21   1   68.09   13.70
  -1 -21  -1   73.79   12.50
  -1 -21  -1   74.99   13.40
   1 -21   1   46.30    9.30
   1  21   1   48.60   16.20
  -1  21  -1   65.99   10.60
  -1  21  -1   56.59    9.30
   1  21   1   63.99   11.00
   2 -21   1   -1.20    7.80
  -2 -21  -1   13.60    7.40
  -2  21  -1    9.20    4.60
  -2  21  -1   -1.20    8.20
   2  21   1   -9.10    6.40
   3 -21   1   30.30   12.00
   3 -21   1   25.00   10.10
  -3  21  -1   45.40   11.30
  -2 -22   1    4.90    9.30
   2 -22  -1    3.70   11.10
   2 -22  -1   -4.10    9.20
   2  22  -1   23.10    7.60
  -1 -22   1    1.50    7.80
   1 -22  -1   13.30    8.90
  -1 -22   1    1.50    8.60
  -1  22   1    5.80    5.20
   1  22  -1   -0.10    6.70
   1  22  -1    7.20    6.40
   0 -22  -1  171.48   16.80
   0 -22   1  148.49   15.40
   0 -22  -1  127.79   16.00
   0  22  -1  149.29   15.90
   0  22  -1  180.08   14.10
   0  22   1  156.58   13.70
  -1 -22  -1   68.69   10.90
  -1 -22  -1   92.29   15.40
   1  22   1   90.79   12.00
  -1  22  -1   61.69   10.80
  -1  22  -1   97.29   11.80
   2 -22   1   30.40    9.60
   2 -22   1   18.30   11.40
  -2 -22  -1   33.50    9.00
  -2  22  -1   39.60    9.80
   0 -23  -1    4.50    8.50
   0 -23   1  -15.80    9.40
   0 -23   1   16.00    9.50
   0 -23  -1   18.60   10.40
   0  23   1    8.90    6.70
   0  23  -1   -6.60    7.60
   0  23  -1   -3.70    6.70
   7   0  -2    1.80   11.10
   6   0  -2  169.98   11.10
   6   0  -2  177.48   17.70
   5   0  -2    9.70    6.30
   4   0  -2   -4.50    4.70
   4   0  -2    2.20    2.00
   3   0  -2    1.50    2.80
   2   0  -2  692.53   34.40
  -2   0   2  672.93   34.60
   1   0  -2   -0.30    0.70
   1   0  -2    0.40    0.90
  -1   0   2   -0.30    1.00
   0   0   2   50.59    3.10
   0   0   2   49.70    3.40
   1   0   2   -0.50    0.70
  -1   0  -2    0.40    0.90
   2   0   2   74.59    4.30
  -2   0  -2   65.29    4.60
  -2   0  -2   72.19    4.50
  -3   0  -2    2.50    1.60
   5   0   2    4.60    8.20
   6   0   2   19.40   10.10
   7   0   2   -9.70   13.60
   7  -1  -2   -4.70   11.40
   7   1  -2    5.50    4.50
   7   1  -2   17.70   11.50
   6  -1  -2  122.89   15.60
   6   1  -2  108.99   14.90
   6   1  -2  103.49    9.20
   5  -1  -2   16.00    7.20
   5   1  -2   13.50    3.60
   5   1  -2   17.80    6.40
   4  -1  -2    1.90    4.70
   4  -1  -2    5.50    2.00
   4   1  -2   -6.70    4.20
   3  -1  -2  375.66   21.60
   3   1  -2  393.66   21.30
  -2  -1   2  746.43   38.90
   2  -1  -2  769.12   39.20
  -2   1   2  809.12   39.60
   2   1  -2  789.32   38.80
  -1  -1   2  422.86   20.20
  -1  -1   2  400.56   20.10
   1  -1  -2  414.66   20.10
   1   1  -2  366.26   20.20
  -1   1   2  399.86   20.60
  -1   1   2  420.86   20.10
   1   1  -2  414.86   20.10
   0  -1   2 1311.47   61.09
   0  -1  -2 1246.08   60.89
   0  -1  -2 1276.67   61.19
   0   1   2 1166.98   61.09
   0   1  -2 1241.98   61.09
   0   1   2 1293.27   60.89
  -1  -1  -2   49.90    3.20
  -1  -1  -2   45.60    3.20
  -2  -1  -2    8.00    1.70
   2  -1   2    8.00    1.60
  -2  -1  -2    4.90    1.40
  -2   1  -2    7.90    1.50
  -2   1  -2    9.20    1.80
   2   1   2    8.00    1.40
   2   1   2    7.30    1.40
  -3  -1  -2    1.40    1.80
  -3   1  -2    1.90    1.60
   3   1   2    1.90    1.40
   4  -1   2  332.27   22.20
   5  -1   2   -9.60    7.50
   5   1   2   10.10    7.70
   6  -1   2   32.50   10.80
   6   1   2   23.70   10.50
   7  -1   2    8.00   14.60
   7   1   2  -10.10   14.00
   7  -2  -2    3.90   12.20
   7   2  -2    4.30   11.00
   7   2  -2    7.00    4.90
   6  -2  -2   12.00    8.50
   6   2  -2   -2.60    7.60
   6   2  -2    7.30    4.40
   5  -2  -2   58.09   11.40
   5   2  -2   53.09    9.90
   5   2  -2   51.19    6.00
   4  -2  -2  152.68   12.80
   4   2  -2  160.28   12.30
   4   2  -2  132.29    9.50
   3  -2  -2   19.10    5.00
  -3   2   2   18.00    4.60
   3   2  -2   22.60    4.40
   2  -2  -2  432.56   22.10
   2  -2  -2  411.46   20.60
   2  -2  -2  435.26   20.80
  -2   2   2  410.86   20.70
  -2   2   2  384.76   22.20
   1  -2  -2   45.60    3.80
  -1  -2   2   50.69    3.30
   1  -2  -2   40.80    3.00
  -1   2   2   46.10    4.00
  -1   2   2   44.00    3.00
   1   2  -2   45.10    3.50
   0  -2  -2 3571.24  194.38
   0  -2   2 4409.26  194.68
   0   2  -2 4113.49  194.58
  -1  -2  -2    3.00    1.10
  -1  -2  -2    1.40    1.00
   1   2   2    2.20    1.00
   1   2   2    1.20    0.80
  -1   2  -2    3.10    1.70
   2  -2   2  219.68   12.70
  -2  -2  -2  245.48   13.00
  -2   2  -2  243.58   12.20
  -2   2  -2  211.68   13.00
   2   2   2  268.97   12.80
   2   2   2  253.37   12.20
   3  -2   2  384.76   20.90
   3  -2   2  389.66   21.30
  -3  -2  -2  392.16   21.50
   3   2   2  474.05   21.40
  -3   2  -2  409.86   21.40
  -3   2  -2  410.76   20.90
   4  -2   2    7.70    6.30
   4   2   2    6.10    2.20
   5  -2   2  100.39   15.10
   5   2   2   92.39   15.40
   6  -2   2   12.80   10.10
   6   2   2   10.70   10.60
   7  -2   2   11.10   13.70
   7   2   2   47.90   16.90
   7  -3  -2   25.10   13.90
   7   3  -2    7.80    5.10
   7   3  -2   10.40   10.90
   6  -3  -2   17.60    9.50
   6   3  -2   26.10    8.90
   5  -3  -2   25.70    7.90
   5   3  -2    7.10    7.10
   5   3  -2   14.60    3.70
   4  -3  -2  336.07   21.00
   4   3  -2  360.76   20.00
   4   3  -2  296.47   18.20
   3  -3  -2   18.50    2.20
   3  -3  -2   26.70    5.30
   3  -3  -2   22.00    3.00
  -3   3   2   25.70    5.30
   3   3  -2   28.90    4.20
   2  -3  -2  382.46   21.20
   2  -3  -2  403.26   20.10
   2  -3  -2  394.56   19.80
  -2   3   2  409.66   21.80
  -2   3   2  386.16   20.00
   1  -3  -2  312.87   16.20
   1  -3  -2  312.77   16.80
  -1  -3   2  339.97   16.60
  -1   3   2  321.17   16.90
  -1   3   2  324.47   16.30
   1   3  -2  314.17   16.60
   0  -3  -2 1245.28   64.19
   0  -3  -2 1279.37   63.89
   0  -3   2 1429.16   64.69
   0   3   2 1324.47   63.99
   0   3   2 1353.96   64.29
   0   3  -2 1277.97   64.59
  -1  -3  -2  246.68   13.00
   1  -3   2  227.68   13.20
  -1  -3  -2  260.77   12.60
  -1   3  -2  223.88   13.30
   1   3   2  263.87   12.60
   1   3   2  259.77   12.90
   2  -3   2  371.16   21.20
  -2  -3  -2  408.26   21.30
  -2  -3  -2  408.36   20.50
   2   3   2  446.86   20.50
   2   3   2  452.75   21.20
  -2   3  -2  378.16   21.40
   3  -3   2    5.30    2.40
   3  -3   2    2.90    2.10
   3  -3   2    6.80    4.10
  -3   3  -2    5.10    1.60
   3   3   2    7.70    2.00
  -3   3  -2    3.90    2.30
   4  -3   2   51.89    9.00
   4   3   2   50.09    5.00
   5  -3   2  700.93   41.70
   5   3   2  730.43   36.70
   6  -3   2    9.80    9.80
   6   3   2   -4.80   11.90
   7  -3   2  -18.50   13.40
   7   3   2   40.80   15.10
   7  -4  -2   30.20   12.50
   7   4  -2   18.10    6.00
   7   4  -2   27.40   10.80
   6  -4  -2   54.99   12.10
   6   4  -2   62.89    8.30
   6   4  -2   50.99   10.20
   5  -4  -2  111.19   13.30
   5   4  -2   86.99   11.90
   5   4  -2   76.79    7.90
   4  -4  -2    9.90    6.00
   4   4  -2    8.20    4.80
   4   4  -2    8.70    3.00
   3  -4  -2  139.49    9.00
   3  -4  -2  149.09   11.00
   3  -4  -2  134.09    7.90
  -3   4   2  164.88   11.40
  -3   4   2  130.09    8.70
  -2  -4   2    5.10    1.50
   2  -4  -2    4.80    3.00
  -2  -4   2    5.60    1.50
   2  -4  -2    5.40    1.20
   2  -4  -2    7.10    1.90
  -2   4   2    6.20    3.10
  -2   4   2    6.00    1.70
   2   4  -2    7.30    1.80
  -1  -4   2   14.50    2.70
   1   4  -2   13.80    2.70
   0  -4   2   -2.20    1.60
   0  -4  -2   -1.30    1.00
   0  -4  -2   -0.30    1.70
   0  -4  -2   -3.70    0.90
   0   4  -2    1.20    1.70
   0   4   2    1.40    1.50
   0   4   2   -1.60    0.90
   0   4   2   -2.30    1.20
  -1  -4  -2   18.10    2.50
  -1  -4  -2   20.50    2.00
   1  -4   2   13.10    2.50
  -1   4  -2   14.20    2.70
   1   4   2   22.40    2.30
   1   4   2   20.70    2.20
   2  -4   2   23.60    3.80
  -2  -4  -2   30.30    2.50
   2  -4   2   27.20    3.90
   2  -4   2   38.60    6.00
  -2  -4  -2   31.10    3.60
   2   4   2   32.00    2.60
  -2   4  -2   32.70    4.00
   2   4   2   31.80    3.20
   3  -4   2    6.40    2.70
   3  -4   2   14.00    5.70
   3  -4   2    4.60    2.40
  -3   4  -2    8.50    2.80
   3   4   2    9.00    2.50
   4  -4   2    8.70    6.10
   4  -4   2    9.00    3.20
   4   4   2   16.00    3.20
  -4   4  -2   12.10    3.40
   5  -4   2   -1.90    6.50
   5   4   2    1.40    3.10
   6  -4   2  -11.20   10.20
   6   4   2  -11.10   11.60
   7  -4   2   29.80   15.20
   7   4   2   30.80   14.60
   7  -5  -2   33.50   13.80
   7   5  -2   45.10    7.20
   7   5  -2   37.40   11.60
   6  -5  -2    7.00   10.30
   6   5  -2   11.00    7.90
   6   5  -2   10.40    4.60
   5  -5  -2  248.18   19.30
   5   5  -2  218.68   16.40
   5   5  -2  206.08   14.30
   4  -5  -2    3.90    5.30
   4  -5  -2    5.80    3.40
  -4   5   2    7.90    3.50
   4   5  -2    7.60    2.90
   3  -5  -2  956.10   47.90
   3  -5  -2  986.10   49.60
   3  -5  -2  930.61   47.00
  -3   5   2  940.81   49.90
  -2  -5   2  536.95   26.10
   2  -5  -2  493.45   27.10
   2  -5  -2  493.75   25.80
   2  -5  -2  509.85   26.30
  -2  -5   2  506.85   26.00
   2   5  -2  535.05   26.10
  -2   5   2  504.85   26.30
  -2   5   2  513.05   28.00
  -1  -5   2   55.29    4.60
   1  -5  -2   44.10    3.00
  -1  -5   2   47.20    4.10
   1  -5  -2   39.80    3.40
   1  -5  -2   46.50    4.40
   1  -5  -2   44.10    3.90
  -1   5   2   47.30    4.80
   1   5  -2   47.00    4.20
  -1   5   2   42.70    3.90
   0  -5  -2    3.30    1.40
   0  -5   2    3.30    1.70
   0  -5  -2    1.80    1.00
   0  -5   2    3.80    1.90
   0  -5  -2    2.90    1.60
   0  -5   2    4.10    1.50
   0  -5  -2    1.20    1.00
   0   5  -2    1.10    1.60
   0   5   2    2.90    1.60
   0   5   2    1.90    0.90
   0   5   2    3.20    1.20
   1  -5   2  237.48   13.60
   1  -5   2  247.78   14.00
  -1  -5  -2  210.48   12.20
  -1  -5  -2  229.48   12.90
   1  -5   2  218.78   13.30
  -1   5  -2  223.98   13.40
   1   5   2  267.77   12.70
   1   5   2  249.28   12.70
   1   5   2  247.48   12.70
   2  -5   2  890.51   45.50
   2  -5   2  788.42   43.90
  -2  -5  -2  856.71   43.70
   2  -5   2  816.82   43.90
  -2  -5  -2  950.80   43.00
  -2  -5  -2  883.21   42.60
   2   5   2  891.41   43.50
   2   5   2  951.30   43.00
  -2   5  -2  791.62   43.80
   3  -5   2    3.20    4.80
   3  -5   2    0.30    2.60
   3  -5   2    1.60    2.80
   3   5   2   -1.10    1.80
  -3   5  -2    3.70    2.70
   4  -5   2    8.60    3.20
   4  -5   2    9.70    6.00
   4  -5   2    9.00    3.30
   4   5   2   10.90    2.90
  -4   5  -2    7.50    3.20
   5  -5   2  133.59   16.10
   5   5   2  142.59    9.80
   6  -5   2  -11.50   10.70
   6   5   2    1.00    3.80
   6   5   2   14.90   12.70
   7  -5   2   30.00   15.80
   7   5   2   34.50   15.40
   7  -6  -2   28.80   14.00
   7   6  -2   29.60    7.20
   6  -6  -2    7.70   10.10
   6   6  -2   17.80    5.10
   5  -6  -2   28.80    9.00
   5   6  -2   14.50    4.70
   4  -6  -2   11.50    2.30
   4  -6  -2   15.80    3.90
   4  -6  -2   21.70    5.80
   4   6  -2   12.70    4.00
  -4   6   2   13.10    4.00
   3  -6  -2  256.07   14.10
   3  -6  -2  260.67   17.00
   3  -6  -2  261.87   15.20
  -3   6   2  258.47   17.20
  -3   6   2  265.07   15.10
  -2  -6   2    3.20    2.00
  -2  -6   2    5.10    2.20
   2  -6  -2    3.90    3.00
   2  -6  -2    2.80    1.50
   2  -6  -2    1.70    2.00
   2   6  -2    3.40    2.00
  -2   6   2    3.30    2.20
  -2   6   2    4.60    3.30
   1  -6  -2  170.78   10.80
   1  -6  -2  187.48   10.70
  -1  -6   2  202.08   11.20
   1  -6  -2  182.88    9.80
  -1  -6   2  187.98   10.90
  -1   6   2  167.48   11.20
  -1   6   2  183.08   10.60
   1   6  -2  190.28   10.90
   0  -6   2  780.32   38.00
   0  -6  -2  731.73   37.00
   0  -6   2  767.72   37.30
   0  -6  -2  720.33   36.90
   0  -6  -2  686.03   36.90
   0  -6   2  770.92   37.90
   0  -6  -2  738.63   37.20
   0   6  -2  723.73   37.70
   0   6   2  720.13   37.10
   0   6   2  748.93   36.70
   0   6   2  784.12   37.30
   1  -6   2   -1.50    1.80
  -1  -6  -2    0.30    1.00
  -1  -6  -2   -0.70    1.50
  -1  -6  -2    0.70    2.00
   1  -6   2    2.00    2.30
  -1  -6  -2    1.10    1.60
  -1   6  -2   -1.70    1.90
   1   6   2   -0.30    1.10
   1   6   2   -1.60    1.70
   1   6   2    0.00    1.30
  -2  -6  -2  181.58   11.60
   2  -6   2  189.08   13.10
   2  -6   2  175.58   11.90
  -2  -6  -2  216.88   11.00
  -2  -6  -2  203.28   10.40
   2  -6   2  184.28   12.10
   2   6   2  197.08   11.20
  -2   6  -2  184.08   12.00
   2   6   2  189.48   11.20
   2   6   2  211.08   11.00
   3  -6   2    3.90    2.60
   3  -6   2   11.00    4.40
   3  -6   2    4.20    3.20
  -3   6  -2    3.00    2.80
   3   6   2    1.10    2.00
   4  -6   2    5.10    5.80
   4  -6   2    2.60    3.10
   4  -6   2    3.00    3.40
  -4   6  -2    5.40    3.40
   4   6   2    1.90    2.60
   5   6   2   77.29    7.70
   6   6   2   19.20   12.60
   7  -7  -2   11.30   13.50
   7   7  -2   14.50    7.30
   6  -7  -2   28.00   10.90
   6   7  -2   36.30    6.30
   5  -7  -2   21.40    6.20
   5  -7  -2   16.10    8.10
   5   7  -2   13.90    4.80
   4  -7  -2   19.50    6.70
   4  -7  -2   22.00    4.80
   4  -7  -2   17.20    3.00
   4   7  -2   22.00    4.30
  -4   7   2    8.80    7.80
  -4   7   2   21.30    4.80
   3  -7  -2   10.60    5.00
   3  -7  -2    7.40    3.60
  -3   7   2   13.60    3.70
  -3   7   2   13.20    5.20
   2  -7  -2   12.90    3.10
   2  -7  -2    7.50    2.10
  -2  -7   2    8.90    2.50
   2  -7  -2   10.80    3.80
  -2  -7   2   11.60    2.70
  -2   7   2    5.30    2.90
   2   7  -2   13.70    2.80
  -2   7   2   14.40    4.70
   1  -7  -2   48.90    3.70
  -1  -7   2   51.59    5.30
   1  -7  -2   49.90    4.30
   1  -7  -2   51.69    5.00
   1  -7  -2   49.20    5.00
  -1  -7   2   50.29    4.90
  -1   7   2   50.89    4.80
  -1   7   2   46.50    5.60
   1   7  -2   55.69    5.30
   0  -7   2  843.12   41.50
   0  -7  -2  817.02   41.30
   0  -7  -2  789.92   41.20
   0  -7   2  842.92   42.30
   0  -7   2  901.71   42.60
   0  -7  -2  790.12   41.30
   0  -7  -2  820.32   41.70
   0   7   2  832.62   41.50
   0   7  -2  811.02   42.10
   0   7   2  823.62   41.00
   0   7   2  847.52   41.70
  -1  -7  -2  218.68   12.20
   1  -7   2  216.88   13.70
  -1  -7  -2  242.68   12.90
   1  -7   2  215.58   13.50
  -1  -7  -2  220.58   12.90
   1  -7   2  261.77   14.30
  -1  -7  -2  204.38   12.80
   1   7   2  216.98   12.50
   1   7   2  239.38   12.80
   1   7   2  246.88   12.70
  -1   7  -2  214.38   13.50
   2  -7   2  538.45   29.30
   2  -7   2  555.24   30.50
  -2  -7  -2  558.84   27.70
   2  -7   2  541.55   29.50
  -2  -7  -2  581.24   28.40
  -2   7  -2  506.65   29.10
   2   7   2  573.74   28.30
   2   7   2  546.75   28.50
   2   7   2  561.54   28.20
   3  -7   2  145.59   10.40
   3  -7   2  154.28   13.00
   3  -7   2  126.89   10.60
  -3  -7  -2  151.08    8.30
  -3  -7  -2  148.99    9.20
   3   7   2  146.99    9.80
   3   7   2  155.78    9.80
   3   7   2  143.59    9.10
  -3   7  -2  147.49   10.40
   4  -7   2   -3.90    3.00
   4  -7   2    4.00    6.30
   4  -7   2   -2.60    3.80
   4   7   2    4.80    2.70
  -4   7  -2    2.00    3.40
   5  -7   2   31.00    4.70
   5  -7   2   22.70    8.90
   5  -7   2   24.00    5.20
  -5   7  -2   37.40    6.30
   6  -7   2   -1.20   11.10
   6   7   2    2.40    4.40
   6   7   2   29.20   12.70
   6  -8  -2   49.90   12.70
   6   8  -2   30.90    6.40
   5  -8  -2   -5.00    6.10
   5  -8  -2    1.50    2.60
   5  -8  -2   -1.80    7.50
   5   8  -2    6.40    4.10
   4  -8  -2   51.29   10.00
   4  -8  -2   41.90    4.80
   4  -8  -2   42.10    8.20
  -4   8   2   45.80    7.70
   4   8  -2   33.10    6.20
  -4   8   2   32.60    9.30
   3  -8  -2    9.90    3.90
  -3  -8   2    8.10    3.10
  -3  -8   2   11.20    2.80
   3  -8  -2   12.70    2.80
   3  -8  -2   13.70    5.50
  -3   8   2   10.50    3.80
  -3   8   2    8.40    5.10
   3   8  -2   15.10    3.00
   2  -8  -2 1049.49   54.69
   2  -8  -2 1038.60   53.49
  -2  -8   2 1039.80   53.59
  -2  -8   2 1054.79   53.99
   2  -8  -2 1120.59   54.49
  -2   8   2 1086.09   55.79
   2   8  -2 1157.58   53.89
  -2   8   2 1048.40   54.19
   1  -8  -2    0.00    1.50
  -1  -8   2   -0.50    2.10
   1  -8  -2   -2.90    2.10
   1  -8  -2    0.80    2.10
   1   8  -2   -0.50    2.20
  -1   8   2    0.70    0.90
  -1   8   2   -2.50    1.90
  -1   8   2   -0.80    2.90
   0  -8  -2  194.78   12.30
   0  -8   2  233.08   13.80
   0  -8  -2  233.08   12.70
   0  -8  -2  209.78   12.30
   0  -8   2  227.18   12.70
   0  -8  -2  213.48   12.90
   0   8   2  221.28   12.80
   0   8   2  217.98   12.00
   0   8   2  229.48   13.00
   0   8  -2  235.78   13.50
  -1  -8  -2  379.86   20.90
   1  -8   2  399.16   22.50
   1  -8   2  394.96   22.60
   1  -8   2  389.86   22.30
  -1  -8  -2  407.46   21.40
  -1  -8  -2  398.16   21.60
   1   8   2  407.66   21.20
  -1   8  -2  381.86   22.20
   1   8   2  452.35   21.30
   1   8   2  423.06   21.60
   2  -8   2  265.37   19.40
  -2  -8  -2  335.27   16.80
   2  -8   2  305.17   18.80
  -2  -8  -2  335.57   17.70
   2  -8   2  313.47   18.60
   2   8   2  329.47   17.70
   2   8   2  328.97   17.70
   2   8   2  340.77   17.30
  -2   8  -2  323.57   18.80
   3  -8   2  144.79   11.40
   3  -8   2  150.38   11.10
  -3  -8  -2  150.98    8.70
  -3  -8  -2  158.98    9.80
   3   8   2  153.98   10.20
   3   8   2  148.09    9.80
   3   8   2  147.89    9.90
  -3   8  -2  154.28   11.00
   4  -8   2   71.59    7.70
   4  -8   2   47.70    9.20
   4   8   2   58.99    6.60
  -4   8  -2   77.09    7.30
   5  -8   2   -4.10    8.10
   5  -8   2    0.80    3.90
   5  -8   2   10.60    5.10
  -5   8  -2   -0.90    4.00
   5   8   2    9.70    4.00
   6  -8   2   -6.60   12.60
   6   8   2   29.30   13.90
   6   8   2   18.60    5.40
   6  -9  -2    5.80   10.70
   6   9  -2    6.60    5.50
   5  -9  -2   33.30    8.00
   5  -9  -2   52.09   10.70
   5  -9  -2   34.40    5.30
   5   9  -2   37.90    6.70
   4  -9  -2   32.70    6.50
   4  -9  -2   28.80    7.40
   4  -9  -2   26.30    4.90
  -4   9   2   23.20    6.00
   4   9  -2   30.70    5.40
  -4   9   2   15.40    8.80
   3  -9  -2  215.68   13.90
  -3  -9   2  202.98   11.90
   3  -9  -2  172.08   14.50
  -3  -9   2  210.08   12.70
   3  -9  -2  196.88   12.10
   3   9  -2  203.38   11.90
  -3   9   2  206.38   15.90
  -3   9   2  194.08   13.50
   2  -9  -2  144.59    9.50
   2  -9  -2  142.59   10.80
  -2  -9   2  153.48    9.80
  -2  -9   2  155.78   10.30
   2  -9  -2  135.99   10.80
  -2   9   2  166.68   12.60
   2   9  -2  140.29    9.70
  -2   9   2  140.69   10.50
   1  -9  -2    0.50    1.90
   1  -9  -2    1.00    2.70
  -1  -9   2    0.50    2.70
   1  -9  -2    2.10    2.70
  -1  -9   2    3.00    2.40
  -1   9   2    0.10    3.20
  -1   9   2    1.60    1.10
  -1   9   2    1.20    2.60
   1   9  -2    4.00    2.60
   0  -9  -2  257.47   15.70
   0  -9  -2  265.57   15.20
   0  -9   2  275.17   16.60
   0  -9   2  294.47   15.30
   0  -9   2  286.87   16.20
   0  -9  -2  259.27   15.10
   0   9   2  266.17   14.60
   0   9  -2  268.77   16.10
   0   9   2  283.07   15.80
   0   9   2  276.27   15.80
   1  -9   2  185.98   12.20
   1  -9   2  179.08   12.70
  -1  -9  -2  174.28   10.60
  -1  -9  -2  184.88   11.50
  -1  -9  -2  180.08   11.20
   1  -9   2  178.88   12.30
   1   9   2  184.08   10.80
   1   9   2  194.98   10.90
  -1   9  -2  172.88   12.00
   1   9   2  200.48   11.60
  -2  -9  -2  130.39    8.90
  -2  -9  -2  118.79    7.70
   2  -9   2  115.99   10.60
   2  -9   2  129.09    9.80
   2  -9   2  125.29   10.50
   2   9   2  139.29    8.60
   2   9   2  129.79    8.90
  -2   9  -2  121.29    9.80
   2   9   2  128.59    8.60
   3  -9   2   41.10    8.20
  -3  -9  -2   43.60    4.00
   3  -9   2   39.00    6.70
   3  -9   2   39.50    7.80
  -3  -9  -2   32.10    5.90
   3   9   2   36.60    5.50
   3   9   2   34.00    5.10
  -3   9  -2   41.20    6.80
   3   9   2   53.69    5.70
   4  -9   2    8.50    5.50
   4  -9   2   20.00    4.60
   4  -9   2    6.20    6.60
   4   9   2   16.90    4.20
   4   9   2   10.70    4.30
   5  -9   2   51.29   11.50
   5  -9   2   54.29   10.60
   5  -9   2   68.39    8.30
   5   9   2   66.29    8.20
   5   9   2   70.49    9.90
  -5   9  -2   62.69    8.60
   6   9   2   49.00   16.20
   6   9   2   62.09    9.30
   6 -10  -2   -4.00   10.10
   6  10  -2   10.30    5.90
   5 -10  -2  -10.10    7.40
   5 -10  -2   -1.70    2.90
   5 -10  -2    3.60    8.20
   5  10  -2   -2.10    4.50
   4 -10  -2   28.00    7.90
   4 -10  -2   53.19   10.40
   4 -10  -2   24.40    4.20
  -4  10   2   15.60   10.50
   4  10  -2   31.30    5.60
  -4  10   2   33.90    7.00
   3 -10  -2   -1.90    2.40
  -3 -10   2    2.90    2.80
   3 -10  -2    1.60    4.40
   3 -10  -2   -6.80    4.20
  -3 -10   2   -4.30    3.40
  -3  10   2    4.50    5.60
   3  10  -2    1.60    2.60
  -3  10   2    0.60    4.20
  -2 -10   2   42.50    5.10
   2 -10  -2   33.70    4.60
  -2 -10   2   29.40    5.10
   2 -10  -2   37.60    6.70
   2 -10  -2   33.80    6.50
   2  10  -2   28.90    4.90
  -2  10   2   27.80    5.00
  -2  10   2   43.90    8.10
   1 -10  -2    7.90    3.50
   1 -10  -2    3.90    2.10
  -1 -10   2   10.70    3.40
   1 -10  -2    9.80    3.60
  -1 -10   2    5.20    3.50
  -1  10   2    7.30    4.10
  -1  10   2    8.40    3.40
   1  10  -2    9.50    3.20
  -1  10   2    8.90    1.80
   0 -10   2  314.07   17.30
   0 -10  -2  319.27   17.50
   0 -10   2  322.27   18.50
   0 -10   2  332.27   19.10
   0 -10  -2  308.97   18.20
   0 -10  -2  294.57   17.30
   0  10   2  312.67   16.80
   0  10  -2  318.07   18.40
   0  10   2  322.47   17.90
   0  10   2  309.37   18.20
  -1 -10  -2  130.79    9.40
   1 -10   2  123.99    9.80
  -1 -10  -2  130.69    8.80
   1 -10   2  128.79   10.00
  -1 -10  -2  126.29    8.40
  -1  10  -2  117.99    9.70
   1  10   2  125.69    9.30
   1  10   2  130.99    8.40
   1  10   2  139.99    8.70
   2 -10   2  217.58   15.70
  -2 -10  -2  227.58   12.90
   2 -10   2  214.38   15.80
   2 -10   2  235.18   15.00
  -2 -10  -2  236.68   14.20
   2  10   2  255.47   13.60
   2  10   2  237.38   13.80
   2  10   2  226.58   14.20
  -2  10  -2  217.58   15.00
   3 -10   2  128.89   12.30
   3 -10   2  118.99   12.70
   3 -10   2  136.29   11.10
  -3 -10  -2  133.29    9.90
  -3 -10  -2  132.29    8.20
   3  10   2  122.89    9.60
  -3  10  -2  127.09   10.80
   3  10   2  129.69    9.20
   3  10   2  140.99    9.80
   4 -10   2  181.88   17.70
   4 -10   2  197.78   16.00
   4 -10   2  202.88   14.30
   4  10   2  226.78   13.70
   4  10   2  193.78   13.00
  -4  10  -2  204.78   14.20
   5 -10   2    5.10    6.80
   5 -10   2   13.50    9.60
   5 -10   2    7.40    5.10
  -5  10  -2    6.90    5.00
   5  10   2    5.90    4.30
   6 -10   2   32.80    6.30
   6 -10   2   37.00   15.60
   6  10   2   47.10    9.10
   6 -11  -2   10.90   11.40
   6  11  -2    9.20    6.50
   5 -11  -2  124.79    9.60
   5 -11  -2   99.39   16.50
   5 -11  -2  117.69   15.60
   5  11  -2  125.19   11.70
   4 -11  -2  255.07   15.40
   4 -11  -2  256.67   19.60
   4 -11  -2  283.77   19.30
  -4  11   2  265.07   18.60
  -4  11   2  243.08   23.60
   4  11  -2  231.18   16.40
   3 -11  -2   81.39   10.10
   3 -11  -2   57.49   10.00
  -3 -11   2   79.79    7.20
   3 -11  -2   80.69    7.50
  -3  11   2   88.39   12.10
  -3  11   2   69.69    9.50
   3  11  -2   86.79    7.40
  -2 -11   2   69.09    8.30
   2 -11  -2   68.79    8.40
   2 -11  -2   70.79    6.80
   2 -11  -2   63.49    8.80
  -2 -11   2   69.19    6.90
  -2  11   2   65.29    8.60
  -2  11   2   88.99   10.40
   2  11  -2   77.49    7.10
   1 -11  -2   -0.90    3.60
  -1 -11   2    1.80    3.90
   1 -11  -2    4.70    2.60
  -1 -11   2    4.80    3.40
   1 -11  -2    2.10    3.00
  -1  11   2    3.60    1.60
  -1  11   2    4.50    3.20
  -1  11   2   -5.00    4.20
   1  11  -2   -0.40    2.70
   0 -11  -2   75.89    6.90
   0 -11  -2   79.49    6.50
   0 -11   2   87.39    8.60
   0 -11  -2   78.69    7.90
   0 -11   2   83.29    6.90
   0 -11   2   75.59    7.70
   0  11  -2   83.49    7.70
   0  11  -2   73.59    8.50
   0  11   2   67.99    5.60
   0  11   2   78.19    7.50
   0  11   2   62.69    7.40
  -1 -11  -2    8.50    3.40
  -1 -11  -2    5.50    3.50
  -1 -11  -2    4.30    2.40
   1 -11   2    4.00    3.50
   1 -11   2    1.20    4.20
   1 -11   2    4.80    4.20
  -1  11  -2    6.10    3.40
   1  11   2    6.70    3.20
   1  11   2    8.10    2.40
   1  11   2    9.20    3.90
   2 -11   2  466.05   29.10
  -2 -11  -2  508.45   26.40
   2 -11   2  498.25   29.30
   2 -11   2  494.25   28.40
  -2 -11  -2  542.45   28.10
   2  11   2  512.65   27.30
   2  11   2  533.75   26.80
   2  11   2  516.95   27.80
  -2  11  -2  504.05   28.40
   3 -11   2  335.57   22.90
  -3 -11  -2  355.56   20.00
  -3 -11  -2  358.76   18.30
   3 -11   2  343.97   20.90
   3 -11   2  288.87   21.50
   3  11   2  352.56   18.90
   3  11   2  331.77   19.60
   3  11   2  351.86   19.80
  -3  11  -2  319.37   20.30
   4 -11   2  159.28   17.80
   4 -11   2  199.48   16.40
   4 -11   2  164.68   13.70
  -4 -11  -2  205.98   13.50
  -4 -11  -2  188.88   11.10
  -4  11  -2  191.78   13.90
   4  11   2  184.38   12.70
   4  11   2  194.58   13.10
   4  11   2  190.78   13.20
   5 -11   2    2.40    4.80
   5 -11   2  -12.50   10.00
   5 -11   2   -6.60    7.60
   5  11   2   -0.70    4.80
  -5  11  -2    6.50    5.50
   5  11   2   -2.90    5.80
   6 -11   2    6.50    5.50
   6 -11   2   11.30   13.80
   6  11   2   13.00    6.20
   6 -12  -2    3.70    4.90
   6 -12  -2    8.80   13.00
   5 -12  -2   11.30    8.90
   5 -12  -2    2.00   10.10
   5 -12  -2   18.10    4.50
   5  12  -2   14.40    6.10
   4 -12  -2    0.30    3.50
   4 -12  -2    3.00    7.80
   4 -12  -2   -2.40    6.50
  -4 -12   2   -0.90    3.20
  -4 -12   2   -5.00    5.10
   4  12  -2   -2.70    3.50
  -4  12   2   16.60    8.90
   3 -12  -2   34.40    7.90
  -3 -12   2   41.90    5.90
   3 -12  -2   29.50    6.00
   3 -12  -2   42.20    8.20
  -3  12   2   45.00    8.90
   3  12  -2   32.00    6.00
  -3  12   2   34.60    7.20
   3  12  -2   38.30    6.50
   2 -12  -2  174.18   13.70
   2 -12  -2  176.68   11.80
  -2 -12   2  168.68   13.20
  -2 -12   2  182.38   12.10
   2 -12  -2  181.48   13.20
  -2  12   2  180.38   14.80
  -2  12   2  155.08   13.30
   2  12  -2  178.18   11.90
   1 -12  -2   -3.90    2.20
   1 -12  -2   -5.10    4.10
   1 -12  -2   -2.20    3.30
  -1 -12   2   -1.20    3.20
  -1  12   2    0.40    1.60
   1  12  -2   -2.00    3.80
  -1  12   2   -0.90    3.50
   1  12  -2   -2.90    2.90
  -1  12   2   -3.10    4.90
   0 -12   2   33.10    5.70
   0 -12   2   35.20    5.10
   0 -12  -2   31.10    4.90
   0 -12  -2   29.80    5.90
   0 -12  -2   30.00    5.50
   0 -12   2   24.70    5.50
   0  12   2   19.90    5.10
   0  12  -2   26.40    4.90
   0  12  -2   24.30    5.70
   0  12   2   36.00    4.10
   0  12   2   33.80    7.10
  -1 -12  -2  436.36   25.30
   1 -12   2  460.75   26.40
   1 -12   2  452.25   25.50
  -1 -12  -2  450.45   23.90
   1 -12   2  452.25   25.10
  -1 -12  -2  426.86   23.80
   1  12   2  466.85   25.30
   1  12   2  415.26   24.00
   1  12   2  433.96   23.80
  -1  12  -2  437.06   25.30
   2 -12   2  231.38   16.60
  -2 -12  -2  211.98   12.90
   2 -12   2  201.78   15.90
   2 -12   2  212.88   15.10
  -2 -12  -2  218.18   14.60
   2  12   2  224.18   13.70
   2  12   2  232.98   13.40
   2  12   2  212.18   14.60
  -2  12  -2  215.48   15.00
   3 -12   2  291.27   19.60
   3 -12   2  266.47   17.70
  -3 -12  -2  278.77   15.10
  -3 -12  -2  266.97   17.20
   3 -12   2  273.47   20.10
  -3  12  -2  262.67   17.40
   3  12   2  273.57   16.50
   3  12   2  247.38   15.80
   3  12   2  247.38   16.80
   4 -12   2  266.57   22.80
   4 -12   2  265.37   21.50
   4 -12   2  277.17   18.70
  -4 -12  -2  295.77   15.80
  -4 -12  -2  275.87   18.20
   4  12   2  268.77   17.10
   4  12   2  309.17   18.10
  -4  12  -2  293.57   18.60
   4  12   2  295.97   18.20
   5 -12   2   25.40   12.50
   5 -12   2    6.90    5.30
   5 -12   2   12.40    9.00
   5  12   2   10.70    5.50
  -5  12  -2   16.40    6.00
   5  12   2    6.10    6.50
   6 -12   2    1.90    5.80
   6 -12   2   -1.50   15.80
   6  12   2    9.30    6.60
   6 -13  -2    9.50    5.60
   6 -13  -2    8.90   11.40
   6  13  -2   29.10    7.80
   5 -13  -2  107.29   16.20
   5 -13  -2   81.69    9.00
   5  13  -2   68.29   10.50
  -4 -13   2   56.79    8.40
   4 -13  -2   54.99    8.00
   4 -13  -2   79.59   12.50
   4 -13  -2   96.39   15.40
   4  13  -2   57.49    9.00
  -3 -13   2  335.57   20.00
   3 -13  -2  300.87   20.60
   3 -13  -2  300.87   21.30
   3 -13  -2  313.97   18.70
  -3 -13   2  319.07   18.20
   3  13  -2  285.47   18.90
   3  13  -2  317.37   18.30
  -3  13   2  299.37   23.20
  -2 -13   2  368.36   22.40
  -2 -13   2  375.76   21.00
   2 -13  -2  363.26   21.90
   2 -13  -2  344.77   22.80
   2 -13  -2  357.96   20.90
   2  13  -2  366.76   21.00
  -2  13   2  349.96   22.40
   1 -13  -2   73.99    9.80
   1 -13  -2   86.89    7.80
  -1 -13   2   73.19   10.10
   1 -13  -2   81.69    8.10
  -1 -13   2   81.49    8.20
  -1  13   2   85.59   11.00
  -1  13   2   79.29    5.90
   1  13  -2   83.59    8.20
  -1  13   2   86.09   10.00
   0 -13   2  114.19    8.70
   0 -13   2  117.79   10.10
   0 -13  -2   89.99   10.10
   0 -13  -2  110.19    8.90
   0 -13  -2  114.29    8.80
   0 -13   2   99.19   11.10
   0  13   2  120.99   10.80
   0  13   2  111.59    7.80
   0  13  -2   97.29   11.00
   0  13  -2  107.29    9.80
   0  13   2  114.39   10.70
  -1 -13  -2   22.50    5.50
   1 -13   2   20.40    5.20
  -1 -13  -2   32.30    5.10
   1 -13   2   25.70    5.60
   1 -13   2   14.00    6.10
  -1 -13  -2   25.40    5.00
   1  13   2   32.30    5.00
   1  13   2   26.40    5.50
   1  13   2   31.30    5.30
  -1  13  -2   15.00    4.80
  -2 -13  -2  671.83   36.70
   2 -13   2  632.94   37.30
  -2 -13  -2  681.13   34.90
   2 -13   2  650.33   37.00
   2 -13   2  725.53   38.70
  -2  13  -2  648.04   36.60
   2  13   2  697.33   35.10
   2  13   2  673.73   35.60
   2  13   2  688.53   36.60
  -3 -13  -2   -2.40    2.70
   3 -13   2   -4.00    6.60
   3 -13   2   -1.90    4.60
   3 -13   2    1.30    6.70
  -3 -13  -2   -9.40    5.30
   3  13   2   -1.40    3.80
   3  13   2    8.20    4.40
  -3  13  -2    0.00    4.40
   3  13   2    0.60    3.40
  -4 -13  -2    2.80    3.50
  -4 -13  -2   12.70    6.90
   4 -13   2    1.50    8.60
   4 -13   2    3.80    5.00
   4 -13   2    7.50    9.30
  -4  13  -2    6.00    5.40
   4  13   2   -1.60    5.10
   4  13   2    0.70    4.40
   4  13   2    6.00    5.60
   5 -13   2   -1.00    5.70
   5 -13   2   -3.90   11.30
   5  13   2   -1.30    5.20
  -5  13  -2    8.60    6.40
   5 -14  -2   -2.70    4.80
   5 -14  -2   -7.70    9.20
   5  14  -2    1.50    6.40
   4 -14  -2    9.30    4.50
  -4 -14   2   11.70    4.20
   4 -14  -2   -2.90    9.60
  -4 -14   2    3.60    7.60
   4 -14  -2    7.70    7.30
   4  14  -2    3.90    5.10
   3 -14  -2  280.97   17.90
  -3 -14   2  310.47   17.50
   3 -14  -2  286.17   21.30
  -3 -14   2  307.87   19.90
   3 -14  -2  262.27   19.50
  -3  14   2  264.87   22.50
   3  14  -2  258.27   18.10
   3  14  -2  306.37   17.50
  -3  14   2  264.57   24.50
  -2 -14   2   38.60    6.40
   2 -14  -2   32.20    8.20
  -2 -14   2   37.30    7.70
   2 -14  -2   42.80    7.40
   2 -14  -2   33.90    6.70
   2  14  -2   35.90    6.90
  -2  14   2   65.49   12.30
   1 -14  -2  148.09   11.50
   1 -14  -2  147.89   10.80
   1 -14  -2  138.79   13.20
  -1 -14   2  119.29   13.60
  -1 -14   2  144.79   11.40
  -1  14   2  132.69   13.00
   1  14  -2  135.89   12.00
  -1  14   2  152.08   14.70
   1  14  -2  143.89   11.00
  -1  14   2  135.69    8.70
   0 -14  -2   -4.00    4.90
   0 -14   2   14.70    3.70
   0 -14   2    2.10    5.60
   0 -14   2    8.10    4.10
   0 -14  -2   16.60    4.70
   0 -14  -2    7.40    3.40
   0  14   2    5.10    5.40
   0  14   2   14.50    3.30
   0  14  -2   16.60    4.80
   0  14   2   19.00    6.40
  -1 -14  -2    1.10    5.20
  -1 -14  -2    8.40    4.10
  -1 -14  -2    3.70    3.30
   1 -14   2    4.00    4.10
   1 -14   2   -1.50    4.00
   1  14   2    8.10    4.60
   1  14   2    4.30    2.90
   1  14   2   -2.50    4.80
  -1  14  -2    0.00    3.90
   2 -14   2   12.00    7.60
   2 -14   2   19.50    5.40
  -2 -14  -2   19.10    6.60
   2 -14   2   24.10    6.80
  -2 -14  -2   19.80    4.20
   2  14   2   25.00    5.30
  -2  14  -2   14.40    5.10
   2  14   2   13.50    5.70
   3 -14   2   15.40    8.10
  -3 -14  -2    0.30    6.00
   3 -14   2   -0.60    6.90
   3 -14   2    5.70    5.30
  -3 -14  -2    5.70    3.30
  -3  14  -2    8.70    5.30
   3  14   2   13.10    4.70
   3  14   2    2.90    5.50
   3  14   2    6.70    4.60
   4 -14   2   12.70    5.60
  -4 -14  -2   18.80    4.10
   4 -14   2   15.20   10.20
   4 -14   2   42.40   10.90
   4  14   2   18.20    5.10
   4  14   2   15.10    6.60
   4  14   2   21.30    6.30
  -4  14  -2    2.70    6.00
   5 -14   2    3.50    6.50
   5 -14   2   -4.70   11.80
  -5  14  -2   12.40    6.60
   5  14   2   -2.70    6.10
   5 -15  -2   15.00   10.30
   5 -15  -2   -6.50    5.40
   5  15  -2    5.40    6.50
   4 -15  -2   -3.50    4.40
  -4 -15   2    4.00    4.50
   4 -15  -2    5.50    7.90
   4 -15  -2    9.70   10.80
   4  15  -2    0.00    4.80
   3 -15  -2  186.78   19.00
  -3 -15   2  207.08   13.50
   3 -15  -2  179.08   16.10
   3 -15  -2  191.18   14.00
  -3 -15   2  230.98   19.30
   3  15  -2  182.08   14.10
   3  15  -2  192.88   13.50
  -2 -15   2   75.39    8.80
   2 -15  -2   58.79   10.10
   2 -15  -2   60.09   10.00
  -2 -15   2   65.99    9.60
   2 -15  -2   80.89    8.60
   2  15  -2   81.99    8.60
  -2  15   2   58.29   11.40
   2  15  -2   69.59    8.10
  -2  15   2   59.79   11.00
   1 -15  -2  178.38   13.80
   1 -15  -2  164.68   15.90
   1 -15  -2  189.48   13.20
  -1 -15   2  170.68   16.30
  -1 -15   2  191.38   13.60
  -1  15   2  194.88   11.20
   1  15  -2  211.18   14.00
  -1  15   2  178.58   15.10
  -1  15   2  185.58   18.10
   0 -15   2  449.66   26.30
   0 -15  -2  441.56   24.80
   0 -15  -2  413.66   27.00
   0 -15   2  421.06   27.70
   0 -15   2  473.75   24.50
   0 -15  -2  454.85   25.20
   0  15  -2  453.45   26.00
   0  15   2  442.86   27.10
   0  15   2  440.06   24.00
   0  15   2  461.55   27.30
   1 -15   2  359.86   22.60
  -1 -15  -2  364.46   20.70
   1 -15   2  359.46   24.80
  -1 -15  -2  362.66   20.70
  -1 -15  -2  348.47   23.40
   1 -15   2  346.07   21.50
  -1  15  -2  362.06   22.20
   1  15   2  372.76   20.70
   1  15   2  385.56   22.30
   1  15   2  351.76   23.20
   2 -15   2   34.00    6.80
   2 -15   2   37.10    7.60
  -2 -15  -2   28.10    4.90
   2 -15   2   25.40    8.70
  -2 -15  -2   35.80    8.20
   2  15   2   39.90    7.50
  -2  15  -2   37.90    5.40
   2  15   2   36.10    6.40
   2  15   2   43.10    7.00
  -2  15  -2   35.90    7.00
   3 -15   2    1.70    5.40
   3 -15   2    7.80    9.10
  -3 -15  -2    1.10    3.30
   3 -15   2  -10.80    7.10
  -3  15  -2    2.80    5.40
   3  15   2    2.70    5.20
   3  15   2   -0.90    4.30
   3  15   2   -6.90    6.40
  -4 -15  -2   -1.20    3.80
   4 -15   2    6.70    9.30
   4 -15   2    0.80    6.10
   4 -15   2   -6.30   11.20
  -4  15  -2    5.40    6.30
   4  15   2   17.30    5.60
   4  15   2   10.50    7.30
   5 -15   2   45.30    8.50
   5 -15   2   42.90   14.60
   5  15   2   41.30    8.00
   5 -16  -2   26.50   12.70
   5 -16  -2   23.30    6.90
   5  16  -2   15.20    7.10
  -4 -16   2   -2.60    4.40
   4 -16  -2   12.30   12.80
   4 -16  -2    3.50    5.50
   4 -16  -2   -0.90    9.20
   4  16  -2    3.40    6.10
   3 -16  -2    6.60    6.90
   3 -16  -2   19.10   10.20
  -3 -16   2   -5.40    4.30
   3 -16  -2    0.40    4.80
   3  16  -2   -2.30    4.10
   3  16  -2    3.30    4.70
   2 -16  -2   47.40   10.50
   2 -16  -2   51.59    9.90
   2 -16  -2   62.39    8.90
  -2 -16   2   79.09    9.00
   2  16  -2   78.49    8.90
  -2  16   2   61.59   12.20
   2  16  -2   62.29    8.10
   1 -16  -2  233.18   21.80
   1 -16  -2  304.97   18.70
  -1 -16   2  259.27   21.60
  -1 -16   2  314.07   19.20
   1  16  -2  278.77   18.50
   1  16  -2  281.07   18.00
  -1  16   2  306.17   21.30
  -1  16   2  292.37   16.10
  -1  16   2  328.67   23.00
   0 -16  -2   -3.10    3.60
   0 -16   2   -5.00    4.30
   0 -16  -2   -5.10    6.70
   0 -16   2   -8.60    7.30
   0 -16  -2    4.30    4.70
   0 -16   2   -5.00    4.10
   0  16  -2    2.90    4.50
   0  16   2    1.50    7.10
   0  16   2    5.60    3.20
   0  16   2    8.10    6.40
   1 -16   2    0.70    8.40
  -1 -16  -2   -9.40    7.30
  -1 -16  -2    8.00    4.80
   1 -16   2    7.10    4.80
   1 -16   2   -0.10    4.90
  -1 -16  -2    1.50    3.70
  -1  16  -2    2.60    3.40
   1  16   2   13.90    6.40
   1  16   2   -1.20    3.50
   1  16   2    3.70    5.60
  -1  16  -2    2.40    4.70
   2 -16   2   55.09   10.00
  -2 -16  -2   55.99    7.10
   2 -16   2   42.10   10.90
   2 -16   2   54.49    8.70
  -2  16  -2   53.99    6.50
   2  16   2   65.99   12.20
   2  16   2   67.99   10.20
   2  16   2   58.59    8.00
  -2  16  -2   49.80    9.60
   3 -16   2   -3.10   10.10
   3 -16   2    4.40    7.00
  -3 -16  -2    2.70    3.90
   3 -16   2    7.50    6.10
   3  16   2    5.90    5.10
  -3  16  -2    2.40    6.00
   3  16   2    3.50    6.40
   3  16   2    6.60    7.30
   4 -16   2    5.10    6.60
   4 -16   2   -4.50   10.70
   4 -16   2  -21.30   12.90
  -4 -16  -2   -4.90    4.20
   4  16   2    8.00    5.40
  -4  16  -2   -0.80    7.40
   5 -16   2    1.20    7.50
   5 -16   2   -8.10   13.00
   5  16   2    3.80    6.50
   4 -17  -2   60.29   16.90
   4 -17  -2   57.79    9.00
   4 -17  -2   91.39   16.40
   4  17  -2   59.79    9.10
   3 -17  -2    1.10    4.80
   3 -17  -2   -1.50    7.20
  -3 -17   2   -4.20    4.90
   3 -17  -2    8.60   11.40
   3  17  -2    1.00    4.30
   3  17  -2    2.10    5.00
  -2 -17   2    1.70    5.10
   2 -17  -2    7.50    9.40
   2 -17  -2    2.50    5.20
   2 -17  -2   11.80    6.60
   2  17  -2    3.30    4.80
   2  17  -2    1.60    4.80
  -1 -17   2  150.98   12.30
   1 -17  -2  119.59   12.20
   1 -17  -2  117.29   17.10
   1 -17  -2  107.39   11.20
  -1  17   2  111.59   17.10
   1  17  -2  138.19   12.20
  -1  17   2  137.79    9.10
   1  17  -2  128.29   11.10
  -1  17   2  117.99   16.00
   0 -17   2    6.80    9.10
   0 -17  -2   20.10    6.20
   0 -17  -2   15.60    5.00
   0 -17  -2    3.90    9.40
   0 -17   2   11.20    5.90
   0 -17   2   22.00    5.20
   0  17  -2   17.10    5.60
   0  17  -2   20.60    4.20
   0  17   2   20.70    8.80
   0  17   2   10.80    7.40
   0  17   2   19.70    4.00
   1 -17   2    1.20    5.90
   1 -17   2    1.40    9.60
  -1 -17  -2   11.60    4.30
  -1 -17  -2   15.90    5.90
  -1  17  -2   21.50    6.10
   1  17   2   11.90    7.70
   1  17   2    4.80    7.40
  -1  17  -2   15.50    4.40
   1  17   2   17.50    4.60
   2 -17   2   13.10    6.90
   2 -17   2   15.60   11.20
   2 -17   2   20.90    7.30
  -2 -17  -2   13.50    4.80
  -2  17  -2   26.10    4.10
   2  17   2   20.80    7.60
   2  17   2   14.70    8.20
   2  17   2   19.20    4.90
  -2  17  -2   18.80    6.30
   3 -17   2    5.80    6.00
   3 -17   2   -0.10    7.90
  -3 -17  -2    8.00    4.80
   3 -17   2   24.80   13.30
   3  17   2   12.80    9.00
   3  17   2   11.30    7.00
   3  17   2    6.20    4.90
  -3  17  -2   -1.10    6.30
   4 -17   2   27.90   10.80
   4 -17   2   25.80    7.90
  -4  17  -2   34.90    9.40
   4  17   2   40.90    8.10
   4 -18  -2   -0.30    6.50
   4 -18  -2    1.80   10.00
   4  18  -2   -1.60    5.90
   3 -18  -2  -15.50   14.20
   3 -18  -2    0.70    8.20
  -3 -18   2   -0.90    5.60
   3 -18  -2   -0.80    5.70
   3  18  -2    0.00    5.20
   3  18  -2    7.00    5.20
   2 -18  -2   19.70    6.00
  -2 -18   2   22.20    6.20
   2 -18  -2   11.90    7.20
   2  18  -2   15.70    6.20
   2  18  -2   15.70    5.20
   1 -18  -2   10.00    6.20
   1 -18  -2   12.90    6.70
  -1 -18   2   23.30    7.10
   1  18  -2   12.40    5.20
  -1  18   2   19.80    3.70
  -1  18   2   17.50   11.60
   1  18  -2   17.70    5.30
   0 -18  -2    2.30    6.00
   0 -18   2   -0.70    4.80
   0 -18  -2    7.20    5.10
   0 -18   2   -5.70    5.70
   0  18   2    0.00    8.90
   0  18   2    1.30    3.70
   0  18  -2    4.60    4.90
   0  18  -2    0.70    4.10
   0  18   2    6.40   10.20
  -1 -18  -2   15.50    6.50
   1 -18   2   19.60    6.70
   1 -18   2   13.50    6.50
  -1 -18  -2   22.10    5.80
   1  18   2   28.70    9.80
  -1  18  -2   20.40    4.80
   1  18   2   10.00    8.90
  -1  18  -2   10.40    5.90
   1  18   2   17.80    4.80
   2 -18   2   -2.70    5.80
  -2 -18  -2   -7.40    4.60
   2 -18   2   -1.00    6.50
  -2  18  -2   -7.80    5.10
  -2  18  -2   -3.70    3.40
   2  18   2   -2.50    8.60
   2  18   2    6.00    9.40
   2  18   2    4.60    4.70
  -3 -18  -2   29.10    5.80
   3 -18   2   17.20    7.20
   3 -18   2   15.20    9.30
   3  18   2   20.90   12.70
  -3  18  -2    1.20    7.50
   3  18   2   20.10    6.40
   3  18   2    5.60    9.00
   4 -18   2   16.70    8.60
   4 -18   2   -8.50   11.90
   4  18   2    1.80    6.50
  -4  18  -2   19.60    9.20
   4 -19  -2    6.20    7.80
   4 -19  -2  -12.00   11.90
   4  19  -2   -8.40    6.50
   3 -19  -2   66.49   11.70
  -3 -19   2   43.70    8.00
   3 -19  -2   26.90   10.50
   3  19  -2   45.50    7.90
   2 -19  -2   40.70    7.70
   2 -19  -2   39.30    9.90
  -2 -19   2   56.29   10.60
   2  19  -2   32.10    7.40
  -1 -19   2    7.90    6.40
   1 -19  -2    5.20    5.90
   1 -19  -2    1.00    6.60
   1  19  -2   -3.30    5.10
   1  19  -2    9.70    5.10
  -1  19   2    3.10    3.30
   0 -19   2    2.00    6.20
   0 -19   2   -0.20    5.60
   0 -19  -2    6.00    5.60
   0 -19  -2    8.50    7.00
   0  19  -2    8.70    6.30
   0  19  -2    0.70    4.50
   0  19   2    4.40    4.10
   1 -19   2   -3.60    7.10
   1 -19   2    8.90    7.10
  -1 -19  -2    6.70    6.60
  -1 -19  -2    2.60    5.60
  -1  19  -2    5.40    6.80
  -1  19  -2    5.80    4.70
   1  19   2   28.40   11.00
   1  19   2   -6.50   10.00
   1  19   2   11.30    4.60
  -2 -19  -2    3.80    5.20
   2 -19   2    9.60    7.50
   2 -19   2    9.90    7.90
  -2  19  -2   10.50    4.50
  -2  19  -2   -2.50    6.90
   2  19   2    3.40   11.40
   2  19   2    5.10   10.20
   2  19   2   13.90    5.50
   3 -19   2   31.40   10.30
  -3 -19  -2   34.10    6.50
   3 -19   2   30.70    8.60
  -3  19  -2   38.80   10.00
   3  19   2   32.10    7.00
   4 -19   2   29.50   11.30
   4 -19   2    6.80    8.70
   4  19   2   -9.90    7.20
  -4  19  -2  -11.70    9.60
  -3 -20   2   -8.70    7.10
   3 -20  -2    7.20    9.80
   3 -20  -2    0.90    7.10
   3  20  -2   20.30    7.20
  -2 -20   2  -12.10    6.70
   2 -20  -2    1.20    7.90
   2 -20  -2   -4.60    6.70
   2  20  -2    8.60    6.90
   2  20  -2    3.10    6.10
   1 -20  -2    0.00    7.20
   1 -20  -2   13.80    6.50
  -1 -20   2    7.30    6.60
   1  20  -2   -0.90    6.10
   1  20  -2    8.20    5.30
  -1  20   2    0.30    3.80
   0 -20  -2   99.39   12.10
   0 -20   2   59.99   11.10
   0 -20   2  102.69   14.00
   0 -20  -2   64.19   11.60
   0  20   2   99.29    9.60
   0  20   2  128.59   20.70
   0  20  -2   84.39   10.20
   0  20  -2   83.19   12.20
  -1 -20  -2   57.59   10.20
   1 -20   2   30.60    8.40
   1 -20   2   51.59    9.80
   1  20   2   66.39   14.90
   1  20   2   37.50    6.60
  -1  20  -2   34.30    6.20
  -1  20  -2   35.80    8.60
   2 -20   2   20.00    8.80
  -2 -20  -2   -4.10    6.40
  -2  20  -2    7.60    7.90
   2  20   2   18.60   12.70
   2  20   2   15.10    6.30
  -2  20  -2    8.10    4.90
   3 -20   2   11.90   12.10
   3 -20   2   -1.50    8.90
  -3 -20  -2    9.80    7.50
   3  20   2    4.70    6.60
  -3  20  -2   11.60    9.30
   3 -21  -2    8.00    8.20
   3 -21  -2  -10.60   10.60
   3  21  -2    0.80    6.90
   2 -21  -2   33.30    8.80
   2 -21  -2   33.20   11.00
  -2 -21   2   26.30    9.30
   2  21  -2   27.90    7.80
   2  21  -2   38.60    8.40
  -1 -21   2   26.90    8.10
   1 -21  -2   16.60    8.70
   1 -21  -2   15.50    7.30
   1  21  -2   18.00    6.40
   1  21  -2   13.50    6.90
  -1  21   2   16.80    4.90
   0 -21  -2   19.00    7.10
   0 -21   2   14.90    8.30
   0 -21   2   14.70    7.10
   0 -21  -2   13.00    8.40
   0  21   2    6.60    4.80
   0  21  -2    6.30    5.30
   0  21  -2    5.20    7.10
   1 -21   2   50.69   10.60
  -1 -21  -2   44.60   10.10
  -1 -21  -2   29.60    7.70
  -1  21  -2   24.40    8.50
   1  21   2   49.50   16.20
  -1  21  -2   25.70    6.10
   1  21   2   32.80    7.30
  -2 -21  -2   72.39   13.00
   2 -21   2   80.29   15.60
   2 -21   2   91.89   16.00
   2  21   2   68.79    9.70
  -2  21  -2   91.19   10.20
  -2  21  -2   93.49   16.10
   2 -22  -2   42.80   10.40
  -2 -22   2   36.30   10.10
   2 -22  -2   24.60   11.70
   2  22  -2   50.29    8.90
   2  22  -2   40.80    9.10
   1 -22  -2   88.29   11.20
   1 -22  -2   70.69   15.80
  -1 -22   2   83.19   14.80
   1  22  -2   98.19   14.40
  -1  22   2   98.19   10.40
   1  22  -2   74.29   12.00
   0 -22  -2    6.70    9.20
   0 -22  -2   16.80    7.90
   0 -22   2   13.60    8.10
   0 -22   2   -7.50    7.80
   0  22  -2   10.30    8.40
   0  22   2   -2.50    5.20
   0  22  -2    2.60    5.80
  -1 -22  -2   15.40   11.00
   1 -22   2   -2.30    9.40
   1 -22   2   16.30    8.20
  -1 -22  -2   -0.70    7.80
   1  22   2   19.20    6.70
  -1  22  -2   25.20    6.60
  -1  22  -2    5.10    8.70
  -2 -22  -2   97.59   13.80
   2 -22   2   53.89   12.80
  -2  22  -2   77.19   12.10
   2  22   2   64.89   12.60
   0 -23   2    8.10    8.90
   0 -23  -2    9.80    8.10
   0 -23   2   24.10   10.90
   0 -23  -2   23.20   11.20
   0  23  -2    7.60    9.20
   0  23  -2   19.90    7.30
   0  23   2   20.10    6.60
   7   0  -3   21.00   10.20
   6   0  -3   -3.90    3.60
   6   0  -3    2.00    7.40
   5   0  -3   47.30    5.60
   4   0  -3   -1.10    3.80
  -3   0   3  211.58   13.60
   3   0  -3  228.18   13.20
  -2   0   3    2.00    2.10
   2   0  -3   -0.60    1.70
   2   0  -3   -0.60    1.00
  -2   0   3    0.00    0.70
   0   0   3   -2.00    1.50
   0   0  -3   -1.50    0.90
   0   0   3   -1.10    0.80
  -1   0  -3 1466.95   71.69
   1   0   3 1469.95   71.39
   2   0   3   -1.10    1.00
  -2   0  -3   -1.80    1.30
  -2   0  -3   -1.40    0.90
   3   0   3  132.09    7.20
  -3   0  -3  115.19    8.00
  -3   0  -3  135.69    8.00
   5   0   3  193.88   18.70
   6   0   3   -6.00   11.60
   7   0   3   23.30   15.10
   7  -1  -3   19.60   11.10
   7   1  -3   42.00    8.20
   7   1  -3   29.50   10.80
   6  -1  -3   13.10    8.50
   6   1  -3   11.70    4.60
   6   1  -3   10.10    8.20
   5  -1  -3   22.80    3.60
   5  -1  -3   37.10    7.70
   5   1  -3   24.70    6.40
   5   1  -3   25.20    5.10
   4  -1  -3  120.09   10.80
   4   1  -3  129.89   10.30
   3  -1  -3  109.89    8.30
   3   1  -3  115.19    7.90
  -3   1   3  106.49    8.80
  -2  -1   3   15.90    3.00
   2  -1  -3   13.40    1.80
   2  -1  -3   16.70    3.00
  -2  -1   3   14.30    1.70
   2   1  -3   13.70    2.80
  -2   1   3   21.80    3.80
   2   1  -3   12.70    2.20
  -2   1   3   12.90    1.70
  -1  -1   3  119.39    6.30
  -1  -1   3   99.19    6.30
   1  -1  -3  104.29    6.30
  -1   1   3  114.89    6.20
  -1   1   3  123.79    6.80
   1   1  -3  110.19    6.50
   0  -1  -3   61.39    4.00
   0  -1   3   57.79    4.00
   0   1   3   62.09    3.80
   0   1   3   57.69    4.60
   1  -1   3  431.46   21.90
  -1  -1  -3  446.86   21.80
   1   1   3  447.56   21.60
  -1   1  -3  406.76   22.10
   2  -1   3  541.95   27.70
  -2  -1  -3  524.95   27.80
  -2  -1  -3  586.14   27.80
  -2   1  -3  504.25   28.10
   2   1   3  572.84   27.40
  -2   1  -3  590.34   27.50
   3  -1   3   98.09    6.30
  -3  -1  -3   86.39    6.70
  -3  -1  -3  110.09    7.00
  -3   1  -3  101.39    7.20
  -3   1  -3  110.29    6.50
   3   1   3  105.09    5.90
  -4  -1  -3   23.50    4.30
  -4   1  -3   26.80    4.60
   5  -1   3   70.59   14.90
   6  -1   3   -2.90   12.00
   6   1   3   -6.40   11.40
   7  -1   3   -6.10   14.20
   7   1   3   13.80   15.60
   7  -2  -3    4.60   11.10
   7   2  -3   11.90    5.70
   7   2  -3    9.70   10.20
   6  -2  -3   36.10    9.70
   6   2  -3   29.40    5.40
   6   2  -3   28.50    8.50
   5  -2  -3   -1.10    5.90
   5   2  -3    1.90    2.90
   5   2  -3   -4.90    5.30
   4  -2  -3   93.99    9.60
   4   2  -3   85.39    8.40
   3  -2  -3   94.39    8.00
  -3   2   3   96.89    8.30
   3   2  -3   99.29    6.90
  -3   2   3   88.69    5.90
   2  -2  -3  178.98    9.50
  -2  -2   3  181.78    9.50
   2  -2  -3  181.18   10.70
  -2   2   3  177.38   11.20
   2   2  -3  177.48    9.80
  -2   2   3  182.98    9.50
  -1  -2   3  144.09    7.60
   1  -2  -3  126.79    7.90
   1  -2  -3  131.69    7.30
  -1   2   3  127.79    7.80
   1   2  -3  135.29    7.80
  -1   2   3  140.69    7.30
   0  -2   3 2383.96  107.69
   0  -2  -3 2229.58  107.29
   0  -2  -3 2214.48  107.69
   0   2  -3 2121.79  107.69
   0   2   3 2283.07  107.19
   0   2   3 2059.59  107.39
  -1  -2  -3   74.49    4.40
  -1  -2  -3   68.29    4.40
   1  -2   3   69.59    4.80
  -1   2  -3   60.79    5.00
   1   2   3   73.19    4.20
  -2  -2  -3  285.17   15.10
  -2  -2  -3  300.47   15.40
   2  -2   3  285.67   15.50
  -2   2  -3  280.87   15.90
   2   2   3  302.17   14.80
   3  -2   3   -0.60    1.60
  -3  -2  -3    2.40    2.00
  -3   2  -3   -1.40    1.30
  -3   2  -3   -2.70    2.00
  -4   2  -3   48.10    5.30
   5  -2   3   70.09   12.70
   6  -2   3   15.80   11.00
   6   2   3   31.50   12.90
   7  -2   3    4.40   15.60
   7   2   3   28.80   14.90
   7  -3  -3   -3.90   11.60
   7   3  -3    5.50    6.40
   7   3  -3    6.50   10.00
   6  -3  -3  250.97   20.70
   6   3  -3  232.78   15.80
   6   3  -3  268.07   18.80
   5  -3  -3  -10.10    5.80
   5   3  -3    5.50    3.10
   5   3  -3   -0.20    5.20
   4  -3  -3    3.40    4.60
   4   3  -3   -2.00    3.50
  -4   3   3    3.40    5.80
   3  -3  -3  333.37   19.10
   3  -3  -3  329.17   16.80
   3  -3  -3  333.37   17.40
  -3   3   3  333.27   19.70
  -3   3   3  322.37   17.30
  -2  -3   3    3.30    1.20
   2  -3  -3    3.80    1.10
   2  -3  -3    4.10    2.50
   2   3  -3    4.50    1.60
  -2   3   3    3.70    2.70
  -2   3   3    4.20    1.40
   1  -3  -3   83.49    4.90
  -1  -3   3   87.39    5.40
   1  -3  -3   75.89    5.60
  -1   3   3   82.09    5.80
   1   3  -3   80.29    5.50
  -1   3   3   83.59    4.90
   0  -3  -3   17.60    2.90
   0  -3  -3   20.00    2.10
   0  -3   3   24.10    2.70
   0   3   3   21.10    2.00
   0   3  -3   27.20    3.10
   0   3   3   15.20    2.80
  -1  -3  -3  657.03   31.10
  -1  -3  -3  615.64   30.90
   1  -3   3  596.84   31.50
   1   3   3  687.93   30.90
  -1   3  -3  539.65   31.50
   1   3   3  643.74   31.60
  -2  -3  -3   42.70    3.80
   2  -3   3   37.20    4.10
  -2  -3  -3   45.60    3.50
   2   3   3   47.60    3.70
   2   3   3   44.60    3.10
  -2   3  -3   36.50    4.50
  -3  -3  -3   40.10    4.60
   3  -3   3   39.80    4.60
  -3   3  -3   43.10    3.50
   3   3   3   50.09    4.30
   3   3   3   44.90    3.20
  -3   3  -3   43.60    5.20
   4  -3   3  344.07   19.00
   4  -3   3  371.26   19.80
  -4   3  -3  363.46   19.80
  -4   3  -3  356.06   19.00
   5  -3   3   15.00   10.00
   6  -3   3    6.00   10.40
   6   3   3   12.30   11.60
   7  -3   3   -8.80   13.60
   7   3   3   -0.60   15.50
   7  -4  -3    3.30   12.50
   7   4  -3   18.80    7.10
   7   4  -3   19.40    9.90
   6  -4  -3  156.98   18.00
   6   4  -3  174.88   12.80
   6   4  -3  176.08   14.90
   5  -4  -3   -2.50    6.20
   5   4  -3    0.30    3.40
   5   4  -3    4.50    4.70
   4  -4  -3  318.97   19.00
  -4   4   3  261.77   20.10
   3  -4  -3    2.20    1.30
   3  -4  -3    1.10    2.00
   3  -4  -3    0.10    3.20
  -3   4   3   -0.70    3.50
  -3   4   3    1.30    1.90
   2  -4  -3   82.89    7.00
  -2  -4   3   92.89    5.60
   2  -4  -3   85.19    5.30
   2  -4  -3   78.59    5.60
  -2   4   3   88.49    5.60
   2   4  -3   84.79    5.80
  -2   4   3   84.79    7.50
   1  -4  -3 1057.59   53.89
  -1  -4   3 1189.68   53.99
   1  -4  -3 1072.99   53.29
   1   4  -3 1081.29   53.89
  -1   4   3 1056.39   53.99
  -1   4   3 1074.79   53.39
   0  -4  -3  242.78   12.80
   0  -4  -3  251.77   12.70
   0  -4  -3  229.98   13.20
   0  -4   3  245.38   13.50
   0   4   3  248.48   12.80
   0   4   3  253.47   13.30
  -1  -4  -3  167.38    9.20
  -1  -4  -3  166.28    8.90
   1  -4   3  157.28    9.80
   1   4   3  169.58    9.70
   1   4   3  172.48    8.90
  -1   4  -3  144.89    9.80
  -2  -4  -3  738.43   37.40
   2  -4   3  692.73   38.20
  -2  -4  -3  771.12   38.10
   2   4   3  832.52   37.90
  -2   4  -3  698.83   38.50
   2   4   3  801.02   37.30
   3  -4   3    1.50    2.40
   3  -4   3    3.80    2.70
  -3  -4  -3    6.10    2.60
  -3   4  -3    3.50    1.40
   3   4   3    4.40    2.20
  -3   4  -3    2.70    2.70
   3   4   3    4.80    1.40
   4  -4   3  446.76   25.90
   4  -4   3  505.95   26.70
   4  -4   3  509.95   30.90
  -4   4  -3  486.25   26.60
   4   4   3  541.45   26.30
   5  -4   3   94.59   15.30
   6  -4   3    9.90   11.10
   6   4   3   32.90   12.90
   7  -5  -3   -2.70   11.60
   7   5  -3   -4.90   13.50
   6  -5  -3   53.99   11.60
   6   5  -3   48.90    8.20
   5  -5  -3  174.08   15.40
   5   5  -3  126.29   10.90
   4  -5  -3    2.50    1.80
   4  -5  -3    0.60    4.90
   4  -5  -3   -4.10    3.00
  -4   5   3    0.90    3.20
  -4   5   3   -7.90    6.20
   3  -5  -3    3.90    2.90
   3  -5  -3    6.60    3.70
   3  -5  -3    5.30    1.80
  -3   5   3   -1.70    4.00
  -3   5   3    3.30    2.50
   2  -5  -3   68.69    5.50
   2  -5  -3   68.49    6.60
  -2  -5   3   79.19    5.30
   2  -5  -3   72.59    4.90
  -2   5   3   69.99    5.40
   2   5  -3   75.69    5.60
  -2   5   3   63.89    7.50
   1  -5  -3   46.60    3.10
   1  -5  -3   40.80    3.50
   1  -5  -3   43.40    4.40
  -1  -5   3   40.20    4.30
  -1   5   3   43.40    4.90
  -1   5   3   39.90    3.70
   1   5  -3   45.80    4.50
   0  -5  -3   14.80    2.00
   0  -5   3   18.40    3.10
   0  -5  -3   12.90    2.10
   0  -5  -3   16.40    3.00
   0   5   3   18.90    3.10
   0   5   3   16.00    2.30
   0   5  -3   13.40    2.90
  -1  -5  -3   36.40    3.60
  -1  -5  -3   37.50    3.10
   1  -5   3   43.20    4.30
   1   5   3   31.80    3.90
   1   5   3   38.10    3.20
   1   5   3   41.10    3.30
  -1   5  -3   44.50    4.80
   2  -5   3    9.70    2.80
  -2  -5  -3   13.00    2.00
  -2  -5  -3   11.60    2.40
  -2   5  -3    8.80    2.80
   2   5   3   13.30    2.10
   2   5   3   12.30    2.20
  -3  -5  -3  427.46   23.40
   3  -5   3  402.66   23.10
   3  -5   3  407.16   23.50
  -3  -5  -3  429.36   22.00
   3   5   3  463.25   22.10
  -3   5  -3  406.16   23.40
   3   5   3  485.65   23.00
   4  -5   3  104.49    8.70
   4  -5   3   92.69    8.00
   4  -5   3   90.29   13.50
  -4   5  -3  101.19    9.00
   4   5   3  112.19    7.90
   5  -5   3   -4.20    6.60
   5   5   3    2.80    3.10
   6  -5   3   23.00   12.70
   7  -6  -3   -6.10   12.80
   7   6  -3   13.90    7.10
   6  -6  -3  149.39   19.00
   6   6  -3  147.39   12.40
   5  -6  -3   49.70    9.60
   5   6  -3   52.69    7.60
   4  -6  -3   33.70    6.50
   4  -6  -3   36.70    7.30
   4  -6  -3   25.90    3.80
  -4   6   3   36.60    8.20
  -4   6   3   31.70    6.10
   3  -6  -3    7.90    2.90
   3  -6  -3   11.60    4.30
  -3   6   3    7.30    2.80
  -3   6   3   12.70    4.40
   2  -6  -3  220.38   13.30
   2  -6  -3  207.48   11.80
   2  -6  -3  209.38   12.40
  -2  -6   3  216.38   12.30
  -2  -6   3  222.98   12.50
  -2   6   3  204.08   12.30
   2   6  -3  227.88   12.50
  -2   6   3  211.38   14.10
   1  -6  -3  180.58   11.00
   1  -6  -3  189.28    9.90
  -1  -6   3  196.78   11.30
   1  -6  -3  188.68   10.80
   1  -6  -3  174.58   10.20
  -1   6   3  186.38   10.60
  -1   6   3  176.28   11.30
   1   6  -3  184.18   11.10
   0  -6  -3   30.70    2.90
   0  -6   3   30.00    4.10
   0  -6   3   27.30    4.30
   0  -6  -3   28.40    2.90
   0  -6  -3   24.70    3.90
   0   6   3   32.20    3.20
   0   6   3   32.70    3.60
   0   6  -3   34.30    4.60
   1  -6   3   60.89    6.20
  -1  -6  -3   68.19    5.20
  -1  -6  -3   63.59    4.50
   1  -6   3   63.79    6.90
  -1   6  -3   64.09    6.10
   1   6   3   70.69    5.40
   1   6   3   70.49    4.70
   1   6   3   70.79    5.00
   2  -6   3  220.68   14.40
   2  -6   3  270.37   16.30
  -2  -6  -3  245.28   14.10
  -2  -6  -3  204.78   12.70
   2  -6   3  214.68   14.30
  -2   6  -3  231.38   14.60
   2   6   3  265.57   14.10
   2   6   3  267.47   13.30
   2   6   3  263.27   13.60
  -3  -6  -3   26.30    3.90
   3  -6   3   27.00    7.30
   3  -6   3   23.20    4.40
  -3  -6  -3   28.90    3.40
  -3  -6  -3   29.20    5.20
   3  -6   3   29.80    5.30
   3   6   3   34.10    4.20
   3   6   3   34.80    3.70
  -3   6  -3   29.40    5.00
   4  -6   3  237.98   16.00
   4  -6   3  260.27   20.60
   4  -6   3  279.67   16.50
   4   6   3  305.97   16.00
  -4   6  -3  261.97   16.50
   5  -6   3   22.80    4.70
   5  -6   3   21.40    4.70
   5   6   3   19.80    4.50
  -5   6  -3   15.20    4.40
   6  -6   3   -7.10   10.70
   6  -7  -3   -2.60    9.20
   6   7  -3    9.20    5.20
   5  -7  -3   12.20    2.80
   5  -7  -3    3.60    7.70
   5  -7  -3    8.10    5.50
   5   7  -3   10.40    4.70
  -5   7   3    8.80    5.30
   4  -7  -3   17.60    2.80
   4  -7  -3   13.00    5.40
   4  -7  -3   14.60    4.80
  -4   7   3   19.60    7.20
  -4   7   3   14.10    4.20
   3  -7  -3   31.10    3.70
  -3  -7   3   35.00    4.60
   3  -7  -3   32.50    5.80
   3  -7  -3   43.70    7.50
  -3  -7   3   33.50    4.60
  -3   7   3   52.69    8.50
   3   7  -3   44.10    5.30
  -3   7   3   31.20    5.70
   2  -7  -3   70.09    6.20
  -2  -7   3   60.29    5.70
   2  -7  -3   62.59    4.90
  -2   7   3   64.09    6.10
   2   7  -3   58.79    5.80
  -2   7   3   66.29    8.20
  -1  -7   3    2.60    2.40
   1  -7  -3    1.30    1.90
   1  -7  -3    1.40    1.40
  -1  -7   3    2.60    2.10
   1  -7  -3    3.20    2.00
  -1   7   3    6.00    3.00
   1   7  -3    2.20    2.20
  -1   7   3   -0.10    1.60
   0  -7  -3   78.19    6.30
   0  -7  -3   85.49    5.50
   0  -7   3   81.79    6.70
   0  -7  -3   88.19    6.30
   0  -7  -3   83.49    5.80
   0  -7   3   83.79    7.20
   0  -7   3   77.99    6.10
   0   7   3   83.79    5.30
   0   7   3   85.59    6.20
   0   7   3   91.49    6.10
   0   7  -3   73.99    6.60
   1  -7   3  129.99    9.70
  -1  -7  -3  137.99    8.30
  -1  -7  -3  127.59    7.70
  -1  -7  -3  129.09    8.30
   1  -7   3  132.49    9.60
   1  -7   3  118.69    9.10
  -1  -7  -3  132.79    8.80
   1   7   3  144.59    8.20
   1   7   3  132.09    8.40
  -1   7  -3  114.99    9.00
   1   7   3  127.39    7.80
   2  -7   3   38.00    6.60
  -2  -7  -3   31.20    4.10
  -2  -7  -3   26.60    4.70
   2  -7   3   26.70    5.00
  -2  -7  -3   34.90    3.30
   2  -7   3   28.20    4.90
   2   7   3   42.20    4.10
   2   7   3   38.30    4.70
   2   7   3   34.80    3.90
  -2   7  -3   32.30    6.00
  -3  -7  -3   38.00    4.60
  -3  -7  -3   27.50    3.60
   3  -7   3   27.60    6.30
   3  -7   3   34.20    5.40
   3  -7   3   29.70    5.00
   3   7   3   31.60    5.90
  -3   7  -3   35.10    6.10
   3   7   3   30.60    4.40
   3   7   3   34.20    4.50
   4  -7   3    5.30    6.10
   4  -7   3   -0.70    3.60
   4  -7   3    8.50    4.00
  -4   7  -3    3.30    3.70
   4   7   3    1.10    2.60
   5  -7   3   47.50    8.20
   5  -7   3   26.70    5.40
   5  -7   3   36.10   10.40
   5   7   3   35.70    6.20
  -5   7  -3   24.90    5.70
   6  -7   3   51.69   15.60
   6  -8  -3   16.70   10.40
   6   8  -3   15.10    6.10
   5  -8  -3   42.60    9.30
   5  -8  -3   46.40    7.80
   5  -8  -3   35.20    5.20
   5   8  -3   38.50    7.40
   4  -8  -3   28.80    4.50
   4  -8  -3   34.60    7.70
   4  -8  -3   32.10    5.70
  -4   8   3   37.90    8.80
  -4   8   3   29.40    5.70
  -3  -8   3   25.30    4.80
   3  -8  -3   23.60    6.00
  -3  -8   3   21.00    3.70
   3  -8  -3   23.80    4.80
   3  -8  -3   19.80    3.70
  -3   8   3   16.50    4.50
   3   8  -3   32.20    4.90
   2  -8  -3   29.50    5.20
  -2  -8   3   26.50    4.10
   2  -8  -3   26.80    4.50
   2  -8  -3   19.30    3.50
  -2  -8   3   26.10    5.00
  -2   8   3   32.20    5.90
   2   8  -3   27.30    5.00
  -2   8   3   25.10    4.80
  -1  -8   3 1752.92   81.19
  -1  -8   3 1522.85   81.09
   1  -8  -3 1561.24   80.09
   1  -8  -3 1637.54   80.79
   1  -8  -3 1630.54   79.79
   1  -8  -3 1693.93   80.89
  -1   8   3 1558.04   80.59
   1   8  -3 1686.43   81.09
  -1   8   3 1650.33   81.19
   0  -8  -3  202.88   11.80
   0  -8  -3  192.98   12.10
   0  -8   3  203.28   12.30
   0  -8   3  230.88   13.50
   0  -8  -3  208.38   12.30
   0  -8  -3  199.48   11.60
   0  -8   3  216.28   13.10
   0   8   3  202.18   11.20
   0   8   3  226.28   12.40
   0   8  -3  200.38   12.90
   0   8   3  198.18   12.10
  -1  -8  -3    1.30    1.40
   1  -8   3    3.70    3.00
  -1  -8  -3    1.60    2.00
  -1  -8  -3    5.30    2.10
  -1  -8  -3    2.30    2.90
   1  -8   3    4.00    2.90
   1  -8   3    4.40    3.00
   1   8   3    2.60    2.00
  -1   8  -3    2.30    2.70
   1   8   3    2.40    1.80
   1   8   3   -0.10    2.30
   2  -8   3   19.90    4.70
   2  -8   3   29.30    5.90
   2  -8   3   15.30    4.20
  -2  -8  -3   21.10    4.20
  -2  -8  -3   17.30    4.20
  -2  -8  -3   18.70    3.00
   2   8   3   21.40    3.70
   2   8   3   17.00    3.40
   2   8   3   21.50    3.40
  -2   8  -3   13.80    4.20
   3  -8   3  135.29   11.10
   3  -8   3  138.89   11.00
  -3  -8  -3  155.58    9.90
  -3  -8  -3  148.29    8.90
   3  -8   3  158.88   13.50
  -3   8  -3  146.89   11.40
   3   8   3  166.98   10.20
   3   8   3  151.68    9.70
   3   8   3  141.79   10.20
   4  -8   3   53.09   11.10
   4  -8   3   40.70    7.90
   4  -8   3   47.80    7.00
   4   8   3   49.90    6.00
  -4   8  -3   58.39    8.10
   4   8   3   45.50    7.90
   5  -8   3   87.69    9.90
   5  -8   3   92.49   10.90
   5  -8   3   67.79   13.20
   5   8   3  110.19    9.10
  -5   8  -3  112.69   10.50
   6   8   3    7.80    5.10
   6  -9  -3  -10.10    9.60
   6   9  -3    4.80    5.70
   5  -9  -3   38.80    5.90
   5  -9  -3   59.09   10.60
   5  -9  -3   67.29    9.30
   5   9  -3   53.89    8.50
   4  -9  -3   26.20    4.60
   4  -9  -3   16.90    5.90
   4  -9  -3   24.40    7.60
  -4   9   3   15.20    5.60
   3  -9  -3    6.70    4.50
   3  -9  -3   21.90    6.20
   3  -9  -3   14.70    3.00
  -3  -9   3   19.40    4.00
  -3  -9   3   17.50    3.70
   3   9  -3   18.60    3.90
  -3   9   3   20.30    6.90
  -3   9   3   11.20    4.60
  -2  -9   3   -1.50    2.50
   2  -9  -3   -0.60    3.00
   2  -9  -3    2.10    3.20
   2  -9  -3    1.90    1.90
  -2  -9   3    1.50    3.30
  -2   9   3   -2.20    2.90
   2   9  -3   -0.90    2.70
  -2   9   3    7.90    4.90
  -1  -9   3    3.00    3.20
   1  -9  -3    3.30    2.60
   1  -9  -3    1.40    2.00
  -1  -9   3    3.00    2.70
   1  -9  -3    4.80    2.90
   1  -9  -3    6.90    2.10
   1   9  -3    3.30    2.80
  -1   9   3    1.70    3.40
  -1   9   3    6.90    2.80
   0  -9   3   10.60    3.20
   0  -9   3    7.20    3.30
   0  -9   3   12.30    3.30
   0  -9  -3    9.60    2.10
   0  -9  -3    8.10    3.40
   0  -9  -3    4.40    3.00
   0  -9  -3   12.00    2.80
   0   9   3   10.60    2.90
   0   9  -3   15.70    3.90
   0   9   3   15.10    2.50
   0   9   3   12.60    3.40
   1  -9   3   16.70    4.00
   1  -9   3   10.30    4.30
  -1  -9  -3    8.60    3.10
   1  -9   3   17.00    4.60
  -1  -9  -3   12.20    3.90
  -1  -9  -3   12.50    3.20
  -1  -9  -3   11.70    2.30
  -1   9  -3   10.10    3.50
   1   9   3   14.40    3.00
   1   9   3   18.00    3.00
  -2  -9  -3  122.39    7.60
  -2  -9  -3  127.89    8.90
   2  -9   3   99.59   10.60
   2  -9   3  105.19    9.40
   2  -9   3  117.69   10.90
   2   9   3  127.29    8.70
   2   9   3  120.09    8.60
  -2   9  -3  134.89   10.30
   2   9   3  120.29    8.20
  -3  -9  -3  204.38   11.50
   3  -9   3  199.68   16.20
   3  -9   3  211.68   14.20
  -3  -9  -3  212.28   12.70
   3  -9   3  175.78   14.40
   3   9   3  202.48   12.70
   3   9   3  209.58   12.70
  -3   9  -3  199.38   14.40
   3   9   3  205.58   12.60
   4  -9   3    5.80    5.10
   4  -9   3   -3.80    6.30
   4   9   3    7.70    3.60
   4   9   3   16.10    3.90
   4   9   3   13.80    5.00
  -4   9  -3    3.60    5.10
   5  -9   3    6.50    9.30
   5  -9   3   12.70    5.20
   5  -9   3   -1.80    5.90
  -5   9  -3    3.20    5.20
   5   9   3   17.30    6.40
   5   9   3   11.80    4.40
   6  -9   3    9.30   12.10
   6  -9   3   -2.30    5.40
   6   9   3   -2.00    5.10
   6 -10  -3    3.70    4.30
   6 -10  -3    7.00   10.30
   6  10  -3   -3.80    5.60
   5 -10  -3  104.99    8.60
   5 -10  -3  119.19   15.30
   5 -10  -3  119.49   15.10
   5  10  -3  111.69   11.10
   4 -10  -3  119.39   13.10
   4 -10  -3   77.39   11.70
   4 -10  -3  108.79    8.10
  -4  10   3  102.69   11.80
  -4  10   3  137.99   15.00
  -3 -10   3  139.39    9.90
  -3 -10   3  146.69   10.60
   3 -10  -3  134.09   12.00
   3 -10  -3  147.09   12.40
   3 -10  -3  136.29    9.60
  -3  10   3  129.79   13.70
   3  10  -3  154.68   10.20
  -3  10   3  139.89   11.50
  -2 -10   3   -1.40    3.40
   2 -10  -3    4.20    3.60
   2 -10  -3   -3.40    3.10
  -2 -10   3    2.40    2.80
   2 -10  -3   -1.80    2.00
   2  10  -3    1.60    2.70
  -2  10   3   -0.60    3.90
  -2  10   3    0.00    5.10
  -1 -10   3  559.94   29.60
   1 -10  -3  539.85   28.50
   1 -10  -3  530.35   29.20
  -1 -10   3  596.34   30.20
   1 -10  -3  543.85   29.50
   1 -10  -3  485.25   28.00
   1  10  -3  574.64   29.70
  -1  10   3  548.65   29.90
  -1  10   3  551.24   29.40
   0 -10  -3   70.19    5.70
   0 -10  -3   65.79    6.60
   0 -10   3   77.39    7.00
   0 -10   3   75.69    7.40
   0 -10  -3   63.79    6.70
   0 -10  -3   65.29    6.20
   0  10   3   72.89    5.10
   0  10  -3   77.09    7.50
   0  10   3   53.89    6.40
   0  10   3   61.49    6.80
  -1 -10  -3  126.99    8.30
   1 -10   3  118.59   10.20
   1 -10   3  118.69   10.30
  -1 -10  -3  130.39    9.60
  -1 -10  -3  138.69    9.70
   1 -10   3  137.99   11.10
   1  10   3  134.79    9.00
   1  10   3  124.69    8.30
  -1  10  -3  136.99   10.50
   1  10   3  130.89    9.50
   2 -10   3  296.97   20.30
  -2 -10  -3  330.67   17.50
  -2 -10  -3  359.96   18.90
   2 -10   3  321.57   20.90
   2 -10   3  314.87   19.80
  -2  10  -3  329.77   20.00
   2  10   3  333.57   18.70
   2  10   3  334.17   18.30
   2  10   3  309.47   18.20
   3 -10   3  264.07   20.00
   3 -10   3  272.77   18.40
   3 -10   3  271.37   17.70
  -3 -10  -3  264.97   14.80
  -3 -10  -3  267.87   16.20
  -3  10  -3  277.77   17.70
   3  10   3  276.57   16.10
   3  10   3  273.67   16.10
   3  10   3  269.57   16.00
   4 -10   3   -8.60    6.60
  -4 -10  -3    1.00    2.60
   4 -10   3   -0.30    5.00
  -4 -10  -3   -3.00    4.10
   4  10   3    1.20    3.30
   4  10   3   -7.00    4.20
   5 -10   3   -1.50    5.50
   5 -10   3   -8.00   10.10
   5 -10   3   -2.10    6.60
  -5  10  -3   -4.40    5.20
   5  10   3    7.30    4.30
   6 -10   3   38.50    7.20
   6 -10   3   24.60   15.80
   6  10   3   35.80    6.70
   6 -11  -3    2.50   12.20
   6 -11  -3   11.70    4.80
   6  11  -3   -1.30    6.20
   5 -11  -3   39.80    6.50
   5 -11  -3   32.80    9.60
   5 -11  -3   23.60    9.10
   5  11  -3   23.80    6.70
   4 -11  -3    9.20    3.50
   4 -11  -3   -0.10    6.60
   4 -11  -3    9.60    6.80
  -4  11   3   14.80   10.00
  -4  11   3   12.70    7.00
   4  11  -3   14.40    3.70
  -3 -11   3   48.90    6.70
   3 -11  -3   50.39    9.10
   3 -11  -3   55.39    6.10
   3 -11  -3   54.19    8.10
  -3 -11   3   54.69    6.70
   3  11  -3   49.00    6.70
  -3  11   3   50.59    8.90
  -2 -11   3    1.00    4.00
   2 -11  -3   -0.10    2.50
   2 -11  -3   -0.50    3.80
  -2 -11   3    2.80    3.20
   2 -11  -3   -3.10    3.90
   2  11  -3    2.90    3.20
  -2  11   3    2.40    3.80
  -2  11   3    1.70    6.00
   1 -11  -3   -0.80    2.90
   1 -11  -3    0.70    3.60
  -1 -11   3    2.00    3.10
   1 -11  -3   -0.40    2.10
  -1 -11   3    7.00    4.00
   1  11  -3    2.80    3.00
  -1  11   3    2.60    4.20
  -1  11   3    4.80    3.40
   0 -11  -3   30.50    5.60
   0 -11   3   29.00    5.20
   0 -11   3   33.50    5.80
   0 -11  -3   25.70    4.90
   0 -11   3   26.70    5.10
   0 -11  -3   30.50    4.40
   0  11   3   36.50    6.00
   0  11   3   29.40    6.10
   0  11   3   26.50    3.50
   0  11  -3   33.10    5.90
   1 -11   3   71.89    8.70
  -1 -11  -3   84.49    6.50
  -1 -11  -3   88.99    8.10
  -1 -11  -3   79.29    8.00
   1 -11   3  106.59   10.00
   1 -11   3   85.79    8.50
   1  11   3   77.09    6.40
   1  11   3   85.09    8.10
  -1  11  -3   88.09    8.90
   1  11   3   88.39    7.50
  -2 -11  -3  182.68   10.60
   2 -11   3  172.68   13.10
   2 -11   3  164.48   14.20
   2 -11   3  169.58   13.80
  -2 -11  -3  161.48   12.00
   2  11   3  194.88   11.90
   2  11   3  169.88   11.20
  -2  11  -3  164.68   13.30
   2  11   3  176.98   12.10
   3 -11   3   20.40    6.50
  -3 -11  -3   18.80    3.10
   3 -11   3   17.80    5.60
  -3 -11  -3    9.90    4.50
   3  11   3   11.00    3.80
   3  11   3   14.40    4.10
  -3  11  -3   17.90    5.40
   3  11   3   19.70    4.80
   4 -11   3    0.80    4.90
  -4 -11  -3   -4.80    5.20
   4 -11   3    0.70    7.30
  -4 -11  -3    0.90    2.70
   4 -11   3   -9.00    6.40
   4  11   3   -0.70    4.60
   4  11   3   -4.90    4.20
   4  11   3    4.00    3.60
  -4  11  -3   -7.60    5.10
   5 -11   3   23.60    6.30
   5 -11   3    6.80    8.20
   5 -11   3   45.00   11.90
   5  11   3   10.60    6.70
   5  11   3   23.90    5.50
  -5  11  -3   15.90    6.70
   6 -11   3    5.70    6.10
   6  11   3   -5.40    5.40
   6 -12  -3    1.50   11.80
   6 -12  -3    5.70    4.90
   5 -12  -3    6.60    3.90
   5 -12  -3    5.10    9.90
   4 -12  -3    8.60    7.40
   4 -12  -3   10.40    4.00
   4 -12  -3    4.10    7.70
  -4 -12   3    9.10    3.60
  -4 -12   3   10.90    5.50
   4  12  -3   11.60    3.70
   4  12  -3    9.80    4.30
  -3 -12   3   22.80    4.70
   3 -12  -3   24.70    4.40
  -3 -12   3   18.50    6.10
   3 -12  -3   26.80    7.00
   3 -12  -3   12.10    6.10
  -3  12   3   32.30    7.00
  -3  12   3   17.00    8.80
   3  12  -3   19.70    5.10
  -2 -12   3   21.80    5.60
   2 -12  -3   15.70    4.70
   2 -12  -3   12.40    5.70
   2 -12  -3   14.80    3.50
  -2 -12   3   19.50    4.90
  -2  12   3   23.30    6.10
   2  12  -3   17.50    4.70
  -2  12   3   27.50    7.80
  -1 -12   3  146.69   11.30
   1 -12  -3  146.79   11.70
   1 -12  -3  137.19   10.00
   1 -12  -3  132.69   10.90
  -1 -12   3  179.18   12.50
   1  12  -3  153.08   11.30
  -1  12   3  151.18   13.30
  -1  12   3  131.39   11.30
   0 -12  -3  140.29   11.00
   0 -12  -3  128.19    9.40
   0 -12   3  142.29   10.00
   0 -12   3  158.88   11.40
   0 -12   3  160.68   11.90
   0 -12  -3  135.19   10.20
   0  12  -3  137.29   11.10
   0  12   3  130.49   10.80
   0  12   3  136.99    8.80
   0  12   3  136.99   11.00
  -1 -12  -3    3.40    3.40
   1 -12   3   -1.20    4.70
  -1 -12  -3   -1.00    2.30
   1 -12   3    3.60    4.40
   1 -12   3    2.20    4.10
  -1 -12  -3   -1.90    3.90
   1  12   3    4.30    3.30
   1  12   3    3.90    3.40
  -1  12  -3    1.60    4.50
   1  12   3    0.70    2.20
  -2 -12  -3   40.40    7.20
   2 -12   3   25.20    7.30
   2 -12   3   42.80    8.30
  -2 -12  -3   40.50    5.00
   2 -12   3   48.70    8.30
   2  12   3   37.10    7.30
  -2  12  -3   46.60    7.90
   2  12   3   32.80    5.50
   2  12   3   41.40    6.40
   3 -12   3    6.40    4.90
   3 -12   3    9.80    7.00
   3 -12   3   -1.20    6.20
   3  12   3    1.90    4.20
  -3  12  -3    1.20    5.00
   3  12   3   -2.90    3.00
   3  12   3   -3.60    4.00
   4 -12   3    3.10    8.60
   4 -12   3    1.40    7.40
  -4 -12  -3   -0.20    3.30
  -4 -12  -3   -0.40    5.70
   4 -12   3   -6.20    4.80
   4  12   3    2.00    5.40
   4  12   3    8.90    4.20
  -4  12  -3    3.20    5.40
   4  12   3   -0.90    4.80
   5 -12   3   20.70    6.60
  -5  12  -3   22.90    7.10
   5  12   3   21.90    6.20
   5  12   3   26.20    8.20
   6 -12   3   28.20    7.80
   6 -12   3   -1.20   15.00
   6  12   3   15.40    6.60
   6 -13  -3    7.20   12.20
   6 -13  -3    6.20    5.90
   6  13  -3    3.30    7.20
   5 -13  -3   18.70    4.90
   5 -13  -3   12.10    9.20
   5  13  -3    8.80    5.70
   4 -13  -3    0.70    4.00
  -4 -13   3    6.20    6.50
   4 -13  -3    8.60    7.40
  -4 -13   3   15.70    4.30
   4 -13  -3   16.30    8.70
   4  13  -3    0.90    5.00
   4  13  -3    8.30    3.70
  -3 -13   3   10.00    6.00
   3 -13  -3    6.90    5.50
  -3 -13   3    5.10    4.40
   3 -13  -3    5.50    3.80
   3 -13  -3   11.10    7.10
  -3  13   3    3.80    6.00
   3  13  -3    5.80    4.20
   2 -13  -3  275.37   20.00
  -2 -13   3  344.07   19.90
   2 -13  -3  268.27   18.60
  -2 -13   3  314.57   18.20
   2 -13  -3  287.37   17.50
   2  13  -3  293.27   18.10
  -2  13   3  288.47   19.50
  -2  13   3  277.07   21.40
  -1 -13   3   -3.30    3.40
  -1 -13   3    2.90    4.80
   1 -13  -3   -3.10    2.40
   1 -13  -3   10.70    5.70
   1 -13  -3    1.90    4.10
  -1  13   3    3.20    4.50
  -1  13   3    1.20    1.70
  -1  13   3   12.00    6.10
   1  13  -3   -3.60    3.30
   0 -13  -3  209.28   13.50
   0 -13   3  202.48   12.80
   0 -13  -3  212.78   14.80
   0 -13   3  225.98   14.80
   0 -13   3  223.68   15.40
   0 -13  -3  205.68   13.00
   0  13  -3  203.38   14.60
   0  13   3  212.58   14.50
   0  13   3  195.38   12.10
   0  13   3  187.18   14.50
  -1 -13  -3    5.70    4.40
  -1 -13  -3   18.70    5.90
   1 -13   3    7.80    5.10
   1 -13   3    4.70    5.50
  -1 -13  -3    6.40    3.00
   1 -13   3   10.60    4.90
   1  13   3    7.00    2.80
   1  13   3    6.00    4.50
   1  13   3    9.60    4.30
  -1  13  -3   15.50    5.50
  -2 -13  -3   12.40    3.30
   2 -13   3   26.70    8.30
  -2 -13  -3   14.20    5.80
   2 -13   3   11.30    6.00
   2 -13   3    8.10    5.00
   2  13   3   14.90    4.40
   2  13   3    6.20    4.60
   2  13   3   14.20    3.60
  -2  13  -3    9.10    5.00
   3 -13   3    9.80    7.70
   3 -13   3    8.40    6.00
  -3 -13  -3    3.20    5.70
  -3 -13  -3   12.10    3.60
   3  13   3   10.40    5.10
  -3  13  -3    7.10    5.40
   3  13   3   10.30    4.20
   3  13   3   16.40    4.80
   4 -13   3   11.60    9.00
   4 -13   3    8.90    6.00
  -4 -13  -3    1.90    3.70
   4 -13   3   -0.70    8.90
  -4 -13  -3   -9.00    6.80
  -4  13  -3    6.50    5.80
   4  13   3   15.90    4.80
   4  13   3    5.10    5.50
   4  13   3    5.70    5.80
   5 -13   3    6.60    6.60
   5 -13   3   -0.20   12.50
  -5  13  -3    2.40    6.70
   5  13   3    0.90    5.00
   5 -14  -3    1.30   10.80
   5 -14  -3   11.50    5.30
   5  14  -3    0.20    5.90
  -4 -14   3  268.27   16.50
   4 -14  -3  313.67   23.20
   4 -14  -3  265.77   20.80
   4 -14  -3  261.17   17.00
   4  14  -3  272.17   16.50
   4  14  -3  265.37   18.80
  -3 -14   3    2.40    4.40
   3 -14  -3    4.60    3.90
  -3 -14   3    7.20    6.40
   3 -14  -3    5.40    7.00
   3 -14  -3    0.30    5.60
   3  14  -3    5.30    4.40
   2 -14  -3  332.57   20.80
   2 -14  -3  316.77   19.40
  -2 -14   3  354.56   20.40
   2 -14  -3  309.87   22.20
  -2 -14   3  369.96   22.20
  -2  14   3  295.47   21.80
   2  14  -3  359.96   20.40
  -2  14   3  315.67   24.30
  -1 -14   3    0.50    4.10
   1 -14  -3    0.50    4.30
  -1 -14   3   -2.70    5.30
   1 -14  -3   -2.60    2.70
  -1  14   3    2.30    6.10
  -1  14   3    1.90    1.90
  -1  14   3   -0.10    4.80
   1  14  -3   -3.20    3.60
   0 -14   3  197.88   12.40
   0 -14  -3  179.38   13.10
   0 -14   3  186.98   15.20
   0 -14   3  193.98   14.30
   0 -14  -3  192.28   12.50
   0 -14  -3  184.98   15.10
   0  14   3  181.08   14.90
   0  14   3  183.88   11.30
   0  14   3  178.78   14.60
   0  14  -3  168.98   13.80
   1 -14   3   70.19    9.40
   1 -14   3   75.59   11.80
  -1 -14  -3   55.99    6.60
   1 -14   3   68.89    9.10
  -1 -14  -3   70.09    9.90
  -1 -14  -3   53.39    8.30
  -1  14  -3   60.39    9.30
   1  14   3   69.59    9.20
   1  14   3   69.99    6.70
   1  14   3   60.89    9.60
   2 -14   3  624.84   34.40
   2 -14   3  610.24   35.90
   2 -14   3  579.84   34.60
  -2 -14  -3  613.54   31.70
  -2 -14  -3  581.34   34.00
   2  14   3  625.24   32.40
   2  14   3  618.84   32.40
   2  14   3  602.64   33.70
  -2  14  -3  572.64   34.00
  -3 -14  -3    5.50    6.50
   3 -14   3   -8.20    8.30
   3 -14   3   -1.00    4.80
  -3 -14  -3   -0.10    3.30
   3 -14   3    2.60    7.20
  -3  14  -3    5.70    5.50
   3  14   3    5.60    5.10
   4 -14   3   54.19   10.50
   4 -14   3   29.90   11.30
   4 -14   3   33.00   11.20
  -4 -14  -3   50.29    6.80
   4  14   3   38.60    8.00
  -4  14  -3   40.60    8.10
   4  14   3   32.90    7.80
   4  14   3   43.40    8.30
   5 -14   3    2.40    7.00
   5 -14   3  -22.20   12.90
  -5  14  -3   -7.40    7.10
   5  14   3   -8.10    5.30
   5 -15  -3    4.10   11.90
   5 -15  -3   10.80    5.80
   5  15  -3   -3.70    6.60
   4 -15  -3    6.50    4.90
  -4 -15   3    4.20    4.50
   4 -15  -3    5.90    8.50
   4 -15  -3   29.00   11.70
   4  15  -3   11.70    4.40
   4  15  -3    9.00    5.50
   3 -15  -3    3.90    4.00
   3 -15  -3    5.80    6.10
   3 -15  -3  -11.60    7.70
  -3 -15   3   -2.80    4.50
   3  15  -3    5.60    4.60
  -2 -15   3   41.40    7.90
   2 -15  -3   31.00    8.30
   2 -15  -3   33.60    6.50
   2 -15  -3   21.70    6.40
   2  15  -3   20.00    5.50
  -2  15   3   30.90    9.70
  -2  15   3   34.80    8.20
   1 -15  -3   -4.00    4.90
   1 -15  -3  -10.80    6.10
   1 -15  -3   -3.70    3.70
  -1 -15   3   -1.40    6.90
  -1 -15   3    3.60    4.50
  -1  15   3   -2.70    7.10
  -1  15   3    3.60    2.20
  -1  15   3   -5.50    5.20
   1  15  -3   -0.90    4.30
   0 -15  -3   89.79    8.30
   0 -15  -3   77.09   11.80
   0 -15   3   79.69   10.40
   0 -15  -3   79.59    9.00
   0 -15   3   82.29    8.00
   0 -15   3   82.69   11.90
   0  15   3   67.89    6.40
   0  15   3   62.49   10.60
   0  15  -3   78.29    9.80
   0  15   3   76.29   12.00
  -1 -15  -3   10.80    3.70
   1 -15   3   18.40    5.90
   1 -15   3   16.00    7.50
  -1 -15  -3   11.00    5.10
   1 -15   3   19.40    5.40
  -1 -15  -3   15.40    7.40
   1  15   3   14.40    4.00
  -1  15  -3   10.20    5.70
   1  15   3   23.80    6.40
   1  15   3   25.40    6.90
  -2 -15  -3    4.10    3.20
   2 -15   3   -3.40    6.40
   2 -15   3   22.20    8.60
   2 -15   3   -4.50    5.30
  -2 -15  -3    1.80    6.60
   2  15   3    1.10    5.00
  -2  15  -3    0.60    5.60
   2  15   3   -3.10    3.30
   2  15   3    4.50    5.40
  -3 -15  -3   -2.70    3.60
   3 -15   3   -0.70    8.10
   3 -15   3    2.20    5.40
   3 -15   3    5.30    9.60
   3  15   3    2.50    6.30
  -3  15  -3   15.10    6.30
   3  15   3    1.50    5.20
   3  15   3   -4.10    3.90
  -4 -15  -3   -3.80    4.00
   4 -15   3   -6.00    6.60
   4 -15   3   -2.10   10.30
   4  15   3    3.20    5.10
   4  15   3    5.20    6.90
  -4  15  -3   -3.20    6.90
   4  15   3   -7.40    9.90
   5 -15   3   59.09    9.50
   5  15   3   51.79    9.40
   5 -16  -3    7.00   11.30
   5 -16  -3    1.00    6.30
   5  16  -3   -6.60    7.00
   4 -16  -3    0.30    4.80
  -4 -16   3    8.80    4.90
   4 -16  -3   -2.00    8.60
   4 -16  -3   -1.10   12.80
   4  16  -3   -2.40    6.00
   3 -16  -3   10.30    9.90
  -3 -16   3   14.10    5.50
   3 -16  -3    8.90    7.00
   3 -16  -3   17.20    5.20
   3  16  -3    9.80    5.40
   3  16  -3    8.50    4.90
  -2 -16   3   -2.70    4.40
   2 -16  -3   -3.60    4.20
   2 -16  -3    4.70    6.00
   2 -16  -3    1.70    8.30
   2  16  -3    1.00    4.80
  -2  16   3   11.70   10.60
  -1 -16   3   99.49   11.30
   1 -16  -3   88.09   14.80
   1 -16  -3   91.49   10.90
   1 -16  -3  101.49   10.10
  -1 -16   3  102.69   14.20
   1  16  -3  112.99   10.70
  -1  16   3  111.89    7.70
  -1  16   3   90.99   14.00
   0 -16   3    6.10    4.60
   0 -16  -3    5.40    3.50
   0 -16   3   17.60    8.20
   0 -16   3    7.30    4.90
   0 -16  -3   10.30    8.00
   0 -16  -3    6.80    5.30
   0  16   3    8.00    7.60
   0  16   3   14.20    7.00
   0  16  -3   -0.30    4.40
   0  16   3    5.30    2.90
  -1 -16  -3   47.10    7.70
  -1 -16  -3   47.10    9.60
   1 -16   3   70.19    9.80
   1 -16   3   60.19   10.80
  -1 -16  -3   73.09    9.90
   1 -16   3   59.19   10.20
  -1  16  -3   56.09    9.90
   1  16   3   64.89   10.10
   1  16   3   73.09   11.30
   1  16   3   70.99    7.40
   2 -16   3   12.90    7.40
   2 -16   3    6.40   10.00
  -2 -16  -3    8.10    3.60
   2 -16   3   11.00    6.10
   2  16   3    9.40    6.00
   2  16   3    1.50    3.70
  -2  16  -3    1.40    5.00
   2  16   3    7.90    7.10
  -3 -16  -3    1.40    4.30
   3 -16   3    1.90    9.20
   3 -16   3   -7.70   10.80
   3 -16   3   -7.80    6.30
   3  16   3    0.30    4.10
  -3  16  -3   10.10    6.20
   3  16   3    0.00    6.20
   3  16   3    7.70    7.50
   4 -16   3   -8.60    7.10
   4 -16   3   14.00   11.40
  -4  16  -3   -6.20    7.60
   4  16   3   11.30    6.00
   5 -16   3   32.30    9.90
   5 -16   3   42.40   16.20
   4 -17  -3  -11.90    9.20
   4 -17  -3   -0.70    5.60
   4  17  -3    0.80    6.40
   3 -17  -3   14.20    5.40
   3 -17  -3    9.40    7.10
   3 -17  -3    1.20   11.30
  -3 -17   3    6.90    6.10
   3  17  -3   11.30    5.00
   2 -17  -3   18.30    7.40
  -2 -17   3   12.00    6.00
   2 -17  -3    4.50    5.10
   2  17  -3   14.70    5.60
   2  17  -3    9.70    4.80
   1 -17  -3   -6.20    9.50
   1 -17  -3   -1.60    4.40
  -1 -17   3   -3.20    5.00
   1 -17  -3    6.20    6.10
  -1  17   3    2.50    8.70
  -1  17   3    2.80    9.90
  -1  17   3    0.70    2.60
   1  17  -3   -0.50    4.30
   0 -17   3   38.00    7.60
   0 -17   3   43.50    7.70
   0 -17  -3   54.69    7.80
   0 -17  -3   53.49    8.60
   0  17   3   59.89   11.10
   0  17  -3   67.29    9.80
   0  17   3   58.79   10.50
   0  17   3   51.19    6.10
  -1 -17  -3   -2.30    4.00
   1 -17   3   -5.60    5.20
  -1 -17  -3    4.90    5.60
   1 -17   3    7.00    6.00
   1  17   3   -1.70    7.20
   1  17   3   -5.70    7.60
   1  17   3    1.00    3.70
  -1  17  -3    2.20    5.00
   2 -17   3   15.60   12.00
   2 -17   3    4.30    6.80
  -2 -17  -3   12.10    4.40
   2 -17   3   -1.70    6.40
  -2  17  -3    6.70    6.20
   2  17   3   11.60    7.10
   2  17   3    1.50    4.00
  -2  17  -3    0.00    3.90
   2  17   3    2.70    7.20
   3 -17   3   16.00    8.90
   3 -17   3   -4.90   11.90
   3 -17   3    4.10    6.70
  -3 -17  -3   -3.10    4.80
   3  17   3    5.60    5.00
  -3  17  -3   -2.00    7.30
   3  17   3   -4.40    7.60
   3  17   3   14.70    8.70
   4 -17   3   47.70    9.80
   4 -17   3   55.99   13.70
   4  17   3   78.19   11.30
  -4  17  -3   55.79   11.00
   4 -18  -3   -1.40   10.00
   4 -18  -3    9.50    6.80
   4  18  -3   -2.60    6.90
   3 -18  -3    6.60    5.80
  -3 -18   3   18.40    6.80
   3 -18  -3   12.30    8.50
   3  18  -3   21.10    7.10
   3  18  -3   12.80    6.00
  -2 -18   3   12.80    6.90
   2 -18  -3   23.20    6.20
   2 -18  -3    9.00    7.80
   2  18  -3   19.60    6.20
   2  18  -3   20.00    6.30
   1 -18  -3  159.48   12.90
  -1 -18   3  134.29   14.00
   1 -18  -3  131.39   13.80
   1  18  -3  158.48   13.60
   0 -18   3    8.20    5.20
   0 -18  -3   15.50    5.30
   0 -18  -3    5.50    6.40
   0 -18   3    4.70    5.90
   0  18  -3    3.40    5.90
   0  18   3   11.20    3.70
   0  18   3   22.20    9.70
   0  18   3    1.90   10.60
   1 -18   3   36.70    7.70
  -1 -18  -3   51.79   10.60
   1 -18   3   32.30    7.40
  -1 -18  -3   29.10    6.00
   1  18   3   32.00    9.90
   1  18   3   25.50    8.80
  -1  18  -3   23.60    7.30
   1  18   3   44.40    7.60
  -1  18  -3   30.20    5.80
   2 -18   3   32.30    8.60
   2 -18   3   24.10    7.70
  -2 -18  -3   17.40    5.20
   2  18   3   27.00    9.20
   2  18   3   32.30   10.00
  -2  18  -3   11.50    5.00
  -2  18  -3   13.60    7.20
   2  18   3   23.50    5.90
   3 -18   3   29.50   10.00
  -3 -18  -3   17.50    6.00
   3 -18   3   18.40    8.60
   3  18   3   19.00    9.80
  -3  18  -3    9.90    8.20
   3  18   3   34.40    6.70
   4 -18   3   49.90   14.00
   4 -18   3   88.19   15.90
   4  18   3   69.89   12.60
  -4  18  -3   53.69   11.30
   4 -19  -3   16.80   11.90
   4 -19  -3    9.50    7.40
   4  19  -3   12.40    7.20
   3 -19  -3    5.90    9.00
  -3 -19   3   15.90    7.00
   3 -19  -3   12.00    6.90
   3  19  -3   21.80    7.10
   3  19  -3    1.80    6.40
   2 -19  -3    4.70    5.90
   2 -19  -3   -5.90    8.00
  -2 -19   3   21.00    7.40
   2  19  -3    1.00    6.20
   2  19  -3    4.20    5.90
   1 -19  -3    5.90    5.70
  -1 -19   3   -6.30    6.90
   1 -19  -3    4.20    6.70
   1  19  -3    5.70    5.50
   1  19  -3   -2.20    5.10
   0 -19   3   -1.70    6.00
   0 -19  -3   11.50    7.00
   0 -19   3   -6.30    5.20
   0 -19  -3   -5.10    5.00
   0  19  -3    1.30    4.50
   0  19   3    1.10    3.70
   0  19   3   26.60   11.70
   0  19  -3    5.70    6.00
  -1 -19  -3   15.70    5.70
   1 -19   3    6.90    6.60
   1 -19   3    1.60    7.00
  -1  19  -3   13.80    7.30
   1  19   3    6.70   10.00
  -1  19  -3    0.80    4.70
   1  19   3    7.60    4.70
   1  19   3   20.90   11.00
   2 -19   3   15.30    8.20
   2 -19   3    5.70    8.30
  -2 -19  -3   28.20    6.70
  -2  19  -3   17.80    8.50
   2  19   3   27.50    5.90
   2  19   3   17.30   11.10
   2  19   3   50.99   12.40
   3 -19   3    2.90    7.80
   3 -19   3   -9.40   10.40
   3  19   3   -7.20    6.00
  -3  19  -3    0.00    9.50
   3 -20  -3    2.10    7.50
   3 -20  -3    5.90   11.00
  -3 -20   3   -2.60    8.20
   3  20  -3   -1.50    7.20
   3  20  -3   11.30    7.30
  -2 -20   3   18.60    8.10
   2 -20  -3    5.70    8.90
   2 -20  -3   20.10    6.90
   2  20  -3    1.20    7.10
   2  20  -3   11.40    6.30
  -1 -20   3    8.90    8.00
   1 -20  -3   17.10    7.30
   1 -20  -3    0.70    8.10
   1  20  -3    5.80    6.60
   1  20  -3    7.80    5.10
   0 -20   3   21.20    8.80
   0 -20   3    2.90    6.40
   0 -20  -3   12.40    7.20
   0 -20  -3    0.10    5.80
   0  20  -3   11.90    7.70
   0  20   3   12.80    4.80
   0  20  -3   15.50    5.80
  -1 -20  -3    0.00    5.60
   1 -20   3   -0.10    7.80
   1 -20   3    5.30    7.60
  -1 -20  -3   14.40    8.80
   1  20   3   -7.40    4.30
  -1  20  -3   -0.90    5.10
  -1  20  -3   -5.90    7.30
   1  20   3   17.40   13.50
   2 -20   3   69.89   14.70
   2 -20   3   91.89   13.50
  -2 -20  -3  103.69   12.20
  -2  20  -3   72.39    9.70
   2  20   3   91.09   11.80
   2  20   3   53.49   21.70
  -2  20  -3   96.69   15.40
   3 -20   3   -0.40   10.50
   3 -20   3    8.30   10.20
   3  20   3   15.70    6.90
  -3  20  -3   14.50    9.30
   2 -21  -3    3.70    9.70
  -2 -21   3    8.50    8.70
   2 -21  -3    4.80    8.00
   2  21  -3    3.80    6.60
   2  21  -3   16.00    8.30
   1 -21  -3   13.50    7.10
  -1 -21   3   12.00    8.20
   1 -21  -3    0.20    9.60
   1  21  -3   -5.60    7.30
   1  21  -3   -5.30    5.90
   0 -21  -3   -3.60    8.40
   0 -21   3    0.30    7.50
   0 -21   3    3.90    9.20
   0 -21  -3    2.90    7.70
   0  21  -3   -7.20    5.30
   0  21   3    2.70    5.10
   0  21  -3    7.00    7.20
   1 -21   3   17.60   10.30
  -1 -21  -3   35.20   10.60
   1 -21   3    4.70    8.90
  -1 -21  -3   36.70    8.30
  -1  21  -3   40.90    9.30
  -1  21  -3   21.60    6.40
   1  21   3   27.80    6.30
  -2 -21  -3   14.90    7.40
   2 -21   3   16.30    9.60
  -2  21  -3    7.90    5.70
   2  21   3   -8.00    6.00
  -2  21  -3    3.40    8.90
   1 -22  -3   76.19   10.40
   1 -22  -3   79.79   13.10
  -1 -22   3   75.59   11.60
   1  22  -3   65.59   11.00
   1  22  -3   78.29   12.70
   0 -22   3   10.00   10.00
   0 -22  -3   17.20    7.80
   0 -22   3    8.90    8.00
   0  22   3    4.90    5.40
   0  22  -3    3.20    6.80
   0  22  -3    4.10    8.70
  -1 -22  -3   12.70    7.50
  -1 -22  -3   16.20   11.60
   1 -22   3   15.90    9.50
   1 -22   3   12.20   10.30
   1  22   3   20.50    6.70
  -1  22  -3    4.50    6.40
  -1  22  -3    0.60    9.00
   7   0  -4    1.50   10.30
   6   0  -4    0.00    7.80
   6   0  -4    8.80    4.50
   5   0  -4    1.30    5.10
   4   0  -4    8.20    4.10
   3   0  -4    0.70    2.60
   3   0  -4   -2.40    1.40
  -3   0   4    1.10    3.00
  -2   0   4   26.20    2.40
   2   0  -4   23.70    2.90
   2   0  -4   22.20    3.30
  -1   0   4   -0.80    1.60
  -1   0   4    1.80    1.00
   1   0  -4   -1.70    1.50
   0   0  -4 1221.78   64.09
   0   0   4 1321.97   63.89
   0   0   4 1382.06   64.39
  -1   0  -4   -0.70    1.40
   1   0   4   -0.20    1.00
  -2   0  -4   26.90    3.80
  -2   0  -4   35.90    3.00
   2   0   4   33.20    3.20
  -3   0  -4   -0.90    1.70
   3   0   4   -0.70    1.50
  -3   0  -4    1.80    2.30
  -4   0  -4  466.45   24.80
   6   0   4   20.80   13.00
   7  -1  -4    0.20   10.50
   7   1  -4   -5.50   10.20
   6  -1  -4  143.79   15.50
   6   1  -4  125.79   10.80
   6   1  -4  124.99   14.00
   5  -1  -4    3.90    5.40
   5   1  -4    3.20    4.90
   4  -1  -4    1.30    3.60
  -4   1   4   -6.70    5.20
   4   1  -4    1.10    3.40
   3  -1  -4    0.40    1.30
   3  -1  -4   -2.10    2.70
  -3  -1   4    2.10    2.80
  -3   1   4    0.20    1.10
  -3   1   4   -0.40    3.30
   3   1  -4    2.70    2.50
   2  -1  -4  589.44   32.50
  -2  -1   4  668.93   32.40
   2  -1  -4  664.53   33.20
  -2  -1   4  685.03   33.10
  -2   1   4  670.63   32.40
  -2   1   4  666.43   33.40
   2   1  -4  642.14   32.80
   1  -1  -4 1294.07   64.89
   1  -1  -4 1228.38   64.69
  -1  -1   4 1333.27   64.59
  -1  -1   4 1360.96   64.69
  -1   1   4 1356.66   64.89
   1   1  -4 1328.87   64.99
  -1   1   4 1335.57   64.49
   1   1  -4 1353.76   64.79
   0  -1   4  659.73   31.70
   0  -1  -4  628.44   31.60
   0   1  -4  590.24   31.80
   0   1   4  667.73   31.40
   0   1   4  617.84   31.90
  -1  -1  -4  186.38   10.20
   1  -1   4  183.98   10.10
   1   1   4  185.78    9.80
  -1   1  -4  167.18   10.40
  -2  -1  -4    0.40    1.80
  -2  -1  -4    3.30    1.30
   2  -1   4    1.60    1.50
  -2   1  -4    0.50    1.90
   3  -1   4   29.90    3.50
  -3  -1  -4   41.20    4.40
  -3  -1  -4   34.40    4.00
  -3   1  -4   28.10    4.80
   3   1   4   32.00    3.20
  -3   1  -4   31.10    3.40
  -4  -1  -4  212.38   13.50
  -4   1  -4  229.58   13.20
  -4   1  -4  221.48   13.70
   6  -1   4  121.89   23.30
   6   1   4  115.99   21.90
   7   2  -4   91.99   11.40
   7   2  -4   74.19   15.90
   6  -2  -4    4.40    7.70
   6   2  -4   -1.20    4.50
   6   2  -4    0.70    6.70
   5  -2  -4  200.38   15.90
   5   2  -4  193.98   14.00
   4  -2  -4   56.39    8.10
   4   2  -4   50.49    6.50
  -4   2   4   40.90    7.50
   3  -2  -4   24.30    5.00
  -3  -2   4   24.10    4.10
   3   2  -4   19.70    3.60
  -3   2   4   28.10    5.90
  -3   2   4   22.70    3.00
  -2  -2   4 1331.97   65.69
   2  -2  -4 1302.87   65.79
  -2  -2   4 1416.96   66.09
   2  -2  -4 1344.87   66.49
  -2   2   4 1382.66   66.89
  -2   2   4 1370.86   65.69
   2   2  -4 1269.07   66.09
   2   2  -4 1357.56   65.69
   1  -2  -4  148.59    9.00
  -1  -2   4  164.28    8.70
  -1  -2   4  142.99    8.30
   1  -2  -4  148.69    8.50
   1   2  -4  152.88    9.00
  -1   2   4  153.68    8.30
  -1   2   4  147.99    8.80
   0  -2  -4  490.95   25.10
   0  -2   4  548.55   25.50
   0  -2  -4  484.25   25.60
   0   2   4  503.65   24.90
   0   2  -4  465.95   25.50
   0   2   4  494.45   25.40
  -1  -2  -4   18.80    2.60
   1  -2   4   15.30    3.00
  -1   2  -4   17.90    3.20
   1   2   4   21.00    2.30
  -2  -2  -4  488.15   26.10
  -2  -2  -4  542.05   26.10
   2  -2   4  515.95   26.30
  -2   2  -4  478.15   26.70
   2   2   4  536.95   25.70
  -3  -2  -4   -0.30    2.20
  -3  -2  -4    2.00    2.10
   3  -2   4    3.10    2.00
  -3   2  -4   -0.20    1.50
  -3   2  -4    2.30    2.60
   3   2   4    1.70    1.20
  -4  -2  -4    4.10    3.40
   4  -2   4    0.60    1.90
  -4   2  -4   -1.20    3.30
  -4   2  -4   -2.00    2.50
   5  -2   4   29.40   10.40
   6  -2   4    9.80   12.50
   6   2   4   13.80   11.90
   7  -3  -4  174.38   22.30
   7   3  -4  175.58   14.70
   7   3  -4  193.58   19.20
   6  -3  -4  -10.60    7.90
   6   3  -4   -2.60    4.40
   6   3  -4   -5.60    6.20
   5  -3  -4    7.90    6.50
   5   3  -4    9.70    4.50
   4  -3  -4   33.10    6.20
  -4   3   4   40.70    8.90
   4   3  -4   31.30    5.10
   3  -3  -4    6.70    1.70
   3  -3  -4    9.20    3.50
  -3   3   4   15.00    4.30
  -3   3   4    6.20    1.90
  -2  -3   4  281.97   14.50
   2  -3  -4  269.37   14.50
   2  -3  -4  274.77   15.40
  -2   3   4  284.27   15.90
   2   3  -4  262.97   15.00
  -2   3   4  284.67   14.50
   1  -3  -4  403.06   21.70
  -1  -3   4  460.85   21.70
  -1  -3   4  410.96   20.90
   1  -3  -4  419.56   21.20
   1   3  -4  397.56   21.80
  -1   3   4  435.16   21.20
  -1   3   4  398.96   21.70
   0  -3  -4  232.78   13.20
   0  -3  -4  233.28   12.40
   0  -3   4  242.38   12.90
   0   3   4  246.98   12.20
   0   3   4  228.38   12.80
   0   3  -4  211.98   13.00
  -1  -3  -4  180.68   10.20
   1  -3   4  191.28   10.80
  -1   3  -4  172.28   11.00
   1   3   4  187.68   11.10
   1   3   4  196.98   10.00
   2  -3   4 1248.18   60.09
  -2  -3  -4 1087.19   59.49
  -2  -3  -4 1280.37   59.89
   2   3   4 1290.17   59.29
  -2   3  -4 1153.48   60.49
  -3  -3  -4   16.00    3.00
  -3  -3  -4   12.10    3.10
   3  -3   4   15.10    2.90
  -3   3  -4   14.00    2.20
   3   3   4   18.20    2.50
   4  -3   4  138.49   10.10
   4  -3   4  131.19    8.80
  -4  -3  -4  137.99   10.10
  -4   3  -4  148.19    9.00
  -4   3  -4  125.89   10.40
   5  -3   4   12.50    8.70
   6  -3   4   37.20   14.60
   7  -4  -4    5.60   12.00
   7   4  -4    4.30    6.40
   6  -4  -4   13.60    8.60
   6   4  -4    4.50    5.60
   5  -4  -4    6.90    6.30
   4  -4  -4   21.20    4.10
   4  -4  -4   28.60    3.60
   4  -4  -4   39.90    6.90
  -4   4   4   22.70    6.70
  -4   4   4   31.80    5.30
   3  -4  -4    9.10    2.10
   3  -4  -4    8.00    2.50
   3  -4  -4   12.10    4.40
  -3   4   4    5.20    2.20
  -3   4   4   11.30    4.70
   2  -4  -4    5.90    1.60
  -2  -4   4    6.60    2.00
   2  -4  -4    5.00    2.80
   2   4  -4    7.70    2.20
  -2   4   4    5.70    1.80
  -2   4   4    3.00    2.80
   1  -4  -4   36.00    3.20
   1  -4  -4   38.20    4.40
  -1   4   4   33.90    3.10
  -1   4   4   35.20    4.20
   1   4  -4   39.60    4.40
   0  -4  -4    6.00    1.50
   0  -4  -4    5.70    2.50
   0  -4   4    6.60    1.90
   0   4   4    7.50    2.50
   0   4  -4    8.10    2.50
   0   4   4   10.00    1.90
  -1  -4  -4  585.64   29.50
   1  -4   4  550.44   30.10
  -1  -4  -4  598.54   29.40
  -1   4  -4  547.85   30.30
   1   4   4  621.54   29.30
   1   4   4  608.54   30.20
  -2  -4  -4    9.10    2.50
   2  -4   4    6.70    2.60
  -2  -4  -4    7.70    1.90
  -2   4  -4    6.00    3.10
   2   4   4   10.70    2.00
  -3  -4  -4  159.18    9.50
  -3  -4  -4  162.38   10.30
   3  -4   4  153.38   10.30
  -3   4  -4  151.98   11.10
   3   4   4  157.68    8.90
  -3   4  -4  167.38    8.90
  -4  -4  -4   72.09    8.10
   4  -4   4   78.29    7.10
   4  -4   4   84.49    8.10
  -4   4  -4   79.49    6.30
  -4   4  -4   89.59    8.50
   5  -4   4   32.80   10.30
   6  -4   4    3.90   10.80
   7  -5  -4   49.80   14.20
   7   5  -4   42.60    8.00
   6  -5  -4   10.60    8.50
   6   5  -4   11.10    5.40
   5  -5  -4   -1.60    6.00
   4  -5  -4  153.08   12.50
   4  -5  -4  139.39    9.90
   4  -5  -4  129.09    8.40
  -4   5   4  140.89    9.90
  -4   5   4  142.49   13.80
   3  -5  -4   39.00    4.80
  -3  -5   4   36.10    3.80
   3  -5  -4   39.20    6.40
   3  -5  -4   38.50    3.70
  -3   5   4   31.10    4.50
   3   5  -4   39.20    5.00
  -3   5   4   43.50    8.30
   2  -5  -4    5.90    2.70
   2  -5  -4    6.20    1.80
  -2  -5   4    8.60    2.40
   2   5  -4    5.10    2.40
  -2   5   4    3.20    1.80
  -2   5   4    1.60    3.50
  -1  -5   4   81.49    6.20
   1  -5  -4   83.59    5.40
   1  -5  -4   83.09    6.50
   1   5  -4   85.69    6.50
  -1   5   4   79.29    6.40
  -1   5   4   88.29    5.60
   0  -5  -4  310.77   17.30
   0  -5  -4  327.57   16.50
   0  -5  -4  307.87   16.50
   0  -5   4  329.07   17.60
   0   5   4  327.57   16.60
   0   5  -4  311.67   17.60
   0   5   4  308.77   17.10
  -1  -5  -4  897.51   45.10
   1  -5   4  893.31   45.90
  -1  -5  -4  915.61   44.90
   1   5   4  976.00   45.60
  -1   5  -4  817.02   45.90
   1   5   4  937.21   44.80
   2  -5   4  110.89    7.90
  -2  -5  -4  108.79    7.40
  -2  -5  -4   95.79    6.50
  -2   5  -4   96.59    8.50
   2   5   4  113.99    6.50
   2   5   4  104.79    8.10
  -3  -5  -4  522.95   28.90
  -3  -5  -4  557.94   28.00
   3  -5   4  527.05   28.80
   3   5   4  580.54   27.70
  -3   5  -4  545.15   29.40
   4  -5   4   13.10    8.30
   4  -5   4   16.20    3.90
   4  -5   4   17.90    4.70
  -4  -5  -4   12.70    4.70
  -4   5  -4   14.60    2.90
  -4   5  -4   10.20    4.20
   5  -5   4   86.99   14.90
   5  -5   4   74.49    8.70
   5  -5   4   82.09    7.80
  -5   5  -4   54.39    9.30
   6  -5   4   41.40   13.40
   6  -6  -4    2.40    8.70
   6   6  -4   -9.20    5.10
   5  -6  -4    3.60    6.80
   4  -6  -4   49.30    9.30
   4  -6  -4   53.79    7.30
   4  -6  -4   48.10    4.60
  -4   6   4   53.19    9.00
  -4   6   4   40.20    6.70
   3  -6  -4    2.40    3.90
  -3  -6   4    0.40    2.10
  -3  -6   4    6.20    2.50
   3  -6  -4    0.00    1.50
   3  -6  -4   -1.00    2.80
  -3   6   4    2.90    2.70
   3   6  -4    0.30    2.60
  -3   6   4    6.70    4.60
   2  -6  -4   98.79    7.20
   2  -6  -4   94.29    8.00
   2  -6  -4  103.49    6.60
  -2  -6   4   95.19    7.10
   2   6  -4  103.59    7.70
  -2   6   4  104.29    9.10
  -2   6   4  113.79    7.30
   1  -6  -4   32.50    2.90
   1  -6  -4   29.90    3.20
   1  -6  -4   28.60    4.40
  -1  -6   4   35.80    4.20
  -1   6   4   25.40    4.60
  -1   6   4   27.60    3.50
   1   6  -4   38.40    4.80
   0  -6   4   10.50    2.80
   0  -6  -4    7.80    2.70
   0  -6  -4    3.00    1.60
   0  -6  -4    4.80    1.60
   0   6  -4    6.40    2.70
   0   6   4    6.40    2.60
   0   6   4    8.00    2.00
  -1  -6  -4  365.56   19.50
  -1  -6  -4  369.76   19.90
   1  -6   4  398.96   21.00
  -1   6  -4  338.57   20.80
   1   6   4  391.76   20.20
   1   6   4  397.26   19.70
  -2  -6  -4  120.39    7.60
  -2  -6  -4  130.19    8.70
   2  -6   4  113.09    9.20
  -2   6  -4  122.79   10.00
   2   6   4  130.19    9.10
   2   6   4  133.99    7.80
   2   6   4  139.69    8.30
   3  -6   4  159.18   11.40
   3  -6   4  156.08   11.70
  -3  -6  -4  165.08   11.30
  -3  -6  -4  170.58   10.10
   3   6   4  176.18   10.00
  -3   6  -4  169.08   12.00
   3   6   4  188.58   10.70
   4  -6   4   19.30    4.20
   4  -6   4   13.90    4.50
   4  -6   4   18.10    7.90
  -4   6  -4   10.80    4.60
   5  -6   4   56.09    8.60
   5  -6   4   46.80    7.80
   5  -6   4   64.29   12.30
  -5   6  -4   46.40    7.50
   6  -6   4   30.50   13.00
   6  -7  -4   16.20    9.80
   6   7  -4    7.90    5.60
   5  -7  -4   52.79    7.90
   5  -7  -4   44.90    5.10
   5  -7  -4   47.90    9.20
  -5   7   4   30.00    6.70
  -5   7   4   37.10   12.20
   4  -7  -4   42.20    8.00
   4  -7  -4   65.59    5.30
   4  -7  -4   64.99   10.30
  -4   7   4   63.89   11.00
  -4   7   4   54.39    7.90
   3  -7  -4  144.99    9.00
   3  -7  -4  137.89   10.40
  -3  -7   4  137.39    9.80
  -3  -7   4  162.08    9.60
   3  -7  -4  154.18   11.80
  -3   7   4  159.38   13.30
   3   7  -4  137.99    9.90
  -3   7   4  138.59   10.10
  -2  -7   4  350.66   18.80
  -2  -7   4  356.46   18.70
   2  -7  -4  338.47   18.60
   2  -7  -4  357.76   17.20
   2  -7  -4  308.87   19.10
   2  -7  -4  328.37   17.90
   2   7  -4  333.67   18.80
  -2   7   4  315.97   18.40
  -2   7   4  337.67   20.30
  -1  -7   4  133.59    9.40
   1  -7  -4  143.09    8.00
   1  -7  -4  162.58    9.30
   1  -7  -4  146.99    9.60
   1  -7  -4  133.29    8.40
  -1   7   4  134.09    8.70
   1   7  -4  145.59    9.70
  -1   7   4  112.69    9.60
   0  -7  -4    1.40    2.40
   0  -7   4    1.10    2.60
   0  -7  -4    1.30    1.50
   0  -7  -4    2.00    1.50
   0   7   4    2.80    1.80
   0   7  -4    4.40    2.40
   0   7   4    3.30    2.40
  -1  -7  -4    0.00    1.90
  -1  -7  -4    2.20    1.40
   1  -7   4   -1.80    2.30
   1   7   4    1.30    1.70
   1   7   4    2.20    2.40
  -1   7  -4   -1.30    2.70
  -2  -7  -4   25.50    3.40
   2  -7   4   18.00    4.20
   2  -7   4   26.90    6.00
  -2  -7  -4   31.40    4.50
   2  -7   4   23.20    4.50
   2   7   4   28.30    3.80
   2   7   4   22.90    4.40
  -2   7  -4   24.00    4.80
   2   7   4   27.70    3.80
   3  -7   4   42.90    6.50
  -3  -7  -4   51.99    6.60
   3  -7   4   52.19    7.30
  -3  -7  -4   49.80    5.10
  -3  -7  -4   36.60    4.50
   3  -7   4   61.39   10.50
   3   7   4   44.80    6.90
   3   7   4   41.60    4.80
   3   7   4   46.50    4.90
  -3   7  -4   40.70    6.70
   4  -7   4   18.70    5.10
   4  -7   4   16.00    8.20
   4  -7   4   27.60    5.30
   4   7   4   22.30    3.60
  -4   7  -4   22.50    5.30
   4   7   4   25.30    4.10
   5  -7   4    7.60    5.40
   5  -7   4   11.00    5.50
   5  -7   4    8.60    9.60
  -5   7  -4   13.80    5.80
   6  -7   4    4.30   12.10
   6  -8  -4   10.80   10.00
   6   8  -4    0.20    6.00
   5  -8  -4   55.59    5.90
   5  -8  -4   64.59   13.40
   5  -8  -4   59.49   11.30
  -5   8   4   57.09    8.40
   4  -8  -4  167.78   13.40
   4  -8  -4  149.79   12.40
   4  -8  -4  145.99    9.60
  -4   8   4  138.49   12.00
  -4   8   4  149.19   15.40
   3  -8  -4   99.79    7.20
   3  -8  -4  101.69   10.40
  -3  -8   4  112.49    8.10
  -3  -8   4  106.79    8.10
   3  -8  -4   97.59    9.00
  -3   8   4   87.99    8.70
   3   8  -4  113.19    8.60
  -3   8   4  106.69   12.10
   2  -8  -4    6.40    3.50
  -2  -8   4    3.50    3.10
   2  -8  -4    9.70    2.30
   2  -8  -4    6.60    3.20
   2  -8  -4    8.60    2.10
  -2  -8   4   12.40    3.20
   2   8  -4   11.60    3.40
  -2   8   4    6.10    2.80
  -2   8   4   13.00    4.90
   1  -8  -4    8.80    2.90
   1  -8  -4   10.80    3.40
   1  -8  -4   11.70    2.40
  -1  -8   4   15.20    3.60
  -1  -8   4   10.20    3.20
   1  -8  -4   10.30    2.30
   1   8  -4   10.90    3.40
  -1   8   4   11.30    3.80
  -1   8   4    8.90    2.70
   0  -8   4 1735.33   82.19
   0  -8   4 1594.74   81.19
   0  -8  -4 1451.95   80.99
   0  -8  -4 1693.13   81.29
   0  -8  -4 1630.54   80.69
   0  -8   4 1604.74   82.09
   0  -8  -4 1671.13   80.89
   0   8   4 1645.94   81.29
   0   8  -4 1637.04   82.09
   0   8   4 1784.12   81.29
  -1  -8  -4   54.89    4.60
  -1  -8  -4   53.79    5.50
   1  -8   4   53.89    7.30
   1  -8   4   60.59    6.50
  -1  -8  -4   54.99    6.50
   1  -8   4   51.79    6.60
   1   8   4   59.19    5.20
   1   8   4   57.19    6.10
   1   8   4   60.99    4.70
  -1   8  -4   52.19    6.70
  -2  -8  -4  331.87   19.50
   2  -8   4  344.27   21.70
  -2  -8  -4  347.97   18.40
  -2  -8  -4  364.66   19.10
   2  -8   4  321.17   20.20
   2  -8   4  344.67   20.50
   2   8   4  362.06   19.30
   2   8   4  361.76   18.90
  -2   8  -4  337.27   20.50
   2   8   4  354.16   18.80
   3  -8   4   -4.40    3.90
   3  -8   4    3.90    4.00
  -3  -8  -4   -0.90    2.80
   3  -8   4   -5.10    5.20
  -3  -8  -4    2.30    2.10
  -3  -8  -4    3.40    3.60
   3   8   4    0.90    2.50
   3   8   4   -4.80    3.50
  -3   8  -4   -3.40    4.10
   3   8   4    0.20    2.70
  -4  -8  -4   53.19    5.80
   4  -8   4   66.29   12.10
  -4  -8  -4   45.40    6.80
   4  -8   4   57.09    8.70
   4  -8   4   46.50    8.70
   4   8   4   63.99    6.60
   4   8   4   58.09    6.10
  -4   8  -4   52.29    9.40
   4   8   4   52.89    8.80
   5  -8   4   -2.20    4.90
   5  -8   4    1.20    9.60
   5  -8   4    5.50    5.70
  -5   8  -4    1.30    6.00
   6  -8   4   -0.60   13.20
   6  -8   4    1.00    5.90
   6  -9  -4   26.30   11.10
   6  -9  -4   13.40    4.40
   6   9  -4   19.60    6.50
   5  -9  -4   73.49    7.20
   5  -9  -4  101.59   13.80
   5  -9  -4   88.39   13.10
   4  -9  -4   20.10    5.90
   4  -9  -4   27.30    4.80
   4  -9  -4   31.00    7.10
  -4   9   4   32.50    8.60
  -4   9   4   26.40    6.20
   3  -9  -4   -1.10    4.00
  -3  -9   4    6.90    3.40
   3  -9  -4    4.70    2.50
  -3  -9   4    0.60    3.50
   3  -9  -4    0.80    4.50
  -3   9   4    6.60    6.10
  -3   9   4   -0.10    3.60
   3   9  -4    7.10    3.90
   2  -9  -4  179.98   11.30
   2  -9  -4  193.18   13.00
  -2  -9   4  204.28   12.50
  -2  -9   4  222.28   13.00
   2  -9  -4  191.48   10.90
   2  -9  -4  188.28   12.90
   2   9  -4  203.38   12.70
  -2   9   4  184.48   14.70
  -2   9   4  175.08   12.50
  -1  -9   4   -1.60    3.20
  -1  -9   4   -3.90    2.70
   1  -9  -4   -1.10    2.90
   1  -9  -4    0.80    2.00
   1  -9  -4   -0.50    1.60
   1  -9  -4    2.90    2.70
  -1   9   4    2.60    3.30
   1   9  -4   -1.00    3.10
  -1   9   4    0.40    2.20
   0  -9   4  136.29   10.00
   0  -9   4  148.79   10.70
   0  -9  -4  143.39    9.50
   0  -9   4  133.89    9.50
   0  -9  -4  125.39    8.30
   0  -9  -4  131.89    9.50
   0  -9  -4  126.79    8.80
   0   9   4  127.79    9.20
   0   9   4  132.39    9.10
   0   9  -4  123.99    9.80
  -1  -9  -4   75.79    6.70
   1  -9   4   65.29    8.10
   1  -9   4   77.49    7.90
  -1  -9  -4   60.29    6.20
  -1  -9  -4   61.99    5.40
   1  -9   4   73.49    7.50
  -1  -9  -4   78.09    7.10
  -1   9  -4   49.99    7.20
   1   9   4   74.49    6.40
   1   9   4   73.49    7.00
   1   9   4   66.49    5.40
   2  -9   4   86.09    8.80
   2  -9   4   72.79    9.50
   2  -9   4   77.59    9.00
  -2  -9  -4   88.69    6.10
  -2  -9  -4   90.19    7.40
  -2  -9  -4   69.89    7.50
   2   9   4   84.49    7.70
   2   9   4   85.69    6.70
   2   9   4   81.79    7.10
  -2   9  -4   80.89    8.80
   3  -9   4   23.60    5.40
   3  -9   4   28.80    7.30
   3  -9   4   23.30    5.90
  -3  -9  -4   38.00    6.00
  -3  -9  -4   21.20    4.20
   3   9   4   27.70    5.20
   3   9   4   27.50    4.40
  -3   9  -4   32.90    6.10
   3   9   4   28.60    4.60
  -4  -9  -4   16.00    3.40
  -4  -9  -4    5.40    4.10
   4  -9   4   20.70    5.70
   4  -9   4   11.30    5.30
   4  -9   4   22.60    7.80
   4   9   4   11.40    3.70
  -4   9  -4   11.50    5.60
   4   9   4   14.90    4.00
   4   9   4   10.80    5.60
   5  -9   4   10.10   10.40
   5  -9   4   20.40    7.30
   5  -9   4   24.80    6.70
  -5   9  -4    9.40    6.70
   5   9   4   22.50    4.70
   5   9   4   16.70    7.80
   6  -9   4   -0.30    6.60
   6  -9   4   -3.70   13.50
   6 -10  -4   39.70    7.60
   6 -10  -4   35.10   13.20
   6  10  -4   44.90    8.20
   5 -10  -4  116.89   14.80
   5 -10  -4   90.79    8.70
   5 -10  -4  110.29   15.40
   5  10  -4  116.49   11.40
   4 -10  -4  109.69   12.30
   4 -10  -4  114.89    8.90
   4 -10  -4  110.49   13.10
   4  10  -4  142.79    9.70
  -4  10   4  117.39   16.00
  -4  10   4  121.99   12.60
   3 -10  -4   49.70    8.70
  -3 -10   4   41.60    6.40
   3 -10  -4   39.80    8.80
   3 -10  -4   43.50    5.40
  -3 -10   4   61.19    7.20
  -3  10   4   44.00   10.00
  -3  10   4   45.10    6.80
   3  10  -4   48.70    7.00
   2 -10  -4  236.88   13.80
   2 -10  -4  245.28   14.50
   2 -10  -4  245.08   15.90
  -2 -10   4  290.67   16.30
  -2 -10   4  247.58   15.40
   2 -10  -4  247.78   16.10
  -2  10   4  258.57   18.00
   2  10  -4  271.97   16.00
  -2  10   4  238.38   15.80
   1 -10  -4   66.89    7.50
   1 -10  -4   61.89    5.60
   1 -10  -4   67.19    7.20
  -1 -10   4   74.39    7.50
  -1 -10   4   76.79    8.50
   1 -10  -4   73.09    6.20
  -1  10   4   69.09    7.00
   1  10  -4   57.99    7.20
  -1  10   4   76.49    7.90
   0 -10   4   25.60    5.60
   0 -10   4   24.90    5.10
   0 -10  -4   35.40    4.90
   0 -10   4   36.70    6.80
   0 -10  -4   32.20    5.70
   0 -10  -4   31.40    5.50
   0 -10  -4   29.20    4.00
   0  10   4   30.20    5.50
   0  10  -4   26.70    5.30
   0  10   4   27.60    4.50
  -1 -10  -4   10.40    3.80
   1 -10   4   10.10    4.30
   1 -10   4    6.70    4.00
  -1 -10  -4    3.80    2.30
  -1 -10  -4    4.50    3.00
  -1 -10  -4    8.00    4.10
   1 -10   4    6.50    3.50
  -1  10  -4    6.10    3.70
   1  10   4   10.60    3.70
   1  10   4    6.60    2.40
   1  10   4    4.30    3.40
  -2 -10  -4  126.19    8.20
   2 -10   4  122.69   11.00
  -2 -10  -4  116.69    9.90
   2 -10   4  113.39   11.40
   2 -10   4  139.69   12.10
  -2 -10  -4  131.19    9.80
   2  10   4  129.79    9.30
  -2  10  -4  114.09   11.40
   2  10   4  129.69    8.80
   2  10   4  135.89   10.00
  -3 -10  -4    7.40    4.20
   3 -10   4    5.90    4.90
   3 -10   4    7.60    5.40
  -3 -10  -4    7.60    2.60
   3 -10   4    7.80    6.80
   3  10   4    8.70    3.10
  -3  10  -4    6.10    5.00
   3  10   4    6.70    4.20
   3  10   4   10.20    3.60
   4 -10   4    9.80    7.80
  -4 -10  -4    6.00    4.50
   4 -10   4   -6.20    6.00
  -4 -10  -4    8.80    3.10
   4 -10   4    4.50    5.00
   4  10   4    0.60    3.60
   4  10   4    4.50    3.20
  -4  10  -4   12.10    6.00
   5 -10   4   52.49   14.00
   5 -10   4   73.49   11.20
   5 -10   4   57.99    9.30
   5  10   4   63.19   12.50
   5  10   4   59.69    8.50
  -5  10  -4   73.79   11.50
   6 -10   4   17.80    6.80
   6 -10   4   -3.30   14.70
   6 -11  -4   44.30   14.50
   6 -11  -4   37.10    6.00
   6  11  -4   35.00    8.20
   5 -11  -4  217.98   19.60
   5 -11  -4  182.28   13.10
   5 -11  -4  210.28   19.40
   5  11  -4  195.28   16.00
   4 -11  -4   94.29   13.00
   4 -11  -4   86.49    7.60
  -4 -11   4   87.89    8.60
   4 -11  -4   84.79   13.10
  -4 -11   4   90.69    9.50
   4  11  -4   99.79    8.40
  -4  11   4   79.99   12.80
  -3 -11   4    3.90    4.50
   3 -11  -4   11.80    3.40
   3 -11  -4   18.30    5.70
   3 -11  -4   19.50    6.20
  -3 -11   4    5.20    3.70
   3  11  -4   23.00    4.80
  -3  11   4   24.90    8.90
  -3  11   4   12.70    5.40
   2 -11  -4  119.29    8.30
   2 -11  -4  105.19   10.30
   2 -11  -4  108.19    9.90
  -2 -11   4  109.69    9.60
  -2 -11   4  114.09   10.40
  -2  11   4  103.09   12.30
   2  11  -4  119.89   10.10
  -2  11   4  112.59   10.10
  -1 -11   4   32.50    5.80
   1 -11  -4   23.60    4.10
   1 -11  -4   29.70    5.80
   1 -11  -4   27.10    4.20
  -1 -11   4   31.80    6.30
   1 -11  -4   32.90    5.60
  -1  11   4   27.70    6.00
  -1  11   4   30.00    5.40
   1  11  -4   38.30    6.70
   0 -11  -4   35.70    4.70
   0 -11  -4   42.80    6.70
   0 -11   4   31.30    6.30
   0 -11  -4   27.90    5.70
   0 -11  -4   38.00    6.30
   0 -11   4   36.90    6.80
   0 -11   4   54.59    7.70
   0  11   4   43.50    6.10
   0  11   4   38.70    6.30
   0  11  -4   31.90    6.30
  -1 -11  -4    9.90    4.10
  -1 -11  -4    8.60    2.80
  -1 -11  -4    1.90    3.90
   1 -11   4    9.60    4.50
  -1 -11  -4    4.20    4.40
   1 -11   4    5.60    4.50
   1 -11   4    3.00    4.50
  -1  11  -4   11.90    5.20
   1  11   4    5.60    3.30
   1  11   4    7.00    4.00
   1  11   4   12.30    2.50
   2 -11   4  584.84   32.60
  -2 -11  -4  552.34   30.60
   2 -11   4  554.24   31.90
  -2 -11  -4  548.55   29.40
  -2  11  -4  576.14   32.10
   2  11   4  603.24   30.30
   2  11   4  561.14   29.90
   2  11   4  561.24   30.50
  -3 -11  -4   90.39   10.10
  -3 -11  -4  132.99    8.40
   3 -11   4   96.89   13.60
   3 -11   4  100.29   12.20
   3 -11   4  120.09   11.80
   3  11   4  119.29    9.30
  -3  11  -4  128.29   12.20
   3  11   4  121.09   10.00
   3  11   4  125.69   10.40
   4 -11   4   -9.40    8.30
  -4 -11  -4   -1.40    5.40
  -4 -11  -4   -0.20    3.30
   4 -11   4   -7.20    6.70
   4 -11   4   11.90    6.30
   4  11   4   -0.10    4.50
   4  11   4   -3.40    3.30
  -4  11  -4    7.10    6.30
   4  11   4   -1.60    5.00
   5 -11   4   14.10    6.10
   5 -11   4  -15.30   10.70
   5  11   4    4.40    4.60
   5  11   4   -6.60    7.80
  -5  11  -4   16.00    6.70
   6 -11   4   29.00   15.70
   6 -11   4   16.90    7.20
   6 -12  -4   83.89   16.30
   6 -12  -4   57.29    9.10
   6  12  -4   53.89   10.20
   5 -12  -4  125.79   19.60
   5 -12  -4  100.49   16.10
   5 -12  -4   80.99    9.00
   5  12  -4   69.19   11.70
   4 -12  -4  158.88   11.00
   4 -12  -4  158.58   15.70
  -4 -12   4  153.98   11.60
  -4 -12   4  121.39   12.50
   4 -12  -4  159.58   16.20
   4  12  -4  150.38   11.10
   3 -12  -4  217.68   16.90
   3 -12  -4  235.88   14.60
  -3 -12   4  257.87   16.40
   3 -12  -4  239.98   18.20
  -3 -12   4  256.47   15.60
  -3  12   4  211.88   17.10
  -3  12   4  254.87   20.40
   3  12  -4  234.98   15.50
  -2 -12   4    1.10    3.80
   2 -12  -4    1.30    2.60
   2 -12  -4    4.80    5.00
   2 -12  -4    4.70    4.50
  -2 -12   4   -3.90    4.90
  -2  12   4    6.40    4.40
   2  12  -4    6.60    4.40
  -2  12   4   17.20    7.50
   1 -12  -4   -0.20    4.10
   1 -12  -4    2.10    4.20
  -1 -12   4   -2.50    4.40
  -1 -12   4    2.50    3.80
   1 -12  -4   -0.80    2.40
   1  12  -4    5.40    4.00
  -1  12   4   -6.30    4.90
   0 -12   4  112.69    9.90
   0 -12   4  106.59   10.60
   0 -12   4  110.89    8.70
   0 -12  -4   85.89    8.90
   0 -12  -4   84.19    7.30
   0 -12  -4   90.79    8.70
   0 -12  -4   92.49    9.30
   0  12   4  100.69    9.40
   0  12  -4  108.79   10.10
   0  12   4   86.19    9.20
   0  12   4   90.89    6.80
  -1 -12  -4   85.89    7.00
   1 -12   4   86.99    9.60
  -1 -12  -4   87.49    9.40
  -1 -12  -4   82.59    9.10
   1 -12   4   85.29   11.20
   1 -12   4   76.79    9.60
  -1  12  -4   99.29   10.30
   1  12   4   81.99    9.00
   1  12   4  104.49    8.70
   1  12   4   88.39    6.90
   2 -12   4   25.50    7.60
   2 -12   4   26.90    6.90
   2 -12   4   12.10    6.90
  -2 -12  -4   22.00    6.00
  -2 -12  -4   23.50    4.60
   2  12   4   28.50    4.60
   2  12   4   34.70    5.90
   2  12   4   26.80    5.50
  -2  12  -4   24.10    6.10
  -3 -12  -4   13.10    5.60
   3 -12   4    1.10    7.80
   3 -12   4    5.10    6.70
   3 -12   4   18.80    6.00
  -3 -12  -4    8.50    3.30
   3  12   4   11.00    3.50
  -3  12  -4   18.70    5.90
   3  12   4    8.30    4.50
   3  12   4   10.80    5.30
   4 -12   4   11.10    9.70
   4 -12   4   13.10    8.50
   4 -12   4   22.70    6.60
  -4 -12  -4   18.40    7.30
  -4 -12  -4   22.00    4.40
   4  12   4   26.40    6.00
   4  12   4   21.70    5.30
   4  12   4   23.00    6.50
  -4  12  -4   36.20    7.30
   5 -12   4   18.40   11.80
   5 -12   4   32.20    7.50
   5  12   4   13.80    8.40
   5  12   4   19.70    6.30
  -5  12  -4   24.50    7.80
   5 -13  -4   -7.30    4.50
   5 -13  -4    7.40    9.10
   5  13  -4    1.40    6.00
  -4 -13   4  256.97   17.20
  -4 -13   4  220.48   15.00
   4 -13  -4  220.48   19.00
   4 -13  -4  196.98   20.10
   4 -13  -4  259.17   15.00
   4  13  -4  200.48   14.50
   3 -13  -4    6.50    3.50
  -3 -13   4    3.10    4.70
   3 -13  -4    5.10    5.80
   3 -13  -4   -5.10    6.60
  -3 -13   4    0.70    5.90
   3  13  -4   -4.90    3.90
  -3  13   4    1.10    6.80
  -3  13   4    8.30    9.40
   2 -13  -4   65.09    9.40
   2 -13  -4   67.99    7.00
   2 -13  -4   81.09   11.20
  -2 -13   4   61.39    8.70
  -2 -13   4   79.89   10.90
   2  13  -4   65.39    8.70
  -2  13   4   68.49    9.80
  -2  13   4   66.79   12.90
   1 -13  -4   50.89    5.90
   1 -13  -4   36.60    7.90
   1 -13  -4   51.29    8.10
  -1 -13   4   54.89    9.10
  -1 -13   4   55.29    8.20
  -1  13   4   40.40    7.60
   1  13  -4   49.20    7.40
  -1  13   4   50.69   10.60
   0 -13   4  543.45   30.20
   0 -13  -4  505.15   28.90
   0 -13   4  534.15   27.60
   0 -13   4  501.05   29.10
   0 -13  -4  488.35   27.80
   0 -13  -4  487.35   27.10
   0  13   4  483.05   28.70
   0  13  -4  529.95   29.50
   0  13   4  508.15   28.60
   0  13   4  509.75   26.50
  -1 -13  -4  240.68   14.50
  -1 -13  -4  250.37   16.30
   1 -13   4  225.68   16.60
  -1 -13  -4  243.28   16.80
   1 -13   4  252.87   18.50
   1 -13   4  249.18   17.30
   1  13   4  244.38   15.80
   1  13   4  250.57   16.60
   1  13   4  251.47   14.50
  -1  13  -4  247.98   17.30
   2 -13   4  232.98   17.00
  -2 -13  -4  239.28   16.20
   2 -13   4  222.58   17.90
  -2 -13  -4  236.78   14.10
   2 -13   4  240.48   18.40
   2  13   4  236.68   16.00
   2  13   4  234.18   15.10
   2  13   4  227.68   14.40
  -2  13  -4  230.38   17.30
   3 -13   4  127.19   15.50
  -3 -13  -4  158.08   10.50
  -3 -13  -4  144.89   13.30
   3 -13   4  148.69   14.10
   3 -13   4  164.28   15.70
   3  13   4  158.08   11.30
   3  13   4  124.19   12.60
  -3  13  -4  154.58   14.50
   3  13   4  151.98   12.40
   4 -13   4   25.10   10.90
  -4 -13  -4   37.40    5.30
   4 -13   4   31.60    7.30
   4 -13   4   50.39   10.70
   4  13   4   39.90    6.80
  -4  13  -4   33.00    8.50
   4  13   4   43.80    7.90
   4  13   4   45.50    7.60
   5 -13   4    6.50    7.60
   5 -13   4   10.40   13.00
   5  13   4    7.10    5.40
  -5  13  -4   11.20    7.70
   5 -14  -4   16.50   11.60
   5 -14  -4    6.20    5.40
   5  14  -4   14.80    6.90
   4 -14  -4    5.90    4.00
  -4 -14   4    5.00    4.80
   4 -14  -4    2.40    7.90
   4  14  -4   -3.80    4.20
   3 -14  -4    5.30    8.00
  -3 -14   4    9.40    5.20
  -3 -14   4   -0.70    6.90
   3 -14  -4   17.00    6.50
   3  14  -4   20.20    5.50
   2 -14  -4   -2.40    6.70
   2 -14  -4   -3.80    2.90
   2 -14  -4    1.80    5.40
  -2 -14   4    3.20    6.40
  -2 -14   4   -1.60    4.70
   2  14  -4   -0.60    4.10
  -2  14   4   -0.40    6.10
  -2  14   4   11.90    8.90
  -1 -14   4  200.38   15.20
   1 -14  -4  199.18   15.00
   1 -14  -4  217.08   13.70
  -1 -14   4  239.68   17.60
   1 -14  -4  215.38   16.80
  -1  14   4  195.98   16.10
  -1  14   4  208.48   17.30
   1  14  -4  240.98   15.60
   0 -14   4   61.19    9.40
   0 -14  -4   65.29    6.80
   0 -14   4   49.80    8.60
   0 -14  -4   59.69    8.30
   0 -14  -4   67.09   10.00
   0 -14   4   62.79    7.20
   0  14   4   61.29    5.80
   0  14  -4   47.80    9.00
   0  14   4   71.09   10.20
   0  14   4   54.09    9.30
  -1 -14  -4  410.56   24.40
   1 -14   4  427.66   25.10
   1 -14   4  437.86   26.00
  -1 -14  -4  410.86   25.50
  -1 -14  -4  424.46   23.20
   1 -14   4  463.85   27.60
   1  14   4  416.16   23.10
   1  14   4  417.86   25.20
   1  14   4  412.76   24.40
  -1  14  -4  420.06   25.70
   2 -14   4   17.50    7.10
  -2 -14  -4   29.50    5.90
   2 -14   4   45.40    8.80
   2 -14   4   35.00    7.60
  -2  14  -4   34.10    7.30
   2  14   4   43.50    8.20
   2  14   4   23.70    6.70
   2  14   4   35.20    5.80
   3 -14   4   -9.20    8.00
   3 -14   4    4.70    5.70
   3 -14   4   -6.60    7.90
  -3 -14  -4   11.00    3.80
   3  14   4    4.70    5.40
   3  14   4   15.00    6.40
   3  14   4    8.80    4.10
  -3  14  -4    1.40    5.90
   4 -14   4   -1.30    9.90
  -4 -14  -4    1.40    4.40
   4 -14   4   -3.60    6.20
   4  14   4   -1.10    4.80
  -4  14  -4   13.00    7.40
   4  14   4  -11.70    6.60
   4  14   4    2.10    6.90
   5 -14   4    8.20    7.70
   5 -14   4    2.40   14.60
   5  14   4   -7.60    5.70
   5 -15  -4    0.50    5.70
   5 -15  -4   -7.30   11.20
   5  15  -4   -6.30    6.90
   4 -15  -4  -15.20   10.70
   4 -15  -4    5.40    7.90
   4 -15  -4   15.60    5.00
  -4 -15   4   19.00    5.80
   4  15  -4    3.60    5.10
   4  15  -4    8.20    5.70
   3 -15  -4  189.68   16.70
   3 -15  -4  157.58   19.10
   3 -15  -4  203.98   13.60
  -3 -15   4  201.38   14.70
   3  15  -4  190.48   14.70
  -2 -15   4  194.08   18.00
  -2 -15   4  176.68   13.40
   2 -15  -4  155.18   11.90
   2 -15  -4  154.78   17.20
  -2  15   4  144.49   19.70
   2  15  -4  151.88   13.00
  -2  15   4  143.89   17.70
   1 -15  -4  114.49   14.50
   1 -15  -4   87.89    8.90
  -1 -15   4  121.69   14.50
  -1 -15   4   98.79   11.00
   1 -15  -4   99.39   11.50
  -1  15   4   96.39   12.60
  -1  15   4  116.59   15.20
   1  15  -4  114.79   11.10
   0 -15   4  107.29   14.90
   0 -15  -4  117.59    9.40
   0 -15   4  109.79    9.80
   0 -15  -4  105.89   10.70
   0 -15  -4  100.49   13.50
   0 -15   4  129.99   12.20
   0  15   4  104.69   12.10
   0  15   4  113.49   12.60
   0  15  -4  115.39   11.60
   0  15   4  109.69    8.10
   1 -15   4  101.89   12.10
  -1 -15  -4  100.09   12.80
  -1 -15  -4  112.69    8.80
   1 -15   4   89.09   11.10
  -1 -15  -4   93.09   10.90
   1 -15   4   77.89   15.60
   1  15   4  100.59   11.60
   1  15   4  106.79   12.10
   1  15   4   97.69    8.40
  -1  15  -4  121.69   12.40
   2 -15   4    3.70    9.20
   2 -15   4    4.90    6.00
   2 -15   4    2.90    7.20
   2  15   4   -1.00    3.50
  -2  15  -4   -2.40    5.30
   2  15   4    2.60    5.80
   2  15   4   -2.50    5.20
  -3 -15  -4    2.90    4.00
   3 -15   4   -0.60    6.00
   3 -15   4   -2.60    9.40
   3 -15   4    5.70    9.30
   3  15   4   -3.20    6.40
  -3  15  -4    0.00    6.70
   3  15   4    6.60    6.00
   3  15   4   -5.90    3.80
   4 -15   4    4.50    7.30
   4 -15   4   -4.50   11.80
  -4 -15  -4   -1.40    4.60
   4 -15   4    9.00   11.80
   4  15   4   -8.50    7.80
   4  15   4    0.00    5.20
  -4  15  -4    6.40    7.70
   5 -15   4  -15.40   14.40
   5 -15   4   -7.20    8.00
   5  15   4   -5.60    6.80
   5 -16  -4   -8.90    6.10
   5 -16  -4    6.90   12.50
   5  16  -4    1.30    7.90
   4 -16  -4   57.29   14.60
   4 -16  -4   53.09    9.60
   4 -16  -4   38.80   10.80
   4  16  -4   57.09   11.20
   4  16  -4   70.59    9.50
  -3 -16   4    7.20    6.10
   3 -16  -4    1.50    6.90
   3 -16  -4   14.50   10.40
   3 -16  -4   10.20    4.70
   3  16  -4    6.40    5.20
  -2 -16   4   -3.10    5.10
   2 -16  -4    2.60    4.10
   2 -16  -4   -1.50    9.30
   2 -16  -4    1.20    6.20
   2  16  -4    1.60    5.20
   1 -16  -4  221.98   14.30
   1 -16  -4  218.18   15.80
   1 -16  -4  173.68   18.80
  -1  16   4  173.48   17.60
  -1  16   4  199.18   20.10
   1  16  -4  212.58   15.90
   0 -16   4    6.20    4.80
   0 -16   4   11.70    9.50
   0 -16  -4   -1.50    8.10
   0 -16   4   16.30    5.70
   0 -16  -4   11.40    5.70
   0 -16  -4   10.50    4.20
   0  16   4    7.60    7.40
   0  16   4   10.60    3.30
   0  16   4   11.80    6.90
   0  16  -4    0.50    5.10
   1 -16   4   12.30    6.20
  -1 -16  -4   21.80    6.70
   1 -16   4    0.70    5.20
   1 -16   4    2.50    9.70
  -1 -16  -4    7.90    4.00
   1  16   4    4.20    6.60
  -1  16  -4   -1.10    5.20
   1  16   4    1.30    6.80
   1  16   4    6.50    3.40
   2 -16   4   70.99   12.00
   2 -16   4   51.79    9.20
  -2 -16  -4   51.59    7.60
   2 -16   4   45.80   11.30
  -2  16  -4   60.49    9.50
   2  16   4   58.09    9.70
   2  16   4   53.99    8.50
  -3 -16  -4   40.10    6.20
   3 -16   4   47.10   11.70
   3 -16   4   47.10    8.70
   3 -16   4   40.10   13.50
   3  16   4   49.00    9.60
   3  16   4   45.10    7.10
   3  16   4   56.69   11.20
  -3  16  -4   52.19    9.50
   4 -16   4   44.20   14.00
   4 -16   4   71.09   14.20
   4  16   4   74.79   10.90
  -4  16  -4   69.59   12.00
   4 -17  -4    9.60    9.90
   4 -17  -4    4.70    6.00
   4  17  -4    5.10    5.70
   3 -17  -4    7.60    5.00
   3 -17  -4   -0.80    7.50
  -3 -17   4    4.40    6.50
   3  17  -4    1.20    5.70
   2 -17  -4    0.70    4.50
   2 -17  -4  -17.60   10.00
   2 -17  -4    7.10    7.40
  -2 -17   4    0.00    5.70
   2  17  -4   13.20    6.00
   1 -17  -4   90.99   12.20
   1 -17  -4  113.59   10.40
  -1 -17   4   94.99   12.40
   1  17  -4   99.49   11.30
  -1  17   4  129.79   22.00
   0 -17  -4    2.50    4.20
   0 -17   4    6.20    5.90
   0 -17  -4   -0.10    5.50
   0 -17   4   -7.10    4.40
   0  17   4    4.20    8.90
   0  17   4    1.20    3.10
   0  17  -4   -5.50    5.30
   0  17   4   -4.70    7.80
  -1 -17  -4   39.10    8.40
   1 -17   4   27.20    8.50
   1 -17   4   34.50    7.60
  -1 -17  -4   31.80    5.80
   1  17   4   28.20    8.40
  -1  17  -4   25.00    7.50
   1  17   4   22.00    5.10
   1  17   4   29.80    9.10
   2 -17   4  122.19   14.90
  -2 -17  -4  108.49   10.60
   2 -17   4  123.69   14.60
   2 -17   4  168.68   32.00
  -2  17  -4  125.29   13.90
   2  17   4   86.09   15.30
   2  17   4  114.59   14.60
   2  17   4  137.79   10.90
   3 -17   4   14.40    8.10
  -3 -17  -4   13.20    5.60
   3 -17   4    8.50   15.50
   3  17   4   18.50    8.60
   3  17   4    4.90    9.10
  -3  17  -4   29.60    8.20
   3  17   4   19.80    5.60
   4 -17   4   14.10    9.00
  -4  17  -4    1.40    9.20
   4  17   4   -0.60    6.30
   4 -18  -4    6.10    6.90
   4 -18  -4   -9.10   10.10
   4  18  -4   10.80    7.80
   4  18  -4   -7.50    5.80
   3 -18  -4   18.10    6.30
  -3 -18   4   20.40    7.40
   3 -18  -4   10.40    9.00
   3  18  -4   13.10    7.00
   3  18  -4   12.20    6.10
  -2 -18   4    6.50    6.20
   2 -18  -4   -2.80    7.50
   2 -18  -4    7.30    5.60
   2  18  -4    8.50    6.20
   1 -18  -4   25.90    6.10
   1 -18  -4   37.20    7.60
  -1 -18   4   32.90    8.10
   1  18  -4   25.70    6.30
   0 -18   4    5.50    5.40
   0 -18  -4   10.70    4.60
   0 -18   4    8.70    6.10
   0 -18  -4   10.60    6.50
   0  18   4  -10.40    9.60
   0  18   4    7.10    3.70
   0  18  -4   14.70    6.00
  -1 -18  -4    5.00    8.10
   1 -18   4    1.90    6.80
  -1 -18  -4   13.20    5.20
   1 -18   4    7.20    6.60
   1  18   4    6.40    8.60
   1  18   4    3.10    3.90
  -1  18  -4   -6.20    6.40
   1  18   4   10.90    9.40
  -2 -18  -4    0.00    4.80
   2 -18   4   -1.30    7.80
   2 -18   4    4.00    7.20
   2  18   4    1.60    4.40
   2  18   4  -16.30    8.50
  -2  18  -4   19.50    7.90
   2  18   4   10.10    9.10
   3 -18   4   35.30    9.50
  -3 -18  -4   26.40    6.50
   3 -18   4   31.00   11.50
   3  18   4   33.50    6.50
   3  18   4   18.30   11.90
  -3  18  -4   17.00    8.70
   4 -18   4   11.30    9.60
   4 -18   4    1.90   14.20
  -4  18  -4   -8.60   10.50
   4  18   4    4.20    7.30
  -3 -19   4    9.80    7.70
   3 -19  -4   10.70   10.90
   3 -19  -4    4.00    6.10
   3  19  -4   10.00    7.10
   3  19  -4    8.80    7.20
   2 -19  -4   13.10    8.60
  -2 -19   4   -3.50    7.60
   2 -19  -4   19.90    6.90
   2  19  -4   12.50    7.20
   2  19  -4    8.50    5.70
   1 -19  -4   17.60    6.60
   1 -19  -4    2.40    7.90
  -1 -19   4   -2.50    6.30
   1  19  -4    1.70    6.50
   0 -19  -4   30.10    7.90
   0 -19   4   21.50    6.50
   0 -19   4   26.30    8.60
   0 -19  -4   34.50    6.40
   0  19  -4   36.40    8.00
   1 -19   4   -1.20    7.30
  -1 -19  -4   20.30    6.00
   1 -19   4    8.00    7.50
  -1 -19  -4   13.40    8.00
   1  19   4   24.50   11.10
   1  19   4    4.30    4.60
  -1  19  -4    7.00    6.80
   1  19   4    2.20   10.50
   2 -19   4    8.10    8.10
  -2 -19  -4    2.50    6.00
   2 -19   4   11.70    8.60
  -2  19  -4    0.90    5.30
   2  19   4   -0.20   10.20
   2  19   4    0.60    4.80
  -2  19  -4   -4.10    7.10
   3 -19   4    1.10    9.80
  -3 -19  -4   18.10    6.90
   3 -19   4   36.20   11.40
   3  19   4   16.30    6.30
  -3  19  -4   20.70    9.80
   3 -20  -4   13.90    7.30
   3 -20  -4    8.10   12.70
   3  20  -4   24.10    7.80
   3  20  -4   26.80    8.80
   2 -20  -4   46.30   10.80
   2 -20  -4   66.19   12.00
  -2 -20   4   33.70   10.10
   2  20  -4   41.20    9.80
   2  20  -4   47.40    8.50
  -1 -20   4  -11.50    7.30
   1 -20  -4   12.00    6.70
   1 -20  -4   -7.70    8.80
   1  20  -4    1.70    7.10
   1  20  -4    8.90    5.70
   0 -20  -4   -6.50    5.70
   0 -20   4   -6.00    7.70
   0 -20   4    0.00    6.70
   0  20  -4   -6.10    6.90
   1 -20   4    6.60    8.00
   1 -20   4   -4.20    7.70
  -1 -20  -4   16.30    6.50
  -1 -20  -4   25.20   10.20
   1  20   4    2.40    4.80
  -1  20  -4    4.30    7.50
  -1  20  -4    6.00    5.60
  -2 -20  -4   12.60    7.50
   2 -20   4    5.20    9.00
   2 -20   4   15.30    9.80
  -2  20  -4   -5.40    8.70
  -2  20  -4   26.30    6.00
   2  20   4   19.10    6.60
   3 -20   4   55.59   11.80
   3 -20   4   55.59   13.10
   3  20   4   29.20    8.50
  -3  20  -4   43.10   13.10
   2 -21  -4    4.80   10.00
  -2 -21   4    6.10    9.60
   2 -21  -4   12.90    7.80
   2  21  -4   10.70    8.90
   2  21  -4   15.40    7.10
   1 -21  -4   -3.00    9.50
   1 -21  -4   15.10    7.40
  -1 -21   4    3.70    8.70
   1  21  -4    0.50    8.20
   1  21  -4    6.40    6.60
   0 -21  -4   61.49    9.50
   0 -21   4   42.00   11.70
   0  21  -4   48.00    8.50
   0  21  -4   76.09   14.30
   1 -21   4   -0.40    9.00
  -1 -21  -4    9.40    6.80
   1 -21   4   11.00    9.50
  -1 -21  -4   16.50   11.20
  -1  21  -4    1.00    8.30
  -1  21  -4    7.30    6.60
   1  21   4    1.00    5.40
   2 -21   4   42.60   11.10
   2 -21   4   27.10   10.70
  -2 -21  -4   31.80    8.70
  -2  21  -4   34.80    8.80
   2  21   4   41.20    8.30
  -2  21  -4   33.30   10.80
  -1 -22   4  158.48   19.90
   1 -22  -4  144.59   15.90
   1  22  -4  145.49   15.60
   1  22  -4  132.39   17.70
   0 -22   4   72.99   12.40
   0 -22  -4   67.19   13.30
   0 -22  -4   79.99   14.00
   0  22  -4   84.69   16.20
   0  22  -4   59.99    9.80
   1 -22   4   13.30   10.30
  -1 -22  -4   28.90    8.60
  -1 -22  -4   47.70   13.40
   1 -22   4   18.10   10.70
  -1  22  -4   25.60   10.10
   1  22   4   28.70    6.80
  -1  22  -4   17.40    7.70
   7   0  -5   51.19   11.90
   6   0  -5   -6.70    4.10
   6   0  -5    0.10    7.10
   5   0  -5    7.50    5.30
  -4   0   5    4.00    5.10
   4   0  -5   -2.30    3.30
  -3   0   5  108.19    9.30
  -3   0   5  110.49    6.50
   3   0  -5   98.29    7.10
   3   0  -5  115.29    7.90
  -2   0   5    1.90    1.30
   2   0  -5    0.90    2.20
  -2   0   5   -3.30    2.00
   2   0  -5    2.20    1.70
  -1   0   5  156.88    9.20
  -1   0   5  162.68    8.80
   1   0  -5  149.49    9.40
   1   0  -5  151.18    9.20
   0   0   5    0.00    1.30
   0   0   5   -1.40    2.10
   0   0  -5   -1.30    1.40
   1   0   5   64.79    4.60
  -1   0  -5   56.59    5.20
   2   0   5   -0.50    1.40
  -2   0  -5   -0.50    2.20
   3   0   5  158.68    9.30
  -3   0  -5  154.88   10.60
  -3   0  -5  162.48    9.60
  -4   0  -5    3.10    3.00
   4   0   5    1.50    1.90
  -4   0  -5    4.60    3.70
  -5   0  -5   21.10    5.90
   6   0   5   13.70   13.60
   7  -1  -5   44.20   11.70
   7   1  -5   29.90    7.30
   7   1  -5   20.30   10.30
   6  -1  -5    2.50    7.60
   6  -1  -5   -3.60    3.80
   6   1  -5   -1.80    4.60
   6   1  -5    2.50    7.00
   5  -1  -5    2.70    5.00
   5   1  -5    2.40    4.80
  -4  -1   5  151.08   13.10
   4  -1  -5  187.08   12.30
   4   1  -5  160.88   11.20
  -4   1   5  184.08   13.70
   3  -1  -5  169.28   10.50
  -3  -1   5  182.48   11.10
  -3  -1   5  159.08    8.80
   3  -1  -5  139.09    9.30
   3   1  -5  142.59    9.70
  -3   1   5  172.88   11.80
  -3   1   5  165.18    9.00
   2  -1  -5   46.50    4.20
   2  -1  -5   47.70    5.10
  -2  -1   5   42.00    4.60
  -2  -1   5   52.39    3.80
  -2   1   5   45.50    5.00
   2   1  -5   49.30    4.70
  -2   1   5   50.39    3.60
   2   1  -5   51.29    4.70
  -1  -1   5  624.44   30.20
   1  -1  -5  595.24   30.50
  -1  -1   5  609.04   30.20
   1  -1  -5  554.24   30.20
   1   1  -5  576.54   30.50
  -1   1   5  616.74   29.90
  -1   1   5  613.74   30.50
   1   1  -5  604.34   30.40
   0  -1   5  111.99    6.90
   0  -1  -5  113.09    7.10
   0   1  -5  106.89    7.40
   0   1   5  120.49    6.70
   0   1   5  103.19    7.50
  -1  -1  -5    7.30    2.10
   1  -1   5    9.90    2.10
   1   1   5   11.80    2.30
  -1   1  -5    8.10    2.40
  -2  -1  -5   11.70    3.00
   2  -1   5   11.50    2.50
  -2  -1  -5   16.40    2.50
  -2   1  -5   10.20    3.30
   2   1   5   18.00    2.80
   3  -1   5  317.37   16.90
  -3  -1  -5  319.27   17.20
   3   1   5  304.07   16.50
  -3   1  -5  323.17   16.80
  -3   1  -5  308.77   18.00
  -4  -1  -5   13.60    4.10
  -4  -1  -5   21.00    4.20
   4   1   5   16.80    2.50
  -4   1  -5   24.20    4.90
  -4   1  -5   14.40    3.70
  -5  -1  -5   19.70    5.90
  -5   1  -5    4.60    4.70
   6  -1   5   35.50   14.80
   7  -2  -5    7.00   10.30
   7   2  -5   11.10    6.70
   6  -2  -5   60.29   10.40
   6   2  -5   65.39   11.00
   6   2  -5   47.50    8.80
   5  -2  -5   65.19    9.70
   5   2  -5   48.90    7.80
   4  -2  -5   15.40    3.00
   4  -2  -5   22.40    5.10
   4  -2  -5   10.90    2.80
   4   2  -5   17.00    3.60
  -4   2   5   18.20    6.00
  -3  -2   5   87.89    7.80
   3  -2  -5   97.09    6.80
  -3  -2   5  106.49    6.40
   3  -2  -5  117.39    8.30
  -3   2   5  101.99    9.70
  -3   2   5  117.29    6.60
   3   2  -5  104.39    7.60
  -2  -2   5   43.40    3.50
   2  -2  -5   32.80    4.70
  -2  -2   5   36.70    3.90
   2  -2  -5   33.10    3.80
  -2   2   5   36.80    3.20
  -2   2   5   35.40    4.80
   2   2  -5   34.70    3.80
   2   2  -5   29.50    4.20
   1  -2  -5 1364.56   68.29
   1  -2  -5 1388.46   68.59
  -1  -2   5 1459.15   68.39
  -1  -2   5 1430.06   67.99
  -1   2   5 1460.55   67.99
  -1   2   5 1298.97   68.49
   1   2  -5 1338.07   68.69
   0  -2  -5   -0.50    1.40
   0  -2   5   -0.30    1.40
   0   2  -5   -1.20    1.60
   0   2   5    0.60    1.10
   0   2   5    1.00    2.20
  -1  -2  -5  229.08   12.70
   1  -2   5  231.78   12.80
   1   2   5  236.18   12.20
  -1   2  -5  212.38   13.30
   2  -2   5  283.87   15.20
  -2  -2  -5  269.07   14.80
  -2  -2  -5  266.57   15.20
  -2   2  -5  276.27   16.20
   2   2   5  285.77   14.60
   3  -2   5    4.80    2.40
  -3  -2  -5    3.50    2.40
  -3  -2  -5    6.90    2.80
   3   2   5    4.20    1.70
  -3   2  -5    3.40    1.80
  -3   2  -5    4.40    3.30
  -4  -2  -5   62.49    6.80
  -4  -2  -5   42.90    6.80
   4  -2   5   50.89    5.20
  -4   2  -5   52.89    7.80
   4   2   5   51.09    4.20
  -4   2  -5   55.49    5.80
  -5   2  -5   14.70    4.90
   6  -2   5   79.39   18.00
   7  -3  -5   11.40   11.80
   7   3  -5    4.70    6.50
   6  -3  -5    2.70    7.80
   6   3  -5   11.20    5.40
   6   3  -5    8.10    5.90
   5  -3  -5  100.19   11.60
   5   3  -5   91.79    9.00
   4  -3  -5   -0.60    2.70
   4  -3  -5    4.90    4.60
   4  -3  -5   -0.20    2.20
  -4   3   5   -0.60    5.50
  -4   3   5   -4.70    2.50
   4   3  -5    1.60    2.50
   3  -3  -5  122.79    7.80
   3  -3  -5  119.99    9.20
  -3  -3   5  128.19    7.60
  -3   3   5  137.59    7.90
  -3   3   5  138.29   11.20
   3   3  -5  122.39    8.70
   2  -3  -5   97.19    7.40
   2  -3  -5   94.39    6.30
  -2  -3   5   99.39    6.30
  -2   3   5   87.59    6.00
   2   3  -5  100.89    7.10
  -2   3   5  103.59    7.70
   1  -3  -5  455.15   24.20
   1  -3  -5  456.35   24.70
  -1  -3   5  502.75   24.50
  -1  -3   5  482.15   23.90
   1   3  -5  451.75   24.80
  -1   3   5  487.05   24.00
  -1   3   5  474.35   24.70
   0  -3  -5  290.97   15.30
   0  -3  -5  276.87   16.10
   0  -3   5  296.67   15.70
   0   3   5  287.77   15.80
   0   3   5  295.97   15.00
   0   3  -5  268.97   16.00
  -1  -3  -5  234.68   13.20
   1  -3   5  252.37   13.70
  -1   3  -5  214.08   14.00
   1   3   5  248.48   12.80
   1   3   5  247.28   14.20
  -2  -3  -5   13.20    2.70
   2  -3   5   10.60    2.70
  -2  -3  -5    9.50    2.10
  -2   3  -5   11.60    3.70
   2   3   5   10.10    1.90
   3  -3   5   71.09    6.40
  -3  -3  -5   66.59    6.50
  -3  -3  -5   82.59    6.60
  -3   3  -5   75.19    8.00
  -3   3  -5   79.89    5.50
   3   3   5   82.09    5.30
  -4  -3  -5  837.42   43.40
  -4  -3  -5  839.92   42.80
   4  -3   5  810.22   42.30
   4   3   5  863.81   41.60
  -4   3  -5  819.32   43.70
  -4   3  -5  861.01   42.30
   5  -3   5   -4.70    4.20
   5  -3   5    4.00    8.80
  -5   3  -5   -2.70    4.20
   6  -3   5   22.50   14.80
   7  -4  -5    5.80   11.90
   7   4  -5   15.00    7.30
   6  -4  -5   47.80   10.20
   6   4  -5   29.80    6.70
   5  -4  -5    5.60    6.40
  -5   4   5   -6.60    9.50
   4  -4  -5   26.50    3.90
   4  -4  -5   33.50    5.50
   4  -4  -5   30.80    6.30
  -4   4   5   26.90    5.10
  -4   4   5   24.10    7.00
  -3  -4   5   27.20    3.60
   3  -4  -5   26.90    3.60
   3  -4  -5   25.20    5.50
   3   4  -5   25.60    4.00
  -3   4   5   33.50    6.20
  -3   4   5   19.30    3.90
   2  -4  -5   -1.20    1.50
   2  -4  -5   -1.90    2.50
  -2  -4   5    0.00    1.70
  -2   4   5   -0.30    1.30
   2   4  -5    1.40    2.10
  -2   4   5    2.60    2.70
  -1  -4   5   16.40    2.80
   1  -4  -5   14.60    2.80
   1  -4  -5   17.80    3.60
  -1  -4   5   22.00    3.60
  -1   4   5   13.10    2.60
  -1   4   5   19.50    3.90
   1   4  -5   23.20    4.30
   0  -4  -5   10.50    2.20
   0  -4  -5    5.70    2.80
   0  -4   5    4.90    2.60
   0   4  -5    9.10    3.10
   0   4   5    8.00    2.80
   0   4   5   10.20    1.90
  -1  -4  -5   43.10    4.10
   1  -4   5   52.09    5.20
  -1  -4  -5   48.10    3.90
  -1   4  -5   53.59    5.60
   1   4   5   47.80    3.80
   1   4   5   49.40    5.30
  -2  -4  -5   15.10    2.70
   2  -4   5   16.10    3.30
  -2  -4  -5   12.40    2.50
  -2   4  -5   12.40    3.80
   2   4   5   12.50    2.20
   3  -4   5   42.80    5.60
  -3  -4  -5   32.20    5.00
  -3  -4  -5   41.10    5.20
  -3   4  -5   39.70    7.00
   3   4   5   40.10    3.80
  -4  -4  -5    2.80    3.10
   4  -4   5   -1.10    3.10
  -4  -4  -5    0.50    3.60
   4   4   5    0.90    1.80
  -4   4  -5   -1.30    4.20
   5  -4   5    6.20    3.60
   5  -4   5   11.20    4.80
   5  -4   5   19.30   10.70
  -5   4  -5    8.70    6.10
  -5   4  -5    6.60    4.60
   6  -4   5    3.00   13.60
   6  -5  -5   84.99   14.80
   6   5  -5   63.09   10.00
  -5   5   5  -15.10    9.50
   4  -5  -5  425.86   22.60
   4  -5  -5  448.66   23.70
   4  -5  -5  455.95   25.70
  -4   5   5  436.26   23.50
  -4   5   5  406.36   26.60
   3  -5  -5  160.58   11.70
   3  -5  -5  156.28   10.30
  -3  -5   5  177.58    9.90
   3  -5  -5  162.38    9.70
  -3   5   5  166.58   13.50
   3   5  -5  161.68   10.90
  -3   5   5  171.28   10.20
   2  -5  -5    5.40    3.30
   2  -5  -5    8.10    2.20
  -2  -5   5   13.30    2.90
  -2   5   5   10.40    2.50
  -2   5   5    6.80    3.20
   2   5  -5   11.90    3.20
   1  -5  -5    1.60    1.50
   1  -5  -5    1.00    2.90
  -1  -5   5    2.70    2.00
  -1   5   5    3.70    2.40
   1   5  -5   -0.90    2.20
  -1   5   5   -1.00    1.20
   0  -5  -5  225.28   12.90
   0  -5   5  255.17   13.90
   0  -5  -5  223.48   13.90
   0  -5  -5  246.18   12.70
   0   5   5  233.08   13.70
   0   5  -5  226.88   14.10
   0   5   5  237.68   12.80
  -1  -5  -5  522.65   27.40
   1  -5   5  554.94   28.50
   1   5   5  540.15   28.20
  -1   5  -5  493.65   28.60
   1   5   5  578.64   27.40
  -2  -5  -5   10.00    2.50
   2  -5   5   14.20    3.70
  -2  -5  -5   11.10    2.80
   2   5   5   11.90    2.20
   2   5   5    7.80    3.40
  -2   5  -5    9.60    3.80
  -3  -5  -5   48.10    5.50
  -3  -5  -5   51.39    6.00
   3  -5   5   49.99    6.30
  -3   5  -5   51.19    7.70
   3   5   5   51.19    4.40
  -4  -5  -5  172.88   12.60
   4  -5   5  176.08   12.90
   4  -5   5  173.38   11.80
  -4  -5  -5  182.88   11.60
  -4   5  -5  171.08   10.50
   4   5   5  177.48   10.20
  -4   5  -5  165.08   13.10
   5  -5   5   11.50    4.50
   5  -5   5   10.50    5.10
   5  -5   5   20.60   10.70
  -5   5  -5   11.50    6.30
   6  -5   5   17.60   13.50
   6  -6  -5   -7.00    8.20
   6   6  -5   -3.60    5.40
   5  -6  -5   -3.40    2.60
   5  -6  -5   -7.10    4.90
   5  -6  -5    0.80    6.20
  -5   6   5   -7.40    9.70
  -5   6   5    2.50    5.40
   4  -6  -5   91.59   10.30
   4  -6  -5   71.69    8.40
   4  -6  -5   85.99    6.30
  -4   6   5   67.89    8.00
  -4   6   5   74.39   11.90
   3  -6  -5    1.60    1.90
  -3  -6   5    0.60    2.30
   3  -6  -5    5.80    3.70
   3  -6  -5    0.20    2.90
  -3   6   5   14.00    5.90
  -3   6   5    0.50    2.80
   3   6  -5    4.40    3.00
   2  -6  -5  127.69    8.30
   2  -6  -5  130.19   10.10
  -2  -6   5  142.99    9.20
  -2   6   5  130.29   10.20
  -2   6   5  135.79    8.70
   2   6  -5  136.09    9.50
   1  -6  -5  277.07   15.50
   1  -6  -5  268.67   16.30
  -1  -6   5  320.67   16.60
  -1   6   5  287.87   16.40
   1   6  -5  281.57   16.70
  -1   6   5  289.87   15.60
   0  -6  -5    3.50    1.60
   0  -6   5    5.20    2.40
   0  -6  -5   -1.50    2.70
   0  -6  -5    1.20    1.70
   0   6   5    2.70    2.70
   0   6   5    3.00    1.70
   0   6  -5    5.00    3.10
   1  -6   5   96.39    7.40
  -1  -6  -5   80.29    6.10
  -1  -6  -5   84.29    6.10
   1   6   5   87.29    5.90
  -1   6  -5   86.69    7.70
   1   6   5   87.89    7.00
   2  -6   5    1.60    3.00
  -2  -6  -5    1.00    1.90
  -2  -6  -5    1.10    2.40
   2   6   5    1.90    1.60
  -2   6  -5    8.00    3.50
   2   6   5   -1.00    3.30
   3  -6   5    2.60    3.30
  -3  -6  -5   -0.40    2.90
  -3  -6  -5   -0.10    2.30
  -3   6  -5   -1.60    4.10
   3   6   5    1.20    1.90
   3   6   5    3.40    4.10
   4  -6   5   26.60    8.70
  -4  -6  -5   24.20    4.40
   4  -6   5   25.70    5.20
  -4  -6  -5   24.40    6.00
   4  -6   5   22.00    5.70
   4   6   5   29.50    4.50
  -4   6  -5   22.90    6.20
  -4   6  -5   24.10    4.30
   5  -6   5   -2.10    4.30
   5  -6   5   -2.80    4.90
  -5   6  -5    2.90    6.80
   6  -6   5   10.00   12.80
   6  -7  -5   11.00    9.70
   6   7  -5    7.90    6.10
   5  -7  -5   -1.90    5.80
   5  -7  -5    6.10    2.90
   5  -7  -5    4.80    7.50
  -5   7   5   10.20    6.10
  -5   7   5  -19.20   12.80
   4  -7  -5    8.30    4.40
   4  -7  -5    8.40    2.90
   4  -7  -5    3.50    5.50
  -4   7   5   13.40    4.70
  -4   7   5    1.00    7.50
   3  -7  -5    4.60    3.10
  -3  -7   5    0.50    2.70
  -3  -7   5   -4.40    3.00
   3  -7  -5   -0.20    3.40
   3  -7  -5    2.10    2.10
  -3   7   5   -1.50    2.80
   3   7  -5    2.30    3.10
  -3   7   5    8.10    5.60
   2  -7  -5    2.90    2.70
  -2  -7   5    5.00    2.70
   2  -7  -5    2.30    2.00
   2  -7  -5    1.30    3.50
  -2   7   5    7.00    2.50
  -2   7   5    1.50    3.80
   2   7  -5    5.50    3.00
   1  -7  -5  196.58   10.70
   1  -7  -5  181.98   12.20
  -1  -7   5  215.38   12.40
   1  -7  -5  182.58   10.90
   1   7  -5  182.78   12.40
  -1   7   5  182.08   12.10
  -1   7   5  195.48   11.30
   0  -7   5   29.60    4.80
   0  -7  -5   24.90    3.30
   0  -7  -5   23.00    3.20
   0  -7  -5   24.80    5.20
   0   7   5   23.40    4.80
   0   7   5   24.20    3.70
   0   7  -5   18.70    4.00
   1  -7   5  536.75   28.50
  -1  -7  -5  509.85   27.00
  -1  -7  -5  524.95   27.40
   1   7   5  553.24   27.10
  -1   7  -5  497.15   28.70
   1   7   5  527.95   27.70
   2  -7   5  131.29    9.60
  -2  -7  -5  106.89    8.40
  -2  -7  -5  110.59    7.60
   2   7   5  120.89    7.70
   2   7   5  110.59    9.00
  -2   7  -5  112.89   10.00
  -3  -7  -5    6.90    3.60
   3  -7   5    1.60    6.20
   3  -7   5    0.50    3.70
  -3  -7  -5    2.30    2.50
   3  -7   5   11.20    4.30
   3   7   5    0.60    4.40
  -3   7  -5    5.60    4.50
   3   7   5    1.70    2.30
   4  -7   5   52.99   11.20
   4  -7   5   63.89    8.80
  -4  -7  -5   46.90    6.30
  -4  -7  -5   49.80    6.40
   4  -7   5   46.10    7.20
   4   7   5   60.09    5.60
  -4   7  -5   44.60    5.00
  -4   7  -5   51.09    9.50
   5  -7   5    0.40    5.10
   5  -7   5   -7.10    5.40
   5  -7   5   -7.50   10.70
  -5   7  -5    0.00    6.40
   6  -7   5   27.70   13.70
   6  -7   5   10.40    6.50
   6  -8  -5   17.00   10.30
   6   8  -5    3.60    6.00
   5  -8  -5   24.70    7.90
   5  -8  -5    9.00    3.50
   5  -8  -5    2.50    6.70
  -5   8   5   19.40    7.20
   4  -8  -5    0.90    5.70
   4  -8  -5    7.60    5.00
   4  -8  -5    2.60    2.50
  -4   8   5   -6.60    7.20
  -4   8   5    6.00    4.80
  -3  -8   5  266.07   16.40
   3  -8  -5  292.37   15.70
  -3  -8   5  315.47   16.50
   3  -8  -5  279.37   17.80
   3  -8  -5  246.68   16.80
   3   8  -5  273.97   16.70
  -3   8   5  262.37   16.50
  -3   8   5  287.07   19.50
   2  -8  -5    1.50    1.70
   2  -8  -5   -3.30    3.70
  -2  -8   5   -3.10    2.90
   2  -8  -5    0.20    1.80
   2  -8  -5    2.10    3.00
  -2   8   5   -2.30    2.50
  -2   8   5   -0.10    4.70
   2   8  -5   -3.60    2.90
   1  -8  -5   30.20    3.70
  -1  -8   5   39.30    5.80
   1  -8  -5   31.70    4.00
   1  -8  -5   33.70    5.60
  -1   8   5   32.30    4.50
   1   8  -5   38.40    6.10
  -1   8   5   28.00    5.90
   0  -8  -5  210.78   12.60
   0  -8  -5  215.68   12.50
   0  -8   5  239.28   14.20
   0  -8  -5  226.98   13.70
   0   8   5  200.98   12.70
   0   8   5  222.38   13.40
   0   8  -5  218.98   14.20
  -1  -8  -5  139.09    9.10
  -1  -8  -5  142.79    9.80
   1  -8   5  146.99   11.00
   1   8   5  151.38   10.50
   1   8   5  157.38    9.60
  -1   8  -5  158.68   11.60
  -2  -8  -5  124.79    9.40
   2  -8   5  123.79   10.60
   2  -8   5  122.49   10.40
  -2  -8  -5  128.59    8.20
  -2   8  -5  117.89   10.90
   2   8   5  137.29    9.70
   2   8   5  140.49    8.80
   3  -8   5   44.50    7.00
  -3  -8  -5   46.50    7.10
   3  -8   5   57.19   11.80
  -3  -8  -5   44.90    5.30
   3  -8   5   43.40    8.00
   3   8   5   57.49    5.40
  -3   8  -5   40.20    7.00
   3   8   5   49.90    7.50
   4  -8   5   -0.10    4.90
  -4  -8  -5    0.20    3.10
  -4  -8  -5    3.30    3.90
   4  -8   5   -5.60    7.50
   4  -8   5   -4.00    4.70
  -4   8  -5   -4.60    5.50
   4   8   5    7.80    6.00
   4   8   5   -3.40    3.10
   5  -8   5   21.30   10.90
   5  -8   5   13.00    6.80
   5  -8   5   30.20    7.10
   5   8   5   28.30    9.00
  -5   8  -5   39.80    8.00
   6  -8   5   29.20   15.30
   6  -8   5   11.30    7.40
   6  -9  -5   49.20   12.60
   6   9  -5   38.30    7.90
   5  -9  -5   -0.10    7.30
   5  -9  -5   19.00    8.20
   5  -9  -5    7.10    3.50
   4  -9  -5  136.49    9.30
  -4  -9   5  124.89    9.70
   4  -9  -5  160.38   12.90
   4  -9  -5  150.98   13.30
  -4  -9   5  128.59   10.40
  -4   9   5   99.39   16.00
   4   9  -5  158.28   10.80
  -4   9   5  119.39   12.30
   3  -9  -5   51.99    5.60
   3  -9  -5   50.49    8.30
   3  -9  -5   47.70    8.30
  -3  -9   5   53.79    6.90
  -3  -9   5   43.90    6.80
  -3   9   5   51.49    7.70
  -3   9   5   60.79   11.80
   3   9  -5   48.00    6.60
   2  -9  -5    5.70    3.70
  -2  -9   5    8.30    3.80
   2  -9  -5    5.80    2.30
  -2  -9   5    3.10    3.10
   2  -9  -5    6.90    2.60
   2  -9  -5    2.50    3.80
   2   9  -5    3.60    3.60
  -2   9   5    5.80    3.10
  -2   9   5    3.20    5.00
   1  -9  -5  169.38   10.30
   1  -9  -5  165.68   11.30
   1  -9  -5  170.18   10.20
   1  -9  -5  159.58   11.80
  -1  -9   5  184.18   12.00
  -1  -9   5  168.08   12.00
  -1   9   5  167.88   10.90
   1   9  -5  167.98   11.90
  -1   9   5  159.38   11.80
   0  -9  -5  199.58   11.70
   0  -9   5  165.38   11.90
   0  -9   5  202.58   12.80
   0  -9   5  178.28   12.60
   0  -9  -5  175.88   11.10
   0  -9  -5  173.28   10.70
   0  -9  -5  181.58   12.20
   0   9   5  167.28   11.20
   0   9   5  182.98   11.80
   0   9  -5  170.98   12.50
   1  -9   5   92.79    9.10
  -1  -9  -5  100.69    7.10
   1  -9   5   91.59    9.80
  -1  -9  -5   90.49    7.60
   1  -9   5  120.49    9.40
   1   9   5   97.89    7.50
   1   9   5   99.99    8.80
  -1   9  -5   87.69    9.20
  -2  -9  -5    4.60    4.00
  -2  -9  -5    0.50    2.00
   2  -9   5   -4.50    4.00
   2  -9   5    1.30    5.40
   2  -9   5   -0.10    4.10
  -2  -9  -5    7.10    2.90
   2   9   5   -0.40    3.60
   2   9   5    2.10    2.50
  -2   9  -5   -0.70    3.80
   3  -9   5    7.60    7.10
  -3  -9  -5    1.10    3.60
   3  -9   5    9.10    4.80
   3  -9   5    7.00    5.20
  -3  -9  -5    0.20    2.50
  -3  -9  -5    1.40    4.50
  -3   9  -5    1.00    4.50
   3   9   5   -4.00    4.50
   3   9   5    5.60    3.10
   4  -9   5   97.79   11.00
  -4  -9  -5   88.09    8.00
   4  -9   5   68.79   11.20
  -4  -9  -5   93.89    9.20
   4  -9   5   98.19   14.80
   4   9   5   89.79    8.20
  -4   9  -5  119.99   12.20
   4   9   5   82.89   11.00
   5  -9   5   62.49   12.30
   5  -9   5   69.29   12.50
   5  -9   5   57.09   13.70
  -5   9  -5   74.29   12.60
   6  -9   5    5.80    7.90
   6  -9   5   -3.90   16.00
   6 -10  -5    5.90    5.10
   6 -10  -5    5.10   10.60
   5 -10  -5   -2.10    3.70
   5 -10  -5    4.70    8.50
   4 -10  -5    6.40    3.30
   4 -10  -5    6.10    6.40
   4 -10  -5   15.20    6.60
  -4 -10   5    9.20    4.60
  -4  10   5    0.30    6.20
   4  10  -5   12.80    4.40
  -4  10   5   -1.10   10.70
  -3 -10   5   22.40    4.60
   3 -10  -5   21.80    4.10
   3 -10  -5   30.90    6.30
   3 -10  -5   21.90    5.90
  -3 -10   5   23.40    5.20
  -3  10   5   15.60    8.80
  -3  10   5   20.90    5.10
   3  10  -5   33.80    5.80
   2 -10  -5   -1.10    2.50
  -2 -10   5   -1.20    3.70
   2 -10  -5   -3.80    4.50
   2 -10  -5   -1.60    2.20
   2 -10  -5   -2.90    3.80
  -2 -10   5    1.50    3.40
  -2  10   5    0.90    6.10
  -2  10   5    5.00    3.70
   2  10  -5   -4.70    3.50
   1 -10  -5  116.09    9.20
  -1 -10   5  115.39    9.70
   1 -10  -5   93.69    8.00
   1 -10  -5  107.09    7.70
   1 -10  -5  109.39    9.50
  -1 -10   5  117.29   10.10
  -1  10   5   98.49    8.60
   1  10  -5  107.79    9.40
  -1  10   5  108.99    9.80
   0 -10  -5   79.89    8.10
   0 -10   5   91.79    9.00
   0 -10   5   86.19    8.10
   0 -10   5   86.89    8.70
   0 -10  -5   90.59    7.30
   0 -10  -5   85.29    8.00
   0 -10  -5   77.89    6.60
   0  10  -5   83.79    8.80
   0  10   5   86.59    7.40
   0  10   5   81.29    7.90
   1 -10   5  148.49   12.40
   1 -10   5  153.28   12.40
  -1 -10  -5  155.18   10.10
  -1 -10  -5  165.48   11.50
  -1 -10  -5  161.78   11.00
   1 -10   5  180.68   13.00
  -1 -10  -5  147.39   12.00
   1  10   5  188.48   11.90
  -1  10  -5  154.28   12.40
   1  10   5  161.38   11.00
   2 -10   5   72.49    9.70
  -2 -10  -5   61.09    8.00
  -2 -10  -5   79.99    6.40
   2 -10   5   69.19    9.70
  -2 -10  -5   74.39    7.60
   2 -10   5   65.89   10.40
   2  10   5   83.29    8.30
  -2  10  -5   61.89    9.30
   2  10   5   62.89    7.30
  -3 -10  -5  307.37   17.60
  -3 -10  -5  299.77   16.30
   3 -10   5  268.07   19.10
   3 -10   5  289.07   21.00
   3 -10   5  249.68   18.70
   3  10   5  301.47   17.10
   3  10   5  288.97   17.00
   3  10   5  294.27   17.60
  -3  10  -5  273.07   19.60
   4 -10   5   11.50    6.10
   4 -10   5   -3.70    6.20
  -4 -10  -5    2.60    5.00
  -4 -10  -5    2.00    4.00
   4 -10   5    9.60    8.00
   4  10   5    5.20    3.90
  -4  10  -5    6.40    6.50
   4  10   5   -2.20    5.50
   5 -10   5   48.60   13.50
   5  10   5   36.30    9.70
  -5  10  -5   35.30    8.80
   6 -10   5   -4.40   17.20
   6 -10   5    8.90    8.10
   6 -11  -5   93.39   16.10
   6 -11  -5   84.89   10.20
   6  11  -5  101.89   13.40
   5 -11  -5  114.19    9.50
   5 -11  -5  103.99   16.80
   5 -11  -5   99.79   16.60
   4 -11  -5   56.59    9.80
  -4 -11   5   64.49    8.90
  -4 -11   5   83.19    9.90
   4 -11  -5   86.29   12.40
   4 -11  -5   76.89    7.60
   4  11  -5   67.79    8.90
   3 -11  -5   16.30    3.80
   3 -11  -5   23.60    6.30
  -3 -11   5   15.60    5.40
   3 -11  -5   20.70    6.60
  -3 -11   5   19.70    5.10
  -3  11   5   37.60    9.40
  -3  11   5   13.70    5.50
   3  11  -5   25.90    5.80
   2 -11  -5    6.20    3.10
  -2 -11   5    0.90    3.60
   2 -11  -5   -4.30    2.40
   2 -11  -5    2.40    5.10
   2 -11  -5    2.20    4.30
  -2 -11   5   -3.50    4.40
  -2  11   5   -1.10    3.80
   2  11  -5   -0.30    4.30
  -2  11   5   12.90    6.90
   1 -11  -5   19.30    4.90
   1 -11  -5   23.50    5.80
   1 -11  -5   19.60    3.50
  -1 -11   5   21.90    5.10
   1 -11  -5   30.20    5.30
  -1 -11   5   19.90    6.20
  -1  11   5   22.40    4.40
  -1  11   5   23.00    5.70
   1  11  -5   16.80    5.10
   0 -11  -5    2.70    2.90
   0 -11  -5    4.80    2.40
   0 -11   5   -1.40    3.50
   0 -11   5   -1.30    3.80
   0 -11   5    4.50    4.20
   0 -11  -5    3.80    3.80
   0 -11  -5    1.60    4.00
   0  11   5    3.80    4.10
   0  11  -5    3.30    3.60
   0  11   5    4.90    3.50
   1 -11   5  462.95   26.40
   1 -11   5  446.06   25.90
  -1 -11  -5  415.46   24.50
  -1 -11  -5  433.36   25.00
  -1 -11  -5  442.56   24.80
   1 -11   5  417.26   25.70
  -1 -11  -5  438.26   23.50
   1  11   5  448.36   24.60
  -1  11  -5  440.16   25.90
   1  11   5  454.15   24.60
  -2 -11  -5  376.26   21.20
   2 -11   5  348.57   22.30
   2 -11   5  358.16   23.40
  -2 -11  -5  371.66   19.80
   2 -11   5  371.66   23.10
  -2 -11  -5  314.47   21.10
   2  11   5  368.66   20.20
   2  11   5  358.96   20.70
   2  11   5  383.26   21.00
  -2  11  -5  341.77   22.50
  -3 -11  -5  268.77   15.80
   3 -11   5  248.68   18.70
  -3 -11  -5  277.67   17.60
   3 -11   5  311.17   21.70
   3 -11   5  288.47   19.70
   3  11   5  267.07   16.80
  -3  11  -5  276.97   19.40
   3  11   5  269.87   17.50
   3  11   5  257.57   16.30
   4 -11   5   12.70    9.00
  -4 -11  -5   -8.10    5.60
   4 -11   5   -1.30    7.80
   4 -11   5   -9.10    5.70
  -4  11  -5    1.90    6.60
   4  11   5    1.50    4.70
   4  11   5   -3.20    5.90
   5 -11   5    6.30    7.00
   5 -11   5  -10.70   11.40
   5  11   5  -10.80    9.00
  -5  11  -5   21.90    8.40
   6 -12  -5    8.70    5.90
   6  12  -5    3.60    8.40
   5 -12  -5  -12.10    9.00
   5 -12  -5    7.60    4.50
   4 -12  -5   14.20    7.70
   4 -12  -5    5.30    4.20
  -4 -12   5   14.70    5.70
  -4 -12   5   18.50    6.40
   4 -12  -5   -1.80    8.10
   4  12  -5   11.10    4.90
   3 -12  -5  171.68   14.90
   3 -12  -5  134.49   10.80
  -3 -12   5  167.68   12.50
  -3 -12   5  189.28   13.60
   3 -12  -5  138.29   13.00
  -3  12   5  123.29   13.70
   3  12  -5  181.18   12.70
  -3  12   5  158.68   18.70
   2 -12  -5   -0.20    2.60
   2 -12  -5    5.60    3.60
   2 -12  -5    2.60    5.30
  -2 -12   5    1.40    3.90
   2 -12  -5    9.50    5.50
  -2 -12   5    4.10    5.00
   2  12  -5    7.30    4.60
  -2  12   5   -6.20    4.40
  -2  12   5   -7.40    6.70
   1 -12  -5    9.60    3.70
   1 -12  -5    9.50    5.20
   1 -12  -5   18.80    5.40
  -1 -12   5   12.60    5.00
  -1 -12   5    5.60    5.90
   1 -12  -5   14.10    3.20
  -1  12   5   18.10    4.90
   1  12  -5    5.70    4.60
  -1  12   5   16.90    5.10
   0 -12   5  253.67   16.20
   0 -12  -5  263.57   17.00
   0 -12   5  268.47   17.50
   0 -12  -5  267.57   16.40
   0 -12  -5  244.18   15.10
   0 -12   5  295.17   18.20
   0 -12  -5  249.28   16.00
   0  12   5  259.17   16.60
   0  12   5  259.07   16.40
   0  12  -5  238.68   17.50
   1 -12   5  130.29   12.30
  -1 -12  -5  157.08   12.30
  -1 -12  -5  131.09   11.70
  -1 -12  -5  145.79   10.10
   1 -12   5  179.48   13.20
  -1 -12  -5  162.98   12.40
   1 -12   5  156.88   13.60
   1  12   5  158.48   11.70
  -1  12  -5  153.08   13.40
   1  12   5  150.88   11.60
   2 -12   5  277.57   19.60
  -2 -12  -5  288.37   18.00
  -2 -12  -5  251.07   17.80
   2 -12   5  277.87   20.50
   2 -12   5  279.97   19.10
  -2 -12  -5  296.17   16.20
   2  12   5  281.47   17.80
  -2  12  -5  277.27   19.70
   2  12   5  274.97   17.60
   2  12   5  285.57   16.50
  -3 -12  -5  315.17   18.10
   3 -12   5  262.97   23.10
   3 -12   5  319.47   21.80
   3 -12   5  323.47   21.50
  -3 -12  -5  301.37   19.90
  -3  12  -5  346.57   22.30
   3  12   5  326.97   19.60
   3  12   5  299.87   19.50
   3  12   5  335.27   18.80
  -4 -12  -5   22.90    4.50
   4 -12   5   19.20    7.40
   4 -12   5   31.60    8.90
   4 -12   5   10.00    9.90
   4  12   5    8.80    7.10
   4  12   5   13.20    4.50
  -4  12  -5   20.00    8.70
   4  12   5   11.20    5.60
   5 -12   5  -11.60   11.30
   5 -12   5   14.40    7.80
   5 -13  -5   19.00   10.50
   5 -13  -5   25.60    5.80
  -4 -13   5  201.88   14.70
   4 -13  -5  184.98   13.60
   4 -13  -5  173.58   19.10
   4 -13  -5  196.48   18.50
   4  13  -5  234.48   14.90
  -3 -13   5  166.58   13.70
   3 -13  -5  153.38   11.60
   3 -13  -5  155.18   14.80
   3 -13  -5  165.28   16.30
  -3 -13   5  165.98   13.20
   3  13  -5  173.58   13.40
  -2 -13   5   51.79    8.80
   2 -13  -5   50.49    9.20
   2 -13  -5   48.00    8.40
   2 -13  -5   62.49    6.70
  -2 -13   5   59.19    8.90
   2  13  -5   65.29    9.50
  -2  13   5   40.00    9.40
  -2  13   5   57.39    9.60
   1 -13  -5   89.39    9.10
  -1 -13   5   69.29   11.40
   1 -13  -5   83.79   10.00
  -1 -13   5   88.09    9.90
   1 -13  -5   78.49   10.80
   1 -13  -5   88.29    7.70
  -1  13   5   73.99   10.40
   1  13  -5  104.59   10.30
  -1  13   5  102.89   12.10
   0 -13   5   27.00    5.80
   0 -13   5   23.90    5.80
   0 -13  -5   24.90    5.50
   0 -13  -5   27.90    6.00
   0 -13   5   19.40    6.50
   0 -13  -5   26.40    5.10
   0 -13  -5   20.30    6.00
   0  13   5   24.20    6.20
   0  13   5   27.40    6.10
   0  13  -5   24.60    6.10
  -1 -13  -5  644.44   32.20
   1 -13   5  648.54   35.70
   1 -13   5  622.34   34.50
  -1 -13  -5  596.54   33.50
  -1 -13  -5  553.84   33.10
  -1 -13  -5  591.54   33.80
   1 -13   5  596.64   34.00
   1  13   5  600.84   33.00
   1  13   5  603.14   33.50
  -1  13  -5  626.94   34.70
   2 -13   5   -5.80    6.20
  -2 -13  -5    0.30    3.20
   2 -13   5   -8.60    4.80
   2 -13   5   -0.10    7.10
  -2 -13  -5   -3.10    5.00
   2  13   5    6.30    4.60
   2  13   5    2.50    5.40
  -2  13  -5    6.00    5.70
   2  13   5   -0.80    2.90
   3 -13   5   -2.80    7.20
  -3 -13  -5    6.90    3.50
   3 -13   5   -0.20    6.40
   3  13   5   -7.40    5.90
   3  13   5    2.90    5.20
  -3  13  -5   -1.20    6.20
   3  13   5    3.00    3.20
   4 -13   5   -9.00    9.30
   4 -13   5   -2.70    6.50
  -4 -13  -5   -6.20    4.20
   4  13   5    8.30    6.10
   4  13   5    1.30    4.10
  -4  13  -5    2.80    7.60
   4  13   5   -5.20    7.20
   5 -13   5   19.10    8.10
   5 -13   5   16.50   13.30
   5 -14  -5    4.00   10.20
   5 -14  -5    0.60    5.90
   5  14  -5   16.10    7.20
   4 -14  -5  111.59   19.20
   4 -14  -5  140.29   17.10
   4 -14  -5  131.39   11.20
  -4 -14   5  125.49   12.40
   4  14  -5  167.88   12.50
   3 -14  -5   12.20    4.20
   3 -14  -5   29.70    9.10
   3 -14  -5   11.90    6.80
  -3 -14   5   18.20    6.00
   3  14  -5   16.30    5.60
   2 -14  -5   97.49    8.60
   2 -14  -5  125.49   13.60
  -2 -14   5   94.99   13.00
   2 -14  -5   80.39   11.60
  -2 -14   5  101.59   10.80
  -2  14   5   91.59   12.60
   2  14  -5   94.49   11.00
   1 -14  -5    9.90    5.80
   1 -14  -5    3.60    6.40
  -1 -14   5   15.90    5.40
  -1 -14   5    1.40    6.30
   1 -14  -5   14.10    3.80
  -1  14   5   19.10    7.20
  -1  14   5   17.20    6.10
   1  14  -5    4.90    4.80
   0 -14   5   -9.90    7.20
   0 -14   5   -0.50    4.90
   0 -14   5    1.60    4.70
   0 -14  -5    3.90    4.90
   0 -14  -5    6.10    3.60
   0 -14  -5    2.50    5.90
   0  14  -5   -3.00    5.00
   0  14   5    4.70    5.50
   0  14   5    0.10    5.20
   1 -14   5   25.00    7.00
  -1 -14  -5   40.00    7.60
   1 -14   5   33.70    7.60
  -1 -14  -5   32.30    5.80
  -1 -14  -5   38.70    7.70
   1 -14   5   20.50    8.20
   1  14   5   32.30    6.60
  -1  14  -5   46.00    8.70
   1  14   5   22.40    6.30
   2 -14   5   -2.90    7.10
   2 -14   5   -6.70    7.20
  -2 -14  -5   -1.70    3.20
   2 -14   5    5.60    5.80
   2  14   5    6.00    5.80
   2  14   5    1.30    3.00
  -2  14  -5    5.50    5.30
   2  14   5    2.80    5.40
   3 -14   5   22.80    7.00
  -3 -14  -5   24.90    4.90
   3 -14   5   20.00    9.70
   3 -14   5    8.80    9.10
   3  14   5   26.10    5.40
   3  14   5   22.00    6.90
  -3  14  -5   32.50    8.90
   3  14   5   36.60    7.60
   4 -14   5   10.00    7.80
   4 -14   5   -4.40   11.10
   4 -14   5   20.10   11.30
  -4  14  -5   15.10    8.70
   4  14   5   11.70    5.00
   4  14   5    6.80    8.10
   5 -14   5   -5.20    8.90
   5 -14   5   -6.40   14.70
   5 -15  -5   15.20   12.80
   5  15  -5    7.60    8.50
  -4 -15   5  135.69   12.90
   4 -15  -5  141.09   16.30
   4 -15  -5  113.69   16.50
   4 -15  -5  125.69   11.70
   4  15  -5  141.79   12.40
   3 -15  -5   24.00    5.30
   3 -15  -5   14.30    7.60
   3 -15  -5   21.10    9.80
   3  15  -5   17.00    6.40
   2 -15  -5  149.39   11.50
  -2 -15   5  139.69   13.10
   2 -15  -5  148.79   17.50
   2 -15  -5  134.29   14.20
   2  15  -5  161.38   13.70
   1 -15  -5  451.65   27.30
  -1 -15   5  484.05   29.40
   1 -15  -5  465.35   25.70
   1 -15  -5  446.46   28.80
  -1 -15   5  473.65   27.60
  -1  15   5  447.96   29.30
   1  15  -5  484.25   27.60
  -1  15   5  412.36   27.90
   0 -15  -5  244.78   16.80
   0 -15  -5  224.78   18.80
   0 -15   5  215.98   20.70
   0 -15   5  266.67   18.30
   0 -15  -5  252.27   15.60
   0 -15   5  249.28   15.80
   0  15   5  242.38   18.30
   0  15   5  245.48   18.20
   0  15  -5  260.17   18.30
   1 -15   5   27.20    9.40
  -1 -15  -5   35.00   14.40
   1 -15   5   33.00    8.10
   1 -15   5   31.80    7.90
  -1 -15  -5   28.50    5.20
  -1 -15  -5   36.30    8.10
   1  15   5   22.60    7.80
  -1  15  -5   46.70    8.70
   1  15   5   28.40    6.90
   2 -15   5   -9.40    6.30
   2 -15   5   -0.70    8.70
  -2 -15  -5   -1.80    3.70
   2 -15   5    7.60    6.00
   2  15   5   -4.90    5.70
   2  15   5    8.50    5.60
   2  15   5   -3.80    2.90
  -2  15  -5    5.80    5.90
   3 -15   5  -11.70    9.70
   3 -15   5   16.80    7.50
  -3 -15  -5    5.70    4.80
   3 -15   5  -12.10   10.00
   3  15   5    7.50    4.40
   3  15   5   10.40    7.60
  -3  15  -5   18.90    7.50
   3  15   5    0.40    6.90
   4 -15   5   22.80   12.50
   4 -15   5   35.20    9.50
   4 -15   5   16.00   21.10
   4  15   5   45.90   11.00
   4  15   5   41.00    7.50
  -4  15  -5   34.60   10.20
   4 -16  -5   -1.50    5.40
   4 -16  -5   -9.30   19.60
   4 -16  -5   -3.70    9.40
   4  16  -5    3.50    5.90
   3 -16  -5   72.19   13.30
   3 -16  -5   98.09   10.10
  -3 -16   5  110.89   12.90
   3  16  -5   95.19   11.80
   2 -16  -5  144.69   20.40
  -2 -16   5  205.78   15.70
   2 -16  -5  204.28   13.80
   2 -16  -5  154.18   15.90
   2  16  -5  195.98   15.60
   1 -16  -5   -0.20    3.70
   1 -16  -5    4.00    9.20
  -1 -16   5    9.80    6.30
   1 -16  -5    7.10    6.70
  -1  16   5   14.20   10.30
   1  16  -5    3.80    5.30
  -1  16   5    0.60    9.60
   0 -16  -5   12.40    6.70
   0 -16   5    6.80    5.80
   0 -16  -5    8.10    3.60
   0 -16   5    5.80    4.80
   0  16   5   -6.80    7.20
   0  16  -5    7.10    5.90
   0  16   5    6.50    6.80
   1 -16   5   30.40    8.30
  -1 -16  -5   27.20    5.40
   1 -16   5   27.00    7.50
   1 -16   5    1.40   10.10
  -1  16  -5   37.00    8.70
   1  16   5   23.10    7.60
   2 -16   5    7.70    8.10
   2 -16   5    9.00    9.60
   2 -16   5   14.40    7.50
  -2  16  -5   10.80    7.40
   2  16   5    0.90    7.30
   2  16   5   15.80    7.20
  -3 -16  -5    0.70    5.20
   3 -16   5   -2.50    7.40
   3 -16   5   -9.90   10.20
  -3  16  -5   -6.30    7.80
   3  16   5   -5.80    7.50
   3  16   5    5.40    4.90
   3  16   5  -10.70    7.60
   4 -16   5   -4.70    8.10
   4 -16   5   -0.70   13.20
  -4  16  -5   10.50    9.90
   4  16   5    9.00    6.20
   4 -17  -5   -0.60    6.10
   4 -17  -5   -9.00   10.10
   4  17  -5   -2.80    6.20
   4  17  -5    6.60    7.30
   3 -17  -5   21.20   13.40
   3 -17  -5    5.80    9.50
   3  17  -5   11.30    6.90
   2 -17  -5   82.79   13.20
   2 -17  -5   69.19    9.80
   2  17  -5   62.29   11.60
   1 -17  -5   20.90    8.20
   1 -17  -5   18.40    5.20
  -1 -17   5   21.40    7.60
   1  17  -5    9.50    6.00
   0 -17   5   16.40    7.90
   0 -17   5   11.80    5.50
   0 -17  -5    4.80    4.70
   0 -17  -5   18.90    7.30
   0  17   5    9.40    8.20
   0  17  -5   17.30    7.00
   0  17   5    7.10    9.00
  -1 -17  -5   26.20    8.80
   1 -17   5   24.30    8.60
   1 -17   5   29.10    7.80
  -1 -17  -5   21.10    5.80
   1  17   5   21.80    8.40
  -1  17  -5   41.50    9.40
   1  17   5   28.00    8.80
   2 -17   5   -0.70    8.10
  -2 -17  -5   -5.30    4.70
   2 -17   5   12.30    7.70
   2  17   5   -2.70    4.30
   2  17   5   18.60    8.60
   2  17   5   -8.40    7.60
  -2  17  -5   14.50    7.80
  -3 -17  -5   40.80    6.90
   3 -17   5   48.10   11.70
   3 -17   5   46.30   10.20
  -3  17  -5   40.70   10.30
   3  17   5   54.09    9.40
   3  17   5   32.80    9.70
   4 -17   5   30.90   10.60
   4 -17   5   13.10   14.20
  -4  17  -5   29.90   11.30
   4 -18  -5    3.60    7.30
   4  18  -5    5.00    7.20
   3 -18  -5   23.50    9.60
   3 -18  -5   19.30    6.50
   3  18  -5   10.90    6.80
   2 -18  -5    4.70    8.10
  -2 -18   5   26.40    8.60
   2 -18  -5   10.70    5.40
   2  18  -5    7.80    7.20
   1 -18  -5    8.40    5.00
  -1 -18   5    9.40    7.50
   1 -18  -5    5.30    8.10
   1  18  -5   -6.20    6.20
   0 -18   5    1.70    5.80
   0 -18   5   22.30    8.00
   0 -18  -5   19.40    5.10
   0  18  -5    9.90    6.20
  -1 -18  -5   -8.30    4.90
  -1 -18  -5   12.60    8.70
   1 -18   5    0.00    6.50
   1 -18   5    0.50    7.60
   1  18   5   19.70    9.70
  -1  18  -5    1.90    7.00
  -2 -18  -5    9.20    5.80
   2 -18   5   10.10    9.00
   2 -18   5    6.10    9.00
   2  18   5    1.30    4.20
   2  18   5   -1.20   10.10
  -2  18  -5   -1.90    8.30
   2  18   5    5.80    9.80
  -3 -18  -5    8.30    6.30
   3 -18   5    9.20    9.90
   3 -18   5   12.80   11.80
   3  18   5   11.50    6.30
  -3  18  -5   33.70   10.40
   3 -19  -5    8.10   11.80
  -3 -19   5   29.20    9.20
   3 -19  -5   28.60    7.70
   3  19  -5   31.50    9.00
  -2 -19   5    7.50    8.50
   2 -19  -5    2.20    9.30
   2 -19  -5    3.70    6.10
   2  19  -5    5.50    7.30
  -1 -19   5    5.90    7.30
   1 -19  -5   33.00    9.90
   1 -19  -5   19.70    7.00
   1  19  -5   12.10    7.40
   0 -19   5    4.90    7.70
   0 -19  -5   14.50    8.80
   0 -19   5   -7.10    6.00
   0 -19  -5    6.00    5.50
   0  19  -5  -11.80    7.00
  -1 -19  -5    9.30    9.50
   1 -19   5   -4.80    7.50
   1 -19   5   12.10    9.40
  -1  19  -5    0.80    8.00
  -2 -19  -5    4.70    6.20
   2 -19   5   14.90    9.00
   2 -19   5   21.30    9.60
   2  19   5   11.40    5.30
  -2  19  -5    8.20    8.80
   2  19   5   10.80   12.60
   3 -19   5   19.60   10.90
   3 -19   5   24.00   13.70
  -3  19  -5   17.20   10.20
   3  19   5   10.70    6.70
   3 -20  -5    0.70    7.60
   3 -20  -5   19.30   12.10
   3  20  -5    2.90    7.50
   3  20  -5    8.60    8.40
   2 -20  -5   11.00   10.10
   2 -20  -5    8.20    6.70
  -2 -20   5    0.70    9.30
   2  20  -5   18.70    8.30
   1 -20  -5   54.59   12.10
  -1 -20   5   65.89   11.70
   1 -20  -5   75.99   11.50
   1  20  -5   89.09   13.60
   0 -20   5   27.90   10.50
   0 -20   5    8.70    7.00
   0 -20  -5   25.70    7.00
   0 -20  -5   41.60   10.90
   0  20  -5   17.80    7.70
  -1 -20  -5   -7.30   10.60
   1 -20   5   16.40    9.00
  -1 -20  -5   -0.90    6.20
   1 -20   5   -0.90    8.60
  -1  20  -5  -12.90    7.50
   2 -20   5   11.90   10.40
   2 -20   5   13.60    9.70
  -2 -20  -5    3.60    7.20
  -2  20  -5   23.40   10.10
  -2 -21   5   10.20   11.00
   2 -21  -5   12.50   11.00
   2 -21  -5   26.90    8.20
   2  21  -5    6.60    9.00
   2  21  -5   16.50    7.50
   1 -21  -5   30.10    7.80
   1 -21  -5   22.60   10.60
  -1 -21   5   16.70   10.30
   1  21  -5   15.80    8.10
   0 -21  -5   28.50    8.40
   0 -21   5   50.79   11.70
   0 -21   5   18.40    8.00
   0 -21  -5   20.20   12.00
   0  21  -5   30.30   10.20
  -1 -21  -5   88.79   13.70
   1 -21   5   95.49   17.80
  -1  21  -5  122.59   17.70
   0 -22  -5   -9.10   12.00
   0 -22   5   -3.30    9.90
   0 -22  -5   -0.70    8.00
   0  22  -5   -2.20    7.10
   0  22  -5   18.00   10.60
   7   0  -6  -11.10    8.90
   6   0  -6   -0.20    6.90
   5   0  -6    0.80    4.60
  -4   0   6   29.10    6.50
  -4   0   6   34.50    3.80
   4   0  -6   20.00    4.50
   4   0  -6   28.70    4.20
   3   0  -6    2.10    3.20
  -3   0   6   -1.40    3.70
  -3   0   6    0.40    1.60
   3   0  -6    2.80    2.40
  -2   0   6 9930.51  470.15
  -2   0   6 9999.00  469.75
   2   0  -6 9792.52  470.25
   2   0  -6 9280.77  470.25
  -1   0   6    0.80    1.50
  -1   0   6   -0.50    2.40
   1   0  -6    0.90    2.70
   1   0  -6    0.60    1.90
   0   0   6  922.11   43.20
   0   0   6  891.91   43.90
   0   0  -6  785.52   43.60
  -1   0  -6    0.80    2.60
   1   0   6   -2.10    1.40
  -2   0  -6   89.39    7.70
   2   0   6   93.99    6.50
  -3   0  -6   -0.10    3.40
  -3   0  -6   -3.50    1.90
   3   0   6   -0.60    1.90
   4   0   6  252.37   14.20
  -4   0  -6  257.17   15.30
  -4   0  -6  254.47   16.70
  -5   0  -6    4.00    5.20
   7  -1  -6    0.20    9.40
   7   1  -6    0.30    9.00
   7   1  -6    9.70    8.20
   6  -1  -6   -6.30    6.30
   6   1  -6   -0.30    6.20
   5  -1  -6   37.80    6.80
   5   1  -6   37.00    6.40
   4  -1  -6   27.90    4.90
   4  -1  -6   27.00    5.10
  -4  -1   6   21.70    5.90
  -4   1   6   25.50    4.00
   4   1  -6   31.20    5.60
  -4   1   6   20.10    6.50
  -3  -1   6   13.20    4.50
   3  -1  -6    8.10    3.30
  -3  -1   6    9.00    2.20
   3  -1  -6    7.70    2.90
   3   1  -6    7.30    2.90
  -3   1   6   12.30    2.10
   3   1  -6   12.70    3.60
  -3   1   6   11.80    4.50
  -2  -1   6  119.59    8.30
   2  -1  -6  116.39    8.50
  -2  -1   6  130.99    7.70
  -2   1   6  140.49    9.00
   2   1  -6  128.29    8.80
  -2   1   6  118.79    7.70
  -1  -1   6   28.90    4.20
   1  -1  -6   33.80    5.00
  -1  -1   6   28.90    3.40
   1  -1  -6   30.10    4.10
  -1   1   6   28.90    3.30
   1   1  -6   36.10    4.50
  -1   1   6   28.70    4.70
   0  -1   6   56.19    5.80
   0  -1   6   64.39    4.70
   0  -1  -6   58.29    5.20
   0   1   6   62.19    4.50
   0   1  -6   53.99    5.60
   0   1   6   54.69    5.60
   1  -1   6  529.65   26.70
  -1  -1  -6  504.05   27.10
   1   1   6  544.35   26.50
  -1   1  -6  490.25   27.30
   2  -1   6   91.39    6.80
  -2  -1  -6   89.79    7.70
  -2  -1  -6  109.79    6.70
  -2   1  -6   90.09    8.10
   2   1   6  103.59    6.60
  -3  -1  -6   22.00    4.10
   3  -1   6   22.00    4.10
  -3  -1  -6   24.00    4.70
   3   1   6   29.10    3.90
  -3   1  -6   20.90    5.00
  -3   1  -6   24.70    3.40
  -4  -1  -6   50.09    7.20
   4  -1   6   70.39    6.10
  -4  -1  -6   59.69    8.80
  -4   1  -6   59.59    9.20
  -4   1  -6   67.39    6.90
   4   1   6   67.39    5.40
  -5  -1  -6    9.80    6.00
   5  -1   6   -0.50    2.80
  -5   1  -6    4.30    5.30
   6  -1   6   22.10   15.20
   6  -2  -6   -8.70    6.90
   6   2  -6   -9.00    5.60
   5  -2  -6   20.50    6.10
   5   2  -6   19.40    5.40
  -5   2   6   19.70   10.00
   4  -2  -6   25.80    4.80
   4  -2  -6   28.30    5.40
  -4  -2   6   26.80    6.00
  -4   2   6   32.00    4.60
   4   2  -6   27.00    5.40
  -4   2   6   27.50    6.80
   3  -2  -6   23.20    3.80
   3  -2  -6   17.60    4.20
  -3  -2   6   18.70    2.70
  -3  -2   6   21.60    4.50
   3   2  -6   13.80    3.40
  -3   2   6   28.80    5.70
  -3   2   6   15.90    2.60
   3   2  -6   24.30    4.80
  -2  -2   6   62.29    4.70
  -2  -2   6   51.49    4.90
   2  -2  -6   59.79    6.00
  -2   2   6   61.59    5.90
   2   2  -6   43.90    5.60
   2   2  -6   47.90    5.40
  -2   2   6   46.40    4.40
  -1  -2   6 1109.09   52.59
   1  -2  -6 1040.90   53.09
  -1  -2   6 1083.29   52.39
   1  -2  -6 1033.70   52.59
  -1   2   6 1070.69   52.19
  -1   2   6 1077.59   52.89
   1   2  -6  984.80   52.99
   0  -2  -6   52.39    4.80
   0  -2   6   60.09    4.80
   0   2   6   57.69    4.30
   0   2  -6   53.49    5.80
   0   2   6   52.39    5.50
  -1  -2  -6  124.79    8.60
   1  -2   6  145.39    8.50
  -1   2  -6  114.09    9.00
   1   2   6  136.49    7.80
   1   2   6  124.69    9.30
  -2  -2  -6    0.90    1.70
  -2  -2  -6   -2.90    2.00
   2  -2   6   -0.40    2.10
   2   2   6    0.40    1.60
  -2   2  -6    3.60    3.30
  -3  -2  -6   29.50    5.80
  -3  -2  -6   29.70    4.60
   3  -2   6   23.80    4.50
  -3   2  -6   27.70    3.80
   3   2   6   33.80    3.70
  -3   2  -6   35.50    7.10
   4  -2   6   72.39    6.40
  -4  -2  -6   46.90    8.00
  -4  -2  -6   48.80    7.50
   4   2   6   67.49    5.30
  -4   2  -6   63.79    6.70
  -4   2  -6   67.29    9.50
  -5  -2  -6   -1.30    6.40
   5  -2   6   14.00    3.50
  -5   2  -6   13.00    5.20
  -5   2  -6   19.20    6.60
   6  -2   6   10.90   14.60
   6  -3  -6   -7.90    7.40
   6   3  -6    0.40    5.70
   5  -3  -6   -4.80    5.10
   5   3  -6   -1.40    4.20
   4  -3  -6   81.29    8.60
   4  -3  -6   74.99    6.50
  -4   3   6   94.79    7.10
  -4   3   6   88.59   11.20
  -3  -3   6    2.00    1.90
   3  -3  -6    0.70    3.50
   3  -3  -6    1.00    2.30
  -3   3   6    7.70    4.90
  -3   3   6    5.90    2.10
   3   3  -6   -0.50    2.60
  -2  -3   6   97.29    6.50
  -2  -3   6  112.69    6.70
   2  -3  -6   97.49    8.10
   2  -3  -6   93.59    6.90
   2   3  -6   99.99    7.80
  -2   3   6   88.29    8.00
  -2   3   6   95.19    6.40
  -1  -3   6   -2.60    2.20
   1  -3  -6    2.40    2.80
   1  -3  -6   -2.60    1.80
  -1  -3   6    2.10    1.90
  -1   3   6   -0.50    1.40
  -1   3   6    2.00    2.40
   1   3  -6    1.50    2.40
   0  -3  -6  168.48   10.50
   0  -3   6  184.08   10.70
   0   3  -6  169.38   11.30
   0   3   6  175.58   11.10
   0   3   6  186.68   10.00
   1  -3   6   96.29    7.00
  -1  -3  -6   91.19    6.80
   1   3   6   83.49    7.70
  -1   3  -6   91.29    7.90
   1   3   6   99.29    6.10
   2  -3   6   29.00    4.50
  -2  -3  -6   27.30    4.10
  -2  -3  -6   27.00    3.60
  -2   3  -6   26.60    4.90
   2   3   6   27.90    3.50
  -3  -3  -6  289.87   16.80
   3  -3   6  295.17   16.70
  -3  -3  -6  293.87   17.20
  -3   3  -6  307.37   18.50
   3   3   6  293.57   15.80
   4  -3   6   31.10    4.40
  -4  -3  -6   29.10    5.10
  -4  -3  -6   25.80    5.10
   4   3   6   23.50    4.00
  -4   3  -6   27.40    5.20
  -4   3  -6   34.60    6.40
  -5  -3  -6    1.00    6.30
   5  -3   6    6.30    3.60
   5  -3   6    6.70    5.00
  -5   3  -6   -1.00    4.90
  -5   3  -6    0.20    6.50
   6  -3   6   22.30   15.70
   6  -4  -6   -4.80    8.10
   5  -4  -6   92.89   11.20
  -5   4   6   78.89   16.20
   4  -4  -6    5.40    4.70
   4  -4  -6    1.70    3.10
   4  -4  -6   -3.50    2.20
  -4   4   6   10.80    6.30
  -4   4   6    0.50    3.00
  -3  -4   6   17.70    2.90
   3  -4  -6   10.90    3.70
   3  -4  -6   14.60    2.90
  -3   4   6   19.00    5.80
   3   4  -6   18.00    3.70
  -3   4   6   12.40    2.80
   2  -4  -6  209.38   12.50
   2  -4  -6  214.88   13.50
  -2  -4   6  227.08   12.60
   2   4  -6  218.68   13.60
  -2   4   6  220.98   12.10
  -2   4   6  214.38   13.70
  -1  -4   6   70.99    5.60
   1  -4  -6   59.19    6.10
  -1  -4   6   49.40    5.00
   1  -4  -6   56.39    5.00
  -1   4   6   64.69    4.60
  -1   4   6   48.90    5.80
   1   4  -6   65.99    6.40
   0  -4  -6   30.20    5.30
   0  -4  -6   23.00    3.50
   0   4  -6   35.80    5.50
   0   4   6   26.20    4.90
   0   4   6   27.10    3.10
  -1  -4  -6  489.35   23.90
   1  -4   6  472.95   24.60
  -1  -4  -6  436.96   24.10
  -1   4  -6  435.86   25.10
   1   4   6  461.25   24.90
   1   4   6  462.25   23.60
  -2  -4  -6    1.70    2.40
  -2  -4  -6    0.20    1.90
   2  -4   6   -1.10    2.70
   2   4   6    2.60    1.60
  -2   4  -6    0.60    3.40
  -3  -4  -6  488.65   25.70
   3  -4   6  474.45   25.70
  -3  -4  -6  465.25   25.60
  -3   4  -6  460.05   27.00
   3   4   6  497.65   24.60
  -4  -4  -6  186.78   13.00
  -4  -4  -6  203.78   13.60
   4  -4   6  184.88   12.60
  -4   4  -6  202.18   11.80
  -4   4  -6  201.28   15.20
   4   4   6  189.98   11.10
   5  -4   6   12.60    4.20
  -5  -4  -6   21.70    7.10
  -5   4  -6   16.50    5.10
  -5   4  -6    9.90    6.80
   6  -4   6   73.69   19.10
   6  -5  -6   71.59   15.20
   5  -5  -6   -1.60    5.90
   5  -5  -6    2.10    3.00
   5  -5  -6    4.50    5.30
  -5   5   6    7.00    5.20
  -5   5   6   15.60    9.90
   4  -5  -6    7.50    2.80
   4  -5  -6    7.40    4.70
   4  -5  -6    2.10    3.70
  -4   5   6    7.60    3.70
  -4   5   6    4.30    6.40
   3  -5  -6   34.10    6.80
   3  -5  -6   38.90    4.50
  -3  -5   6   38.50    4.70
  -3   5   6   43.90    7.70
   3   5  -6   32.70    6.20
  -3   5   6   36.50    5.00
  -2  -5   6   72.19    5.90
   2  -5  -6   56.59    5.40
   2  -5  -6   70.59    7.30
  -2   5   6   72.49    5.40
   2   5  -6   68.79    7.00
  -2   5   6   55.69    7.20
  -1  -5   6    0.50    2.40
   1  -5  -6    0.00    1.70
   1  -5  -6   -0.70    3.00
  -1  -5   6    4.40    2.40
  -1   5   6   -1.90    1.50
  -1   5   6    1.10    2.70
   1   5  -6    6.70    3.20
   0  -5  -6   30.60    5.90
   0  -5   6   31.10    4.80
   0  -5  -6   35.90    4.00
   0   5  -6   30.10    5.30
   0   5   6   38.20    3.70
   0   5   6   31.50    5.60
  -1  -5  -6   42.40    4.20
   1  -5   6   47.10    5.60
  -1  -5  -6   36.30    4.40
   1   5   6   40.30    4.00
  -1   5  -6   44.20    6.40
   1   5   6   39.20    5.70
  -2  -5  -6  306.37   17.20
   2  -5   6  295.27   17.90
  -2  -5  -6  312.97   17.20
   2   5   6  328.27   16.60
   2   5   6  317.77   18.50
  -2   5  -6  290.97   18.80
   3  -5   6  119.69    9.30
  -3  -5  -6   98.79    8.50
  -3  -5  -6  110.09    8.80
  -3   5  -6  108.69   10.90
   3   5   6  112.89    7.40
  -4  -5  -6    0.70    4.40
  -4  -5  -6    2.50    3.90
   4  -5   6   -5.00    3.70
  -4   5  -6   -4.70    5.30
  -4   5  -6    1.60    2.80
   4   5   6   -2.00    2.20
   5  -5   6   12.50    6.20
   5  -5   6    9.20    4.50
   5  -5   6   16.60   11.50
  -5   5  -6   12.70    5.00
  -5   5  -6    6.60    6.90
   6  -5   6   26.20   17.10
   6  -6  -6   26.40   10.00
   5  -6  -6    4.20    6.20
   5  -6  -6   17.60    5.80
   5  -6  -6   -1.00    3.20
  -5   6   6   11.40   10.50
  -5   6   6   -2.00    5.80
   4  -6  -6    7.20    2.90
  -4  -6   6    7.40    3.00
   4  -6  -6    9.70    5.20
   4  -6  -6    7.30    4.10
  -4   6   6    0.70    3.80
   4   6  -6   10.40    4.40
  -4   6   6   20.10    7.20
   3  -6  -6  101.39    7.20
   3  -6  -6   77.69    9.10
  -3  -6   6  106.79    7.60
   3   6  -6  108.99    8.70
  -3   6   6   83.89    7.50
  -3   6   6   96.29   11.30
  -2  -6   6   87.99    7.20
   2  -6  -6   87.19    6.70
   2  -6  -6   84.29    8.50
   2   6  -6   95.49    8.20
  -2   6   6   81.19    8.50
  -2   6   6   86.39    6.60
   1  -6  -6    1.80    1.90
   1  -6  -6   -0.50    3.20
  -1  -6   6   -3.30    2.30
  -1  -6   6    4.30    3.00
  -1   6   6    4.00    3.20
  -1   6   6   -0.10    1.60
   1   6  -6   -1.90    2.80
   0  -6   6  150.38    9.80
   0  -6  -6  134.89    8.70
   0  -6  -6  139.89    8.30
   0  -6  -6  122.99   10.30
   0   6  -6  142.29   10.40
   0   6   6  121.29    9.60
  -1  -6  -6  186.18   11.20
  -1  -6  -6  192.28   11.10
   1  -6   6  184.58   12.30
  -1   6  -6  176.98   13.00
   1   6   6  197.68   10.90
   1   6   6  185.78   12.10
  -2  -6  -6    3.70    2.90
   2  -6   6   15.30    3.90
  -2  -6  -6    7.00    2.60
  -2   6  -6    5.40    4.10
   2   6   6    7.80    2.30
   2   6   6   11.30    4.20
   3  -6   6  190.78   13.50
  -3  -6  -6  189.28   12.80
  -3  -6  -6  198.88   12.30
   3   6   6  199.58   11.50
   3   6   6  202.28   14.10
  -3   6  -6  206.88   14.80
  -4  -6  -6   43.90    8.50
   4  -6   6   28.50    5.30
   4  -6   6   29.80    6.30
  -4  -6  -6   21.30    5.00
  -4   6  -6   24.50    3.90
  -4   6  -6   26.20    6.80
   4   6   6   25.70    4.70
   5  -6   6   19.50    5.70
   5  -6   6   18.40   12.30
   5  -6   6   20.30    6.50
  -5   6  -6   10.50    7.80
   6  -6   6   21.10    8.00
   6  -6   6   22.50   14.70
   5  -7  -6    6.90    3.60
   5  -7  -6   -0.20    6.90
   5  -7  -6   10.70    6.30
  -5   7   6   -2.70    6.70
  -4  -7   6   10.80    4.20
  -4  -7   6   17.00    3.50
   4  -7  -6    8.90    5.40
   4  -7  -6   19.20    5.20
   4  -7  -6   17.50    3.70
  -4   7   6   28.80    8.30
   4   7  -6   12.30    4.50
  -4   7   6   12.40    5.00
   3  -7  -6   33.90    7.00
   3  -7  -6   34.90    5.30
  -3  -7   6   33.50    5.60
   3  -7  -6   30.00    4.70
  -3   7   6   31.90    7.60
   3   7  -6   51.79    7.30
  -3   7   6   36.30    5.80
  -2  -7   6    8.80    3.30
   2  -7  -6    1.80    2.10
   2  -7  -6    7.50    4.60
  -2   7   6    9.50    4.30
  -2   7   6    2.20    2.50
   2   7  -6    4.60    3.20
   1  -7  -6   27.90    5.40
  -1  -7   6   37.60    5.50
   1  -7  -6   30.50    4.00
   1  -7  -6   29.60    3.90
  -1   7   6   31.30    5.80
   1   7  -6   28.20    5.20
  -1   7   6   31.40    4.30
   0  -7  -6  114.89    7.50
   0  -7  -6  109.99    9.40
   0  -7   6  128.79    9.10
   0  -7  -6  116.79    7.80
   0   7  -6  102.89    9.60
   0   7   6  106.99    9.00
   0   7   6  110.79    7.60
   1  -7   6   -0.10    3.00
  -1  -7  -6   -2.70    2.10
  -1  -7  -6    0.50    1.90
  -1   7  -6    3.60    3.50
   1   7   6    0.70    1.90
   1   7   6   -0.30    3.30
   2  -7   6   14.90    4.00
  -2  -7  -6   12.30    3.30
  -2  -7  -6    7.30    2.70
   2   7   6   10.70    2.40
   2   7   6    8.40    4.40
  -2   7  -6   11.00    4.40
  -3  -7  -6    4.60    3.60
   3  -7   6    3.00    4.50
  -3  -7  -6   -5.30    2.80
   3   7   6   -3.50    4.90
  -3   7  -6    2.90    4.70
   3   7   6   -0.10    2.30
   4  -7   6   23.60    9.50
   4  -7   6   25.50    6.00
   4  -7   6   40.80    6.50
  -4  -7  -6   26.10    5.30
  -4  -7  -6   27.50    6.80
  -4   7  -6   26.50    3.80
  -4   7  -6   21.20    7.00
   4   7   6   36.10    7.70
   4   7   6   32.00    5.20
   5  -7   6   56.69   10.30
   5  -7   6   40.80    8.20
   5  -7   6   66.99   16.10
   6  -7   6   20.20   14.20
   6  -7   6    9.60    7.80
   6  -8  -6   -7.30    4.40
   5  -8  -6   16.70    7.20
   5  -8  -6   17.00    4.10
   5  -8  -6   13.60    7.80
   4  -8  -6   18.40    5.40
   4  -8  -6   28.70    7.30
   4  -8  -6   17.30    3.70
  -4  -8   6   16.00    3.90
  -4  -8   6    9.30    4.70
  -4   8   6   33.00    8.80
  -4   8   6   14.50    5.40
   4   8  -6   15.40    5.20
   3  -8  -6   -1.60    3.70
   3  -8  -6    1.00    4.60
   3  -8  -6    6.00    2.90
  -3  -8   6    3.60    3.80
  -3  -8   6    3.80    3.50
  -3   8   6    9.40    6.90
  -3   8   6    5.30    3.60
   3   8  -6    2.60    3.80
   2  -8  -6  481.65   22.60
   2  -8  -6  416.16   23.10
  -2  -8   6  488.95   24.40
   2  -8  -6  419.66   24.80
  -2   8   6  389.26   23.40
   2   8  -6  444.66   24.80
  -2   8   6  406.86   25.00
   1  -8  -6  173.58   10.50
  -1  -8   6  173.28   11.90
   1  -8  -6  174.28   10.10
   1  -8  -6  161.68   11.90
   1   8  -6  171.58   12.20
  -1   8   6  170.98   12.10
  -1   8   6  165.48   10.80
   0  -8   6    0.20    3.10
   0  -8  -6    0.80    2.10
   0  -8  -6   -0.70    1.90
   0  -8  -6    5.20    4.00
   0   8   6    2.60    3.70
   0   8  -6    3.10    3.70
   0   8   6    4.30    2.30
  -1  -8  -6   24.50    4.40
   1  -8   6   24.20    5.00
   1   8   6   26.10    4.80
  -1   8  -6   23.50    5.20
   1   8   6   25.20    4.40
  -2  -8  -6  124.29   10.00
   2  -8   6  134.79   11.50
  -2  -8  -6  135.19    9.20
   2   8   6  151.58    9.40
  -2   8  -6  151.08   12.20
   2   8   6  142.89   10.40
   3  -8   6   48.90    8.50
  -3  -8  -6   46.30    5.90
   3  -8   6   59.79    8.90
  -3  -8  -6   41.50    7.30
   3  -8   6   33.30    9.40
   3   8   6   47.60    5.70
   3   8   6   46.30    7.40
  -3   8  -6   48.90    8.10
  -4  -8  -6  142.39   10.90
   4  -8   6  158.68   18.90
   4  -8   6  143.29   13.00
   4  -8   6  149.99   13.30
  -4  -8  -6  134.79   10.80
   4   8   6  133.29   14.00
  -4   8  -6  132.39    9.00
   4   8   6  142.49   10.00
  -4   8  -6  146.59   14.20
   5  -8   6   -4.70   11.40
   5  -8   6    6.10    7.10
   5  -8   6    4.70    9.40
  -5   8  -6    7.70    8.10
   6  -8   6  125.79   26.30
   6  -8   6   92.59   15.50
   6  -9  -6   23.30    5.30
   6  -9  -6   -2.10   10.50
   5  -9  -6    5.30    7.90
   5  -9  -6    9.40    4.10
   5  -9  -6    9.30    8.20
  -4  -9   6   13.30    4.70
   4  -9  -6    9.70    3.40
  -4  -9   6   11.80    3.90
   4  -9  -6    0.50    6.00
   4  -9  -6    6.10    5.90
  -4   9   6   15.00    9.60
   4   9  -6   18.70    5.00
  -4   9   6    0.20    6.10
   3  -9  -6    1.50    2.90
  -3  -9   6    2.20    4.00
  -3  -9   6    0.40    3.80
   3  -9  -6    1.60    4.50
   3  -9  -6   -3.10    4.80
   3   9  -6   -0.60    3.80
  -3   9   6   -1.90    3.50
   2  -9  -6   11.30    4.50
   2  -9  -6   12.30    3.00
  -2  -9   6    9.90    4.10
   2  -9  -6    9.80    2.70
   2  -9  -6   15.10    5.10
   2   9  -6    6.70    4.30
  -2   9   6   11.60    5.40
  -2   9   6   12.10    3.60
  -1  -9   6   19.20    4.60
   1  -9  -6   13.40    3.30
   1  -9  -6   16.20    3.20
   1  -9  -6   20.90    5.00
  -1   9   6   18.50    4.70
  -1   9   6   14.10    3.50
   1   9  -6   19.10    4.70
   0  -9   6   20.40    4.50
   0  -9  -6   16.60    3.10
   0  -9  -6   11.30    3.20
   0  -9  -6   15.90    4.90
   0   9   6   12.50    3.20
   0   9   6   14.50    4.10
   0   9  -6   25.10    5.10
  -1  -9  -6  126.79    9.30
   1  -9   6  155.38   11.50
  -1  -9  -6  119.89    8.80
  -1   9  -6  128.19   11.30
   1   9   6  123.29    9.20
   1   9   6  135.09   10.50
   2  -9   6  237.68   15.30
  -2  -9  -6  202.68   13.80
  -2  -9  -6  209.48   12.70
   2  -9   6  205.48   15.40
   2   9   6  205.98   13.00
   2   9   6  204.98   13.80
  -2   9  -6  199.18   15.30
   3  -9   6   11.50    7.70
   3  -9   6   -4.80    5.30
  -3  -9  -6    2.00    3.20
  -3  -9  -6    6.80    4.40
   3  -9   6    2.00    5.30
   3   9   6    1.70    3.10
  -3   9  -6   13.30    5.90
   4  -9   6   17.80    6.30
   4  -9   6   17.20   10.60
   4  -9   6   32.70    7.30
  -4  -9  -6    8.00    4.50
  -4  -9  -6    9.30    5.20
   4   9   6   22.20    7.50
   4   9   6   16.50    4.60
  -4   9  -6   12.90    6.90
   5  -9   6    0.80   10.10
   5  -9   6    7.40    7.40
  -5   9  -6   16.50    8.60
   6 -10  -6   37.90   12.90
   6 -10  -6   35.70    6.80
   6  10  -6   42.20    8.90
   5 -10  -6   40.00    6.20
   5 -10  -6   69.69   14.70
   5 -10  -6   41.70    9.20
   4 -10  -6   80.49   12.20
  -4 -10   6   76.69    9.40
  -4 -10   6   78.29    8.90
   4 -10  -6   73.19   11.30
   4 -10  -6   73.29    7.40
   4  10  -6   89.79   10.20
  -3 -10   6   -1.50    4.20
   3 -10  -6    3.40    3.00
   3 -10  -6    4.40    5.80
  -3 -10   6    4.60    4.60
   3 -10  -6    6.40    5.10
  -3  10   6    2.00    7.80
  -3  10   6    2.10    4.50
   2 -10  -6  250.47   14.30
   2 -10  -6  238.78   15.70
  -2 -10   6  252.77   15.90
  -2 -10   6  249.18   15.70
   2 -10  -6  239.38   13.80
   2 -10  -6  213.88   15.80
  -2  10   6  216.48   17.00
   2  10  -6  255.47   16.20
  -2  10   6  214.18   14.80
   1 -10  -6   65.09    8.40
   1 -10  -6   54.99    6.40
   1 -10  -6   72.19    6.40
  -1 -10   6   85.99    9.30
   1 -10  -6   71.59    8.00
  -1 -10   6   71.79    8.50
   1  10  -6   70.89    8.80
  -1  10   6   54.39    8.80
  -1  10   6   77.49    7.10
   0 -10   6   60.69    8.30
   0 -10  -6   64.59    8.30
   0 -10  -6   61.69    5.90
   0 -10  -6   52.99    6.40
   0 -10   6   42.00    7.60
   0 -10   6   48.50    8.00
   0 -10  -6   70.59    7.20
   0  10   6   61.29    7.40
   0  10  -6   61.99    8.30
   0  10   6   61.69    6.60
  -1 -10  -6  225.18   14.60
   1 -10   6  264.57   16.70
   1 -10   6  229.28   17.10
   1 -10   6  235.08   16.40
  -1 -10  -6  233.68   14.00
   1  10   6  243.88   15.60
  -1  10  -6  217.88   16.10
   1  10   6  250.27   14.50
  -2 -10  -6  215.68   15.00
  -2 -10  -6  254.47   14.80
   2 -10   6  256.17   17.00
   2 -10   6  246.38   16.80
   2 -10   6  203.88   18.10
  -2 -10  -6  238.78   14.00
  -2  10  -6  227.38   16.80
   2  10   6  245.98   15.50
   2  10   6  210.78   14.30
  -3 -10  -6    7.50    3.60
  -3 -10  -6   12.80    6.10
  -3 -10  -6    7.60    5.00
   3 -10   6    9.60    7.60
   3 -10   6    3.70    5.60
   3 -10   6    7.80    5.90
   3  10   6   12.70    4.30
  -3  10  -6    3.00    6.00
   3  10   6    8.00    5.40
   4 -10   6    5.70    7.10
   4 -10   6   -5.80    5.70
  -4 -10  -6   -2.20    4.50
   4 -10   6    9.60    9.10
  -4  10  -6   16.70    7.40
   4  10   6    1.30    4.30
   5 -10   6   55.39   10.10
   5 -10   6   79.79   17.40
   6 -11  -6   11.80   12.40
   6 -11  -6   16.90    6.40
   6  11  -6   15.00    8.80
   5 -11  -6    6.30    4.40
   5 -11  -6   -3.50    8.70
   4 -11  -6   15.90    4.40
   4 -11  -6   23.40    8.20
  -4 -11   6   22.70    6.30
  -4 -11   6   31.70    6.40
   4 -11  -6   31.50    8.60
   4  11  -6   16.10    5.70
  -3 -11   6   -1.60    4.50
  -3 -11   6    8.70    5.60
   3 -11  -6   -1.00    5.60
   3 -11  -6    2.60    6.00
   3 -11  -6    4.30    3.20
   3  11  -6    5.70    5.10
  -3  11   6    8.40    5.80
  -3  11   6   20.70    9.70
   2 -11  -6    7.40    5.40
   2 -11  -6   -2.90    2.50
  -2 -11   6    0.70    4.70
   2 -11  -6    3.50    4.70
  -2 -11   6   -6.20    4.00
   2 -11  -6   -1.30    3.10
  -2  11   6   -1.20    3.60
   2  11  -6   -0.10    4.60
  -1 -11   6   29.80    6.10
   1 -11  -6   22.70    5.10
  -1 -11   6   23.50    5.40
   1 -11  -6   27.90    6.20
   1 -11  -6   24.50    4.10
   1 -11  -6   15.50    4.30
  -1  11   6   27.50    6.10
  -1  11   6   21.30    4.90
   1  11  -6   23.70    6.10
   0 -11  -6   45.40    7.80
   0 -11   6   42.00    8.50
   0 -11   6   58.19    7.50
   0 -11  -6   49.70    8.30
   0 -11  -6   50.49    5.70
   0 -11   6   51.69    8.40
   0 -11  -6   41.50    6.70
   0  11  -6   37.60    6.90
   0  11   6   49.99    8.00
   0  11   6   52.29    6.60
  -1 -11  -6  207.78   14.30
   1 -11   6  211.68   15.50
  -1 -11  -6  237.68   14.80
   1 -11   6  221.58   16.40
  -1 -11  -6  213.08   13.20
   1 -11   6  223.08   15.80
   1  11   6  201.48   14.90
   1  11   6  232.18   14.40
  -1  11  -6  217.98   16.00
  -2 -11  -6    3.50    4.60
  -2 -11  -6    8.20    3.40
   2 -11   6    4.40    6.80
  -2 -11  -6    2.00    4.10
   2 -11   6   -4.00    5.20
   2 -11   6   -1.90    4.80
  -2  11  -6   -1.80    5.30
   2  11   6   -3.00    3.40
   2  11   6    6.90    5.10
  -3 -11  -6   10.70    5.40
   3 -11   6    6.80    6.00
  -3 -11  -6    1.30    3.50
   3 -11   6    9.70    8.40
   3 -11   6   14.60    7.10
  -3  11  -6    6.80    6.80
   3  11   6    3.40    4.30
   3  11   6   -4.60    5.70
   4 -11   6   29.90    7.70
   4 -11   6   25.30    8.80
  -4 -11  -6   32.20    6.10
   4 -11   6   44.20   10.70
   4  11   6   36.40    6.40
  -4  11  -6   49.10    9.90
   4  11   6   22.30    7.80
   5 -11   6   24.90    8.80
   5 -11   6   13.60   13.00
  -5  11  -6   13.30   11.50
   5 -12  -6    3.60    9.20
   5 -12  -6    1.00    4.80
   4 -12  -6   25.70    5.20
   4 -12  -6   15.30    9.00
  -4 -12   6   23.80    6.30
   4 -12  -6   26.80    8.00
   4  12  -6   23.40    6.40
   3 -12  -6   -3.70    6.00
   3 -12  -6   -7.70    6.20
  -3 -12   6   -2.50    4.60
   3 -12  -6   -5.30    3.20
  -3 -12   6    6.60    5.60
   3  12  -6    4.80    4.80
   2 -12  -6   59.99   10.60
   2 -12  -6   52.59    6.40
  -2 -12   6   43.20    8.80
   2 -12  -6   50.49    9.30
   2 -12  -6   55.79    7.10
  -2  12   6   40.20    9.40
  -2  12   6   48.60    7.60
   2  12  -6   51.69    9.30
   1 -12  -6   84.19   10.60
   1 -12  -6  103.69    9.10
  -1 -12   6   92.39   11.10
  -1 -12   6   89.79   10.60
   1 -12  -6   96.29    8.10
   1 -12  -6   97.89   10.60
  -1  12   6   95.89   10.80
   1  12  -6  101.19   10.40
  -1  12   6   88.19    9.60
   0 -12  -6    9.00    3.90
   0 -12   6   -5.80    5.50
   0 -12   6   -4.00    4.70
   0 -12  -6    0.30    5.40
   0 -12  -6   -0.90    4.40
   0 -12   6    0.30    4.70
   0  12   6   -1.10    3.90
   0  12   6    1.30    4.50
   0  12  -6    0.10    4.30
  -1 -12  -6   25.40    6.30
  -1 -12  -6   39.50    5.70
  -1 -12  -6   23.40    6.30
   1 -12   6   27.40    7.00
   1 -12   6   43.30    8.10
   1 -12   6   40.00    7.70
   1  12   6   33.10    6.40
   1  12   6   36.30    7.90
  -1  12  -6   23.40    7.00
   2 -12   6    6.10    4.80
  -2 -12  -6    4.30    3.40
   2 -12   6   -7.50    6.30
   2 -12   6    5.50    6.80
  -2 -12  -6   -3.30    4.70
  -2 -12  -6    1.00    4.80
   2  12   6   -4.40    5.60
  -2  12  -6    1.60    5.40
   2  12   6   -1.40    4.20
   3 -12   6   10.70    6.70
   3 -12   6   23.60    7.90
  -3 -12  -6    7.40    3.90
   3 -12   6   21.00    9.00
   3  12   6    3.00    4.90
  -3  12  -6   10.00    6.60
   4 -12   6   17.70   10.90
   4 -12   6   22.40    9.70
  -4 -12  -6   10.20    5.10
   4  12   6   16.70    6.60
   4  12   6    6.30    7.90
  -4  12  -6   15.70    8.40
   5 -12   6   31.20    9.30
   5 -12   6    3.00   13.70
   5 -13  -6    6.50   10.40
   5 -13  -6    5.00    5.50
   4 -13  -6   13.20    8.70
  -4 -13   6    2.30    5.60
   4 -13  -6   -4.10    9.70
   4 -13  -6    5.10    4.50
   4  13  -6    3.70    5.80
   3 -13  -6  190.88   13.40
   3 -13  -6  162.58   16.20
  -3 -13   6  198.18   15.00
   3 -13  -6  195.48   17.40
   3  13  -6  218.08   15.60
   2 -13  -6   -3.30    2.90
  -2 -13   6    8.40    6.10
   2 -13  -6    4.60    5.60
  -2 -13   6   -3.60    4.80
   2 -13  -6    3.40    4.50
   2 -13  -6    2.60    6.30
  -2  13   6    2.30    8.00
   2  13  -6    0.70    5.00
  -2  13   6    4.20    5.90
   1 -13  -6   92.09    9.60
  -1 -13   6   93.49   11.80
   1 -13  -6   86.39    8.20
  -1 -13   6   94.89   10.40
   1 -13  -6   90.49   12.00
   1 -13  -6   86.59   10.60
   1  13  -6   69.49   10.60
  -1  13   6  101.69   11.60
  -1  13   6   99.19   10.70
   0 -13  -6    9.80    4.70
   0 -13   6   -5.10    5.70
   0 -13  -6    6.70    5.80
   0 -13  -6    0.00    3.10
   0 -13  -6    0.00    6.00
   0 -13   6    1.40    5.30
   0 -13   6    4.00    4.90
   0  13  -6    0.70    4.80
   0  13   6   13.10    5.90
   0  13   6    3.60    4.80
  -1 -13  -6    2.60    5.80
  -1 -13  -6   -3.60    5.30
  -1 -13  -6   -1.00    5.00
   1 -13   6    5.50    5.20
   1 -13   6    5.50    7.00
  -1 -13  -6    4.80    3.10
  -1  13  -6   -4.70    5.70
   1  13   6    0.00    4.60
  -2 -13  -6    9.20    7.60
   2 -13   6    7.50    7.40
   2 -13   6   -8.30    6.80
   2 -13   6    5.30    5.70
  -2 -13  -6    1.70    3.60
   2  13   6   15.20    5.80
   2  13   6   11.70    6.20
  -2  13  -6    4.20    5.60
   3 -13   6    3.20    6.50
  -3 -13  -6   -3.10    3.80
   3 -13   6   -6.80    8.80
   3 -13   6   16.80    8.50
  -3  13  -6    8.60    7.90
   3  13   6    2.20    5.50
   3  13   6    1.00    6.70
  -4 -13  -6   -1.10    5.10
   4 -13   6    9.30    7.80
   4 -13   6    8.60   10.60
  -4  13  -6    4.50    9.10
   5 -13   6   36.50   16.20
   5 -13   6   54.29   11.10
   5 -14  -6   89.69   11.30
   5 -14  -6  106.29   18.70
   5  14  -6   93.69   11.50
   4 -14  -6    1.60    4.90
   4 -14  -6  -12.80    8.70
  -4 -14   6   -3.30    6.10
   4  14  -6   -7.00    5.50
  -3 -14   6  215.48   16.70
   3 -14  -6  202.78   14.70
   3 -14  -6  233.48   20.70
   3  14  -6  244.98   17.20
   2 -14  -6   -1.90    6.30
   2 -14  -6    3.00    4.00
  -2 -14   6   -1.90    5.20
   2 -14  -6   -8.40    7.30
   2  14  -6    7.40    5.90
   1 -14  -6   48.90    7.10
   1 -14  -6   34.00    7.40
   1 -14  -6   38.30    8.20
  -1 -14   6   34.50    7.30
   1 -14  -6   50.49    9.40
  -1 -14   6   44.50    8.60
   1  14  -6   57.29   10.00
  -1  14   6   31.90    8.80
  -1  14   6   44.00    7.90
   0 -14  -6   78.09    8.30
   0 -14  -6   97.79   13.00
   0 -14   6  100.79   11.50
   0 -14   6  109.59   14.30
   0 -14  -6   88.59   11.00
   0 -14   6   93.39   10.40
   0 -14  -6   80.69   11.20
   0  14  -6   87.29   12.10
   0  14   6   63.79   11.90
   0  14   6   74.69   11.00
  -1 -14  -6  530.85   27.70
  -1 -14  -6  486.15   29.20
   1 -14   6  564.24   32.30
   1 -14   6  474.35   29.90
   1 -14   6  541.65   31.00
  -1 -14  -6  476.55   29.50
  -1 -14  -6  507.45   30.70
   1  14   6  495.05   29.30
  -1  14  -6  531.75   31.00
   1  14   6  462.15   28.80
   2 -14   6    0.40    7.20
   2 -14   6    0.00    6.10
   2 -14   6   15.20    8.40
  -2 -14  -6   -0.30    3.70
  -2  14  -6   17.30    7.00
   2  14   6    8.80    5.80
   2  14   6   -2.20    6.30
   3 -14   6   50.49   10.90
   3 -14   6   73.89   12.80
   3 -14   6   40.10   11.80
  -3 -14  -6   52.59    8.30
  -3  14  -6   69.49   13.50
   3  14   6   56.69    9.00
   3  14   6   49.99    9.50
   4 -14   6   22.20    9.20
   4 -14   6   15.50   19.20
  -4  14  -6   16.50   10.80
   5 -15  -6   24.10   12.30
   5 -15  -6    6.50    6.40
   5  15  -6    3.20    6.60
  -4 -15   6   -9.10    8.10
   4 -15  -6   -0.60    5.70
   4 -15  -6   26.50   12.50
   4 -15  -6    7.20    9.20
   4  15  -6   19.20    6.30
   3 -15  -6    4.00    8.00
  -3 -15   6   13.60    6.80
   3 -15  -6   23.40   10.80
   3 -15  -6    7.50    4.60
   3  15  -6   22.60    6.80
   2 -15  -6    6.50    7.40
   2 -15  -6    9.20    8.70
  -2 -15   6   -4.40    6.00
   2 -15  -6   -2.90    4.10
   2  15  -6   -1.00    6.10
   1 -15  -6   60.49    8.20
   1 -15  -6   59.09   10.70
   1 -15  -6   61.89   11.10
  -1 -15   6   61.99    9.60
  -1  15   6   82.79   13.00
  -1  15   6   63.19   12.50
   1  15  -6   82.49   11.70
   0 -15   6   31.70    7.30
   0 -15  -6   26.40   10.30
   0 -15   6   33.90    6.60
   0 -15  -6   31.50    5.50
   0 -15   6   49.99   12.50
   0 -15  -6   41.90    8.50
   0  15   6   32.20    7.60
   0  15  -6   39.30    8.10
   0  15   6   25.70    8.10
   1 -15   6   -7.20    6.70
   1 -15   6    1.50    5.70
  -1 -15  -6    0.80    6.70
   1 -15   6    1.60    9.50
  -1 -15  -6    5.30    4.60
  -1  15  -6   12.70    6.90
   1  15   6    6.40    6.30
   1  15   6    9.10    6.40
   2 -15   6    0.90    6.80
  -2 -15  -6   -6.00    4.00
   2 -15   6   -6.00    9.60
   2 -15   6   -1.60    7.80
   2  15   6    1.60    6.30
  -2  15  -6   -1.60    7.80
   2  15   6   12.90    7.30
  -3 -15  -6    5.40    5.30
   3 -15   6    0.60    9.70
   3 -15   6    6.90    8.40
   3 -15   6  -13.30   11.40
   3  15   6   -0.60    7.30
   3  15   6   -2.40    8.50
  -3  15  -6    7.50    7.80
   4 -15   6   49.40   16.50
   4 -15   6   65.59   11.60
  -4  15  -6   81.79   14.00
   4 -16  -6   -6.50    9.90
   4 -16  -6   -1.40    6.00
   4  16  -6    3.50    6.30
   3 -16  -6    2.80    5.20
   3 -16  -6   -1.80   13.10
   3 -16  -6    5.00    8.90
  -3 -16   6   14.00    7.70
   3  16  -6    4.50    6.60
   2 -16  -6   34.60   10.60
  -2 -16   6   40.10    8.70
   2 -16  -6   42.30    9.20
   2 -16  -6   35.20    6.70
   2  16  -6   65.29   11.90
   1 -16  -6    4.70    4.20
  -1 -16   6    8.70    6.90
   1 -16  -6   14.40    7.00
   1  16  -6    4.70    6.10
   0 -16  -6   68.99   12.40
   0 -16  -6   47.30    7.10
   0 -16   6   52.79    9.50
   0 -16   6   57.89    9.00
   0  16   6   55.49   10.40
   0  16   6   45.10   18.40
   0  16  -6   55.19   10.00
   1 -16   6   -1.50    7.50
  -1 -16  -6   16.80    8.00
  -1 -16  -6   -0.70    4.30
   1 -16   6   -0.10    7.00
   1  16   6    3.90    7.20
   1  16   6    3.90    7.60
  -1  16  -6    9.00    7.20
  -2 -16  -6   -4.50    4.80
   2 -16   6    2.60    7.80
   2 -16   6   -5.60    8.70
  -2  16  -6   -7.50    7.70
   2  16   6   -1.40    7.40
   3 -16   6   14.90    8.40
  -3 -16  -6    9.30    5.70
  -3  16  -6   18.20    9.70
   4 -16   6   48.60   11.40
  -4  16  -6   78.69   13.80
   4 -17  -6  -11.00    6.60
   4 -17  -6    5.10   11.20
   4  17  -6    3.00    7.30
  -3 -17   6   -2.90    7.60
   3 -17  -6    7.80    9.30
   3 -17  -6    3.60    5.80
   3  17  -6   -5.00    6.50
  -2 -17   6   12.60    7.50
   2 -17  -6    4.30    7.40
   2 -17  -6   -7.00    5.00
   2  17  -6   -1.40    6.60
   1 -17  -6   32.90    6.80
   1 -17  -6   39.00    9.90
   1  17  -6   36.00    8.00
   0 -17  -6    7.90    7.60
   0 -17   6   -0.60    6.00
   0 -17  -6   -3.30    4.50
   0 -17   6    5.20    6.00
   0  17  -6    7.90    6.80
  -1 -17  -6   13.90    9.00
   1 -17   6   13.90    7.80
  -1 -17  -6   -0.10    5.30
   1 -17   6   -2.50    7.40
  -1  17  -6    7.90    7.40
   2 -17   6    3.90   10.00
  -2 -17  -6    2.90    5.30
   2 -17   6    4.20    8.10
  -2  17  -6    7.30    8.20
   2  17   6    2.50    9.10
   3 -17   6   62.39   12.20
  -3 -17  -6   47.70    8.00
   3 -17   6   44.90   14.10
  -3  17  -6   58.89   11.70
   3 -18  -6    9.10    6.90
  -3 -18   6   -1.30    8.20
   3 -18  -6    5.60   10.40
   3  18  -6   11.20    7.90
   2 -18  -6   86.49   11.70
   2  18  -6   79.79   13.80
   1 -18  -6   -4.00    5.50
   1 -18  -6    0.80    8.00
   1  18  -6    6.50    7.40
   0 -18   6   39.80    9.30
   0 -18   6   38.90    8.10
   0 -18  -6   30.50    6.80
   0 -18  -6   27.70    9.60
   0  18  -6   43.60    9.50
  -1 -18  -6   10.70    5.60
   1 -18   6   22.60    9.50
   1 -18   6   10.10    8.30
  -1  18  -6   25.30    9.00
   2 -18   6    1.00    9.40
   2 -18   6    3.90    9.00
  -2 -18  -6   16.00    6.20
  -2  18  -6    9.30    9.10
   2  18   6   13.90   11.10
   3 -18   6   35.10   13.40
  -3 -18  -6   47.80    8.70
   3 -18   6   41.20   10.80
  -3  18  -6   42.40   11.40
   3 -19  -6    5.70   11.50
   3 -19  -6    1.40    7.30
   3  19  -6    2.90    8.30
   2 -19  -6    5.10    9.40
   2 -19  -6    6.30    6.10
  -2 -19   6   -3.20    9.00
   2  19  -6   -7.20    7.90
   1 -19  -6    2.00    8.20
   1 -19  -6    5.10    6.70
  -1 -19   6   13.20    9.60
   1  19  -6    4.10    7.40
   0 -19   6   -5.40    6.40
   0 -19  -6   -3.90   10.20
   0 -19  -6    9.80    6.30
   0 -19   6   10.20    8.80
   0  19  -6    0.20    8.00
   1 -19   6   38.10   10.00
   1 -19   6   29.60    8.80
  -1 -19  -6   19.00    7.20
  -1  19  -6   22.10    9.40
  -2 -19  -6   16.10    7.30
   2 -19   6   11.20   10.20
  -2  19  -6   16.00   10.70
  -2 -20   6  -12.60    9.70
   2 -20  -6    1.90   11.10
   2 -20  -6   -4.40    7.60
   2  20  -6    9.20    8.50
   1 -20  -6   -1.30    6.80
  -1 -20   6   -3.00    9.50
   1 -20  -6   -3.70    8.60
   0 -20   6   -6.30    7.00
   0 -20  -6   19.40    7.70
   0 -20  -6    6.70   10.80
   0 -20   6   24.70   11.60
   0  20  -6   -4.10    8.00
  -1 -20  -6   61.69    9.60
   1 -20   6   96.39   15.40
   1 -20   6   78.29   15.30
  -1  20  -6   59.29   12.10
   2 -20   6   11.40   11.50
  -2 -20  -6   26.50    7.80
   2 -20   6   12.50   11.30
  -2  20  -6   -8.60   10.30
   1 -21  -6   -1.60    7.30
  -1 -21   6   17.30   11.40
   1 -21  -6    8.80   11.50
   1  21  -6   11.10    9.30
   0 -21  -6   44.60   13.60
   0 -21   6   10.50   11.00
   0 -21  -6   11.80    7.80
   0  21  -6   24.40   10.60
   1 -21   6   -2.50    9.60
  -1 -21  -6   -4.60    7.90
   1 -21   6    1.30   10.30
  -1  21  -6   -8.10    9.80
   6   0  -7   -7.70    6.50
  -5   0   7   -0.80    9.20
   5   0  -7   -2.30    4.80
   4   0  -7    2.00    3.70
  -4   0   7    5.40    5.00
   4   0  -7    1.20    3.30
  -4   0   7   -2.50    2.10
   3   0  -7    7.70    3.60
  -3   0   7    8.30    4.30
  -3   0   7    8.90    2.50
   3   0  -7   12.40    4.30
   2   0  -7   -0.90    3.30
   2   0  -7    2.50    2.50
  -2   0   7    0.10    1.80
  -2   0   7   -1.00    2.70
  -1   0   7  377.36   19.90
  -1   0   7  394.56   20.70
   1   0  -7  364.36   20.70
   0   0   7   -1.40    2.70
   0   0   7    0.20    1.70
   0   0  -7    1.50    2.50
  -1   0  -7   52.49    6.50
   1   0   7   72.99    5.50
   2   0   7    0.30    2.00
  -2   0  -7    0.10    3.10
   3   0   7  446.16   22.90
  -3   0  -7  402.36   24.60
  -3   0  -7  444.36   23.00
  -4   0  -7    7.10    5.20
   4   0   7    1.90    2.70
   5   0   7   62.59    6.70
  -5   0  -7   73.99   12.30
  -5   0  -7   76.89   10.70
   6  -1  -7    2.80    7.10
   6   1  -7   -1.20    6.60
   5  -1  -7   -2.80    5.40
   5   1  -7   -7.80    4.60
   4  -1  -7    5.60    3.80
  -4  -1   7    1.10    2.30
  -4  -1   7   -3.90    5.10
   4  -1  -7    2.90    3.30
   4   1  -7    5.60    3.70
   4   1  -7    9.60    3.60
  -4   1   7    5.30    2.50
  -4   1   7    5.80    5.60
   3  -1  -7  182.88   11.50
   3  -1  -7  182.28   12.10
  -3  -1   7  183.28   12.30
  -3  -1   7  192.28   10.60
  -3   1   7  187.78   10.60
  -3   1   7  169.08   12.60
   3   1  -7  182.88   11.60
   3   1  -7  171.18   11.90
   2  -1  -7  524.55   28.50
  -2  -1   7  547.65   27.80
  -2  -1   7  542.25   28.10
   2  -1  -7  555.74   28.80
  -2   1   7  540.65   28.50
   2   1  -7  555.24   28.70
   2   1  -7  532.65   28.90
  -2   1   7  551.54   27.80
  -1  -1   7   50.49    6.10
   1  -1  -7   54.59    5.70
  -1  -1   7   62.99    5.10
   1  -1  -7   58.29    6.90
   1   1  -7   58.29    6.20
  -1   1   7   56.09    4.80
  -1   1   7   59.19    6.30
   0  -1   7   15.90    4.30
   0  -1   7   14.20    2.70
   0  -1  -7   21.40    4.20
   0   1   7   15.40    3.90
   0   1  -7   12.80    3.70
   0   1   7   12.30    2.40
  -1  -1  -7   14.80    3.40
   1  -1   7   15.30    2.90
  -1   1  -7    9.20    3.50
   1   1   7   18.00    3.30
   2  -1   7   11.10    2.80
  -2  -1  -7    5.90    3.50
  -2   1  -7    5.60    3.60
   2   1   7    9.20    2.50
   3  -1   7  180.18   11.30
  -3  -1  -7  181.08   13.10
  -3  -1  -7  181.18   11.30
  -3   1  -7  181.78   13.70
   3   1   7  179.68   11.00
  -3   1  -7  192.78   11.10
  -4  -1  -7   13.40    5.80
  -4  -1  -7    2.60    4.10
  -4   1  -7    0.90    5.50
   4   1   7    4.10    2.70
  -4   1  -7   11.00    4.10
   5  -1   7  114.49    9.00
  -5  -1  -7  128.29   13.00
  -5  -1  -7  120.59   13.80
   5   1   7  118.59    8.70
  -5   1  -7  137.09   12.40
  -5   1  -7  129.89   14.10
   6  -2  -7   69.49   10.50
   6   2  -7   65.29   10.70
   5  -2  -7    1.90    5.50
  -5   2   7   15.60    9.10
   5   2  -7    8.60    5.10
   4  -2  -7    2.10    4.20
  -4  -2   7    7.80    5.00
  -4   2   7   11.20    3.00
  -4   2   7   21.80    6.70
   4   2  -7   12.70    3.90
   3  -2  -7  394.26   21.80
  -3  -2   7  393.56   20.10
  -3  -2   7  382.16   21.40
   3  -2  -7  374.76   20.90
  -3   2   7  370.36   22.10
  -3   2   7  385.46   20.20
   3   2  -7  371.86   21.40
   3   2  -7  396.56   20.80
   2  -2  -7  116.69    8.70
   2  -2  -7  107.79    8.40
  -2  -2   7  112.29    7.60
  -2  -2   7  110.79    7.80
   2   2  -7  113.69    8.60
   2   2  -7  110.39    8.90
  -2   2   7  123.29    9.00
  -2   2   7  110.89    7.40
  -1  -2   7  135.79    9.40
  -1  -2   7  157.28    9.10
   1  -2  -7  127.89    9.80
   1  -2  -7  144.69    9.40
  -1   2   7  142.99   10.00
   1   2  -7  140.19   10.00
  -1   2   7  140.29    8.60
   0  -2  -7    8.20    2.60
   0  -2   7    7.50    3.60
   0  -2   7    7.00    2.20
   0   2   7   10.00    2.20
   0   2  -7    8.00    3.40
   0   2   7   11.00    3.50
  -1  -2  -7  279.87   16.30
   1  -2   7  282.97   15.80
   1   2   7  287.57   15.30
  -1   2  -7  266.67   16.80
   1   2   7  291.57   17.10
   2  -2   7   10.60    3.00
  -2  -2  -7   10.40    3.60
  -2  -2  -7   16.50    3.10
   2   2   7   12.80    2.80
  -2   2  -7   17.00    4.30
   3  -2   7    4.40    2.80
  -3  -2  -7   -0.90    3.00
  -3  -2  -7   -5.00    3.70
  -3   2  -7    4.90    4.50
   3   2   7   -2.20    2.00
  -3   2  -7    1.40    2.40
  -4  -2  -7   51.99    7.70
  -4  -2  -7   46.70    6.90
  -4   2  -7   31.10    6.10
  -4   2  -7   37.80    7.50
   4   2   7   38.20    4.90
  -5  -2  -7    6.60    6.40
  -5  -2  -7   -1.10    6.70
   5  -2   7   -3.30    4.00
  -5   2  -7    5.00    7.40
  -5   2  -7    8.10    6.10
   5   2   7    5.40    3.20
   6  -2   7   20.50   16.20
   6  -3  -7   -0.60    7.40
   5  -3  -7   -0.20    3.90
   5  -3  -7    6.10    4.50
   5  -3  -7    0.20    5.50
  -5   3   7   -8.60    9.00
   4  -3  -7    1.60    4.70
  -4  -3   7    6.00    2.60
   4  -3  -7    2.10    2.90
  -4   3   7    9.80    6.70
  -4   3   7    3.10    3.00
   4   3  -7    2.20    3.80
   3  -3  -7  100.59    7.80
   3  -3  -7  112.99    9.40
  -3  -3   7  108.49    7.30
  -3  -3   7  106.09    8.60
  -3   3   7   92.09   10.00
   3   3  -7  102.59    9.00
  -3   3   7  102.99    7.20
   2  -3  -7  104.49    8.40
  -2  -3   7  127.69    8.10
   2  -3  -7  121.29    9.50
  -2  -3   7  125.59    7.90
   2   3  -7  112.09    9.40
  -2   3   7  118.09    9.60
  -2   3   7  127.69    7.90
   1  -3  -7   38.60    6.10
   1  -3  -7   36.30    4.80
  -1  -3   7   32.70    4.60
  -1  -3   7   36.90    4.90
  -1   3   7   42.00    5.90
  -1   3   7   35.40    3.90
   1   3  -7   40.80    5.80
   0  -3   7  136.59    9.20
   0  -3  -7  138.99    9.30
   0   3   7  143.29   10.00
   0   3  -7  133.69   10.10
   0   3   7  141.99    8.50
   1  -3   7  584.24   31.00
  -1  -3  -7  608.34   31.20
   1   3   7  603.94   30.30
  -1   3  -7  589.84   32.00
   1   3   7  592.04   31.80
   2  -3   7    3.20    2.70
  -2  -3  -7   -1.80    2.50
   2   3   7    1.50    2.00
  -2   3  -7    0.20    3.40
   3  -3   7  184.18   12.30
  -3  -3  -7  194.68   13.60
  -3  -3  -7  204.28   12.40
   3   3   7  190.28   11.40
  -3   3  -7  216.78   14.90
   4  -3   7   12.00    3.90
  -4  -3  -7    1.50    4.70
  -4  -3  -7    0.30    5.00
   4   3   7    9.20    2.70
  -4   3  -7    9.30    3.40
  -4   3  -7   10.30    6.00
   5  -3   7   50.99    7.70
  -5  -3  -7   34.10    7.50
  -5   3  -7   46.40    9.10
   5   3   7   39.10    5.50
  -5   3  -7   37.70    7.00
   6  -3   7   23.50   15.90
   6  -4  -7  -12.00    7.90
   5  -4  -7    6.60    5.90
   5  -4  -7    0.40    3.60
   5  -4  -7    8.10    5.30
  -5   4   7    2.00    9.90
  -5   4   7    2.30    5.40
   4  -4  -7    7.30    5.10
   4  -4  -7    6.20    3.20
  -4  -4   7   10.70    2.90
   4   4  -7    2.30    4.60
  -4   4   7   21.90    7.40
  -4   4   7    5.60    3.50
   3  -4  -7   -0.50    2.40
   3  -4  -7    4.30    4.60
  -3  -4   7    6.20    2.60
   3   4  -7    6.50    3.70
  -3   4   7    3.20    2.30
  -3   4   7   -0.80    5.10
  -2  -4   7   26.50    4.30
   2  -4  -7   19.00    3.80
   2  -4  -7   22.20    5.20
  -2   4   7   22.30    3.50
  -2   4   7   25.60    5.20
   2   4  -7   22.00    4.50
   1  -4  -7   -0.50    2.20
   1  -4  -7   -2.00    3.80
  -1  -4   7    2.00    2.40
  -1  -4   7   -2.00    2.60
  -1   4   7    3.60    3.60
   1   4  -7    3.90    3.10
  -1   4   7    0.60    1.80
   0  -4   7  324.27   17.50
   0  -4  -7  306.27   17.30
   0   4  -7  311.47   18.40
   0   4   7  311.17   16.70
   0   4   7  296.17   17.90
   1  -4   7   16.40    3.30
  -1  -4  -7    9.00    3.10
   1   4   7    8.80    2.40
   1   4   7   10.40    3.80
  -1   4  -7   14.10    4.30
  -2  -4  -7  129.49    8.50
  -2  -4  -7  123.29    9.00
   2  -4   7  125.59    9.20
   2   4   7  120.89    7.80
   2   4   7  105.69   10.00
  -2   4  -7  127.69   10.50
   3  -4   7   66.29    7.10
  -3  -4  -7   49.70    7.40
   3   4   7   58.19    5.20
  -3   4  -7   58.49    9.20
  -4  -4  -7   23.60    5.60
  -4  -4  -7   13.60    5.20
   4  -4   7   19.50    4.70
  -4   4  -7   22.40    6.70
  -4   4  -7   23.70    3.90
   4   4   7   25.30    4.40
   5  -4   7   26.70    6.60
   5  -4   7   25.50    5.10
  -5  -4  -7   17.00    7.00
  -5   4  -7   10.70    5.80
  -5   4  -7   23.60    8.00
   5   4   7   14.60    3.50
   6  -4   7   -2.50   16.80
   6  -5  -7   -2.00    8.20
   5  -5  -7   42.50    7.90
   5  -5  -7   31.70    4.90
  -5   5   7   38.00    6.90
  -5   5   7   25.00   11.30
   4  -5  -7    1.20    3.00
  -4  -5   7    5.00    2.90
   4  -5  -7    5.90    3.80
   4  -5  -7   -3.90    5.20
   4   5  -7   13.00    5.20
  -4   5   7   22.40    7.90
  -4   5   7    9.00    3.70
  -3  -5   7    2.10    2.70
   3  -5  -7   -1.60    2.40
   3  -5  -7    4.70    4.40
   3   5  -7    1.70    3.60
  -3   5   7    1.60    2.60
  -3   5   7    2.90    5.70
   2  -5  -7   25.10    4.50
   2  -5  -7   29.50    5.50
  -2  -5   7   35.50    4.90
   2   5  -7   34.60    6.70
  -2   5   7   22.70    3.40
  -2   5   7   29.20    5.60
   1  -5  -7   34.60    4.70
   1  -5  -7   54.49    7.00
  -1  -5   7   52.39    5.60
  -1   5   7   45.70    6.20
  -1   5   7   41.10    4.50
   1   5  -7   47.40    6.50
   0  -5  -7  197.28   12.50
   0  -5   7  225.68   13.40
   0   5   7  224.78   13.70
   0   5   7  210.78   12.20
   0   5  -7  205.78   13.90
   1  -5   7   29.10    5.70
  -1  -5  -7   27.10    4.80
  -1  -5  -7   31.30    4.10
  -1   5  -7   44.90    7.00
   1   5   7   33.30    4.00
   1   5   7   21.10    4.60
  -2  -5  -7  385.86   20.40
   2  -5   7  368.96   20.90
   2   5   7  381.26   19.50
   2   5   7  334.77   21.20
  -2   5  -7  354.56   21.90
  -3  -5  -7   22.10    4.50
   3  -5   7   17.50    4.40
   3   5   7   20.20    3.20
  -3   5  -7   20.90    5.80
   3   5   7   23.30    6.40
  -4  -5  -7   50.79    9.10
   4  -5   7   73.29    8.70
  -4  -5  -7   72.69    9.30
  -4   5  -7   74.59   11.60
  -4   5  -7   50.99    6.60
   4   5   7   67.29    6.00
   5  -5   7   22.10    7.30
   5  -5   7   27.80    5.90
  -5   5  -7   10.80    5.50
  -5   5  -7   23.40    9.30
   5   5   7   19.50    4.00
   6  -5   7  110.49   22.60
   6  -5   7  109.99   15.90
   6  -6  -7    8.00    9.00
   5  -6  -7   18.30    4.40
   5  -6  -7   34.80    6.80
   5  -6  -7   30.50    7.30
  -5   6   7   14.40    8.20
   4  -6  -7   -1.20    5.20
  -4  -6   7    0.90    3.30
   4  -6  -7   -2.40    2.70
   4  -6  -7   -4.30    4.10
  -4   6   7   13.40    8.50
   4   6  -7    6.60    5.30
  -4   6   7    0.50    4.20
  -3  -6   7   18.40    3.70
   3  -6  -7   23.60    5.60
   3  -6  -7   18.30    3.70
  -3   6   7   16.70    6.50
  -3   6   7   18.90    4.00
   3   6  -7   17.70    4.90
   2  -6  -7   22.80    4.60
  -2  -6   7   43.20    5.30
   2  -6  -7   34.40    6.20
  -2   6   7   35.00    7.40
   2   6  -7   47.40    7.40
  -2   6   7   32.30    4.60
  -1  -6   7    8.50    3.30
  -1  -6   7    6.80    3.20
   1  -6  -7    7.20    2.50
   1  -6  -7    4.60    4.20
  -1   6   7    4.90    2.20
   1   6  -7    6.10    3.90
  -1   6   7    7.80    3.90
   0  -6  -7  119.79   10.20
   0  -6   7  136.89    9.70
   0  -6  -7  132.49    8.10
   0  -6  -7  105.99    8.30
   0   6   7  112.79    7.90
   0   6  -7  124.69   10.40
   0   6   7  109.49    9.60
  -1  -6  -7  133.49    9.30
  -1  -6  -7  131.89    8.70
   1  -6   7  140.49   10.50
   1   6   7  131.49   10.10
  -1   6  -7  122.19   10.70
   1   6   7  131.69    8.60
  -2  -6  -7  208.08   12.80
  -2  -6  -7  200.78   12.80
   2  -6   7  203.78   13.80
   2   6   7  219.08   14.00
  -2   6  -7  205.98   15.20
   2   6   7  200.98   12.10
   3  -6   7    3.90    4.20
  -3  -6  -7   -3.40    3.30
  -3  -6  -7   -1.80    3.80
   3   6   7    0.60    2.10
   3   6   7    3.50    5.30
  -3   6  -7    4.50    5.10
  -4  -6  -7   72.59    9.60
   4  -6   7   78.49    9.30
  -4  -6  -7   65.69   13.30
  -4   6  -7   66.89   11.90
   4   6   7   71.69    6.70
  -4   6  -7   66.09    6.60
   5  -6   7   11.50   12.00
   5  -6   7    2.20    7.20
  -5   6  -7    5.30    5.20
  -5   6  -7   -6.30    7.90
   6  -6   7   17.70    9.00
   6  -6   7    0.30   17.90
   6  -7  -7    5.70    9.40
   6  -7  -7   13.40    5.50
   5  -7  -7   14.50    7.60
   5  -7  -7   -0.80    4.20
   5  -7  -7   -5.30    6.70
  -4  -7   7   96.39    7.90
   4  -7  -7   73.89    9.50
   4  -7  -7   64.09    7.30
  -4   7   7   99.79   15.60
  -4   7   7   66.89    8.90
   4   7  -7  100.19   10.30
   3  -7  -7   94.99    7.90
  -3  -7   7  116.79    8.70
   3  -7  -7   98.49   10.80
   3   7  -7  109.09   10.10
  -3   7   7   98.49    8.60
  -3   7   7   83.39   12.40
   2  -7  -7   54.89    8.70
  -2  -7   7   56.09    6.70
   2  -7  -7   55.79    5.90
  -2   7   7   60.59    6.20
  -2   7   7   61.19    8.40
   2   7  -7   60.39    8.30
  -1  -7   7   -0.80    3.40
   1  -7  -7    4.10    4.30
   1  -7  -7    6.50    2.80
   1   7  -7    6.20    3.90
  -1   7   7    6.30    2.10
  -1   7   7    7.60    3.70
   0  -7   7   35.10    6.30
   0  -7  -7   22.90    4.00
   0  -7  -7   20.90    5.40
   0  -7  -7   19.60    3.30
   0   7   7   17.10    3.20
   0   7  -7   22.30    5.10
   0   7   7   18.70    5.00
   1  -7   7   21.70    4.80
  -1  -7  -7   12.90    3.00
  -1  -7  -7   12.20    3.60
  -1   7  -7   12.30    4.80
   1   7   7   14.70    4.50
   1   7   7    6.50    2.50
  -2  -7  -7   49.70    6.60
  -2  -7  -7   48.80    6.20
  -2   7  -7   55.09    9.20
   2   7   7   62.39    5.50
   2   7   7   41.30    8.00
  -3  -7  -7    7.50    4.60
   3  -7   7   12.40    5.20
  -3  -7  -7    7.60    3.70
   3   7   7   12.20    5.60
  -3   7  -7   22.50    6.70
   4  -7   7    9.40    5.50
  -4  -7  -7    9.20    5.20
   4  -7   7    5.20    5.50
  -4   7  -7    7.00    3.20
  -4   7  -7    5.80    6.90
   4   7   7    2.20    7.40
   4   7   7    7.90    3.60
   5  -7   7   16.10    7.20
   5  -7   7   16.80   14.00
   6  -8  -7    7.20   10.20
   5  -8  -7   57.19   10.00
   5  -8  -7   72.29   13.60
   5  -8  -7   48.40    7.60
   4  -8  -7   32.60    7.80
  -4  -8   7   37.60    6.00
   4  -8  -7   57.89    9.70
   4  -8  -7   43.10    6.10
   4   8  -7   48.90    9.50
  -4   8   7   38.00    7.00
   3  -8  -7    3.70    4.20
   3  -8  -7   -0.80    3.10
   3  -8  -7   -2.10    4.50
   3   8  -7    9.20    4.40
  -3   8   7    1.80    3.60
  -3   8   7    6.70    6.80
   2  -8  -7   12.20    3.30
   2  -8  -7   10.90    2.70
   2  -8  -7    5.70    5.50
  -2  -8   7    4.20    3.80
  -2   8   7   13.30    5.00
   2   8  -7    7.40    4.30
  -2   8   7    7.10    3.70
   1  -8  -7  621.24   33.50
   1  -8  -7  663.53   33.00
   1  -8  -7  639.54   34.70
  -1  -8   7  717.53   34.90
   1   8  -7  614.14   35.10
  -1   8   7  631.64   34.60
  -1   8   7  631.74   33.40
   0  -8   7   53.79    7.00
   0  -8  -7   42.00    5.60
   0  -8  -7   42.00    7.50
   0  -8  -7   41.70    5.10
   0   8   7   50.99    7.70
   0   8  -7   43.00    7.10
   0   8   7   46.00    5.10
   1  -8   7  333.97   19.90
  -1  -8  -7  318.27   18.10
  -1  -8  -7  305.67   18.10
   1   8   7  333.97   19.20
   1   8   7  320.27   17.80
  -1   8  -7  319.47   20.40
   2  -8   7    2.40    4.50
  -2  -8  -7   -0.20    2.60
  -2  -8  -7    3.60    3.70
  -2   8  -7    0.80    4.70
   2   8   7   -1.10    2.50
   2   8   7   -2.70    4.20
  -3  -8  -7   45.30    7.80
   3  -8   7   46.60    7.30
  -3  -8  -7   39.40    6.70
   3   8   7   32.70    7.70
  -3   8  -7   40.70    8.30
   3   8   7   35.70    5.80
   4  -8   7    0.60    6.50
  -4  -8  -7    0.80    5.10
   4  -8   7    1.10    6.20
   4  -8   7    8.80    9.70
   4   8   7   -4.10    9.00
  -4   8  -7    3.90    3.40
   4   8   7   -3.00    3.50
  -4   8  -7  -10.90    6.70
   5  -8   7   -8.70   13.80
   5  -8   7   -0.30    7.50
  -5   8  -7   25.10    9.50
   6  -9  -7   64.49   12.60
   6  -9  -7   40.90    7.10
   5  -9  -7   -0.80    8.00
   5  -9  -7    5.20    4.90
   5  -9  -7   20.70    9.80
  -4  -9   7    3.20    4.60
   4  -9  -7   10.50    6.00
  -4  -9   7    3.70    5.20
   4  -9  -7    0.50    3.50
   4  -9  -7   -4.00    6.40
   4   9  -7   -2.80    5.30
  -3  -9   7  101.79    9.80
   3  -9  -7   96.39    8.30
   3  -9  -7   78.19   10.10
   3  -9  -7   99.59   11.00
   3  -9  -7   91.89    7.00
  -3  -9   7  111.49   10.30
  -3   9   7   89.09    9.20
   3   9  -7   89.49   10.30
  -3   9   7   87.59   13.90
   2  -9  -7    1.00    2.50
   2  -9  -7   -0.40    2.70
  -2  -9   7    4.00    4.50
   2  -9  -7    3.80    5.10
  -2   9   7    3.10    3.30
  -2   9   7   -0.40    4.70
   2   9  -7    2.10    4.40
   1  -9  -7   34.60    7.40
  -1  -9   7   25.20    5.10
   1  -9  -7   27.00    4.70
   1  -9  -7   21.50    3.70
  -1   9   7   20.10    3.90
   1   9  -7   22.50    5.30
  -1   9   7   12.50    4.90
   0  -9  -7   16.50    3.50
   0  -9   7   10.30    4.30
   0  -9  -7   14.20    3.50
   0  -9  -7   18.00    5.80
   0   9  -7   23.70    5.90
   0   9   7   10.60    5.00
   0   9   7    9.10    3.50
  -1  -9  -7   61.79    7.00
   1  -9   7   68.79    9.10
  -1  -9  -7   74.39    6.80
  -1   9  -7   90.39   10.20
   1   9   7   65.09    9.10
   1   9   7   79.89    7.10
  -2  -9  -7   32.20    5.70
   2  -9   7   41.60    6.90
  -2  -9  -7   30.10    5.70
   2   9   7   41.00    8.30
  -2   9  -7   33.80    7.20
   2   9   7   42.70    6.10
   3  -9   7   11.30    6.70
  -3  -9  -7   10.10    5.60
  -3  -9  -7   13.10    4.60
   3  -9   7   16.30    9.40
   3   9   7    1.00    5.60
  -3   9  -7   15.30    6.60
   3   9   7   11.20    4.00
  -4  -9  -7   13.10    5.50
   4  -9   7    9.00    7.00
   4  -9   7   22.60   11.30
   4  -9   7   19.50    7.80
  -4   9  -7   12.00    8.10
   5  -9   7  -11.60   13.20
   5  -9   7   -5.90    7.70
  -5   9  -7   25.20   11.10
   6 -10  -7   67.49   13.80
   6 -10  -7   36.30    7.50
   5 -10  -7   49.70    8.40
   5 -10  -7   54.89   11.60
  -4 -10   7   52.39    9.00
   4 -10  -7   15.90    8.30
  -4 -10   7   27.30    6.70
   4 -10  -7   27.80    8.20
   4 -10  -7   36.00    7.00
   4  10  -7   29.80    7.30
   3 -10  -7  140.99    9.00
   3 -10  -7  108.19    9.50
  -3 -10   7  125.09   11.70
   3 -10  -7  127.19   13.20
   3 -10  -7  146.29   12.10
  -3 -10   7  129.69   11.70
   3  10  -7  142.59   12.00
  -3  10   7   99.19   16.10
  -3  10   7   97.99   11.00
   2 -10  -7   42.80    6.00
   2 -10  -7   43.70    8.40
   2 -10  -7   41.10    5.70
  -2  10   7   49.90   10.20
   2  10  -7   43.70    7.70
  -2  10   7   56.49    7.50
  -1 -10   7   12.80    4.70
   1 -10  -7   10.50    3.50
   1 -10  -7   16.70    5.80
   1  10  -7   10.90    4.60
  -1  10   7   15.50    3.90
  -1  10   7   13.60    5.50
   0 -10   7    8.80    4.60
   0 -10  -7    4.10    5.20
   0 -10  -7    0.60    2.50
   0 -10   7   -0.70    4.30
   0 -10  -7   -1.50    3.20
   0  10  -7    5.00    4.90
   0  10   7   -2.30    3.00
   0  10   7    2.00    3.80
   1 -10   7  127.29   11.80
  -1 -10  -7  118.59    8.80
  -1 -10  -7  104.09    9.30
   1  10   7  108.09    9.20
   1  10   7   93.89   10.70
  -1  10  -7  103.19   11.80
   2 -10   7   10.50    7.90
  -2 -10  -7    8.70    4.40
  -2 -10  -7   11.10    3.60
   2 -10   7   12.00    5.60
   2  10   7   15.60    5.60
  -2  10  -7   15.40    6.40
   2  10   7   14.10    4.00
  -3 -10  -7   -2.30    4.10
   3 -10   7   -6.80    5.70
   3 -10   7    6.30    9.80
   3 -10   7    8.20    6.40
  -3 -10  -7   11.60    6.20
   3  10   7    8.40    6.30
  -3  10  -7    1.00    6.50
   3  10   7    0.30    3.90
  -4 -10  -7   80.29   10.00
   4 -10   7   83.09   15.60
  -4  10  -7   75.69   11.80
   4  10   7   57.19    9.40
   5 -10   7   18.60   13.50
   5 -10   7    1.60    8.90
   5 -11  -7   26.20    5.80
   5 -11  -7    0.40    9.80
   4 -11  -7    4.80    7.20
  -4 -11   7    1.70    5.80
   4 -11  -7   10.20    4.30
   4  11  -7   18.90    5.80
   3 -11  -7   45.80    6.90
  -3 -11   7   55.19    8.20
   3 -11  -7   74.89   11.60
   3 -11  -7   46.40    7.00
   3 -11  -7   50.29   10.80
  -3 -11   7   47.70    7.80
   3  11  -7   44.80    7.80
   2 -11  -7   13.30    5.80
  -2 -11   7   26.10    6.20
   2 -11  -7   13.90    4.30
   2 -11  -7   24.80    4.20
  -2  11   7   21.80    7.80
   2  11  -7   16.30    5.70
  -2  11   7   17.20    5.10
  -1 -11   7    6.10    5.10
   1 -11  -7    5.70    3.30
   1 -11  -7    6.80    5.20
   1 -11  -7    3.90    4.70
   1 -11  -7    0.90    3.70
  -1 -11   7   -3.40    4.90
   1  11  -7    2.00    4.70
  -1  11   7   -1.10    5.30
  -1  11   7    6.90    4.00
   0 -11  -7    0.70    2.80
   0 -11   7   -2.00    4.60
   0 -11  -7    0.00    4.20
   0 -11   7   -0.60    5.10
   0 -11  -7    4.90    6.00
   0 -11  -7    4.90    4.20
   0 -11   7    4.90    4.90
   0  11   7   -0.20    4.50
   0  11  -7    2.50    4.70
   0  11   7    2.80    4.30
  -1 -11  -7  335.27   20.60
   1 -11   7  323.57   22.40
   1 -11   7  344.37   22.20
  -1 -11  -7  347.47   19.70
   1 -11   7  374.96   22.80
   1  11   7  347.57   20.20
   1  11   7  365.26   21.40
  -1  11  -7  327.37   22.30
   2 -11   7   44.30   10.30
  -2 -11  -7   41.20    8.30
   2 -11   7   50.29    9.30
  -2 -11  -7   41.70    6.80
   2 -11   7   48.50    9.60
  -2 -11  -7   48.60    8.60
   2  11   7   60.29    7.50
   2  11   7   46.90   10.00
  -2  11  -7   42.60    8.00
   3 -11   7   -1.80    7.70
  -3 -11  -7   -3.90    3.60
   3 -11   7    2.30    8.90
   3 -11   7  -10.30    6.20
   3  11   7    0.10    6.60
   3  11   7    6.60    4.60
  -3  11  -7    2.20    7.00
   4 -11   7   -1.80    7.00
  -4 -11  -7   11.00    5.40
   4 -11   7   -3.90   10.70
   4 -11   7   16.70   10.00
  -4  11  -7   21.10    9.40
   4  11   7    8.80    5.70
   5 -11   7   28.00   14.50
   5 -11   7   24.50    9.80
   5 -12  -7   59.99   10.10
   5 -12  -7   44.70   12.00
   4 -12  -7  148.79   17.60
   4 -12  -7  112.99   11.10
  -4 -12   7  136.89   13.10
   4  12  -7  147.79   13.80
  -3 -12   7    0.60    5.30
   3 -12  -7    4.30    6.80
   3 -12  -7   -1.60    3.90
   3 -12  -7    3.30    7.20
   3  12  -7   -1.20    5.50
  -2 -12   7   -6.90    5.60
   2 -12  -7   -2.10    5.90
   2 -12  -7   -1.50    3.80
   2 -12  -7    8.40    5.90
   2 -12  -7   -1.60    2.90
   2  12  -7   -0.90    5.40
  -2  12   7   -5.70    7.50
  -2  12   7   -5.10    4.60
   1 -12  -7   64.69   10.90
  -1 -12   7   74.59   10.00
   1 -12  -7   79.99    9.70
  -1 -12   7   81.29   11.30
   1 -12  -7   58.49    8.40
   1 -12  -7   83.99    7.60
  -1  12   7   62.29    9.20
   1  12  -7   67.09    9.90
  -1  12   7   59.59   10.50
   0 -12  -7   51.39    9.90
   0 -12   7   55.89   10.00
   0 -12   7   64.99    9.60
   0 -12  -7   42.70    6.80
   0 -12  -7   50.79    7.60
   0 -12  -7   50.99    6.70
   0 -12   7   59.89   11.30
   0  12  -7   51.99    9.70
   0  12   7   37.90    6.70
   0  12   7   43.20    7.50
   1 -12   7   45.60    8.40
  -1 -12  -7   42.30    6.20
   1 -12   7   62.29   11.80
  -1 -12  -7   57.09    8.50
  -1 -12  -7   50.09    9.40
   1 -12   7   50.59   10.10
  -1  12  -7   45.50    8.50
   1  12   7   46.10    9.40
   1  12   7   58.49    8.60
   2 -12   7   -5.10    5.80
   2 -12   7   12.40    7.80
  -2 -12  -7   -1.80    3.40
   2 -12   7   -4.30    6.40
   2  12   7   -4.60    4.50
  -2  12  -7    5.50    5.70
   2  12   7    0.00    6.40
  -3 -12  -7   16.10    5.10
   3 -12   7   10.50    9.80
   3 -12   7   26.30    8.00
   3 -12   7   22.10    9.00
   3  12   7   14.10    7.40
   3  12   7   23.40    6.20
  -3  12  -7   10.30    7.70
   4 -12   7   49.80   11.50
  -4 -12  -7   27.80    6.70
   4 -12   7   56.49   13.10
   4 -12   7   26.80    8.70
  -4  12  -7   29.80   11.10
   5 -12   7   45.70   16.90
   5 -12   7   48.30   12.00
   5 -13  -7  112.59   12.10
   4 -13  -7    3.10    9.80
   4 -13  -7   -6.60    4.20
   4 -13  -7   -0.80   10.60
  -4 -13   7   -4.50    6.50
   4  13  -7    0.10    6.10
   3 -13  -7   36.20    9.40
   3 -13  -7   43.90    8.30
  -3 -13   7   48.80    8.40
   3 -13  -7   50.99    8.00
   3 -13  -7   45.40    9.50
   3  13  -7   71.59   11.30
  -2 -13   7   22.90    6.80
   2 -13  -7   14.20    5.20
   2 -13  -7   15.40    4.70
   2 -13  -7   13.90    7.90
   2 -13  -7   14.50    7.10
   2  13  -7   22.60    6.80
   1 -13  -7  294.97   21.10
  -1 -13   7  355.76   21.90
   1 -13  -7  308.07   20.20
   1 -13  -7  347.67   19.50
   1 -13  -7  311.47   18.40
  -1 -13   7  323.97   21.10
  -1  13   7  294.27   20.80
   1  13  -7  264.37   20.30
  -1  13   7  286.37   19.70
   0 -13  -7   93.29   11.60
   0 -13  -7   90.09   12.00
   0 -13  -7   93.99    8.70
   0 -13   7   71.89   10.90
   0 -13   7   99.09   12.40
   0 -13   7   87.29   13.30
   0 -13  -7  112.49   10.70
   0  13   7   90.19   10.60
   0  13  -7   82.79   11.60
   0  13   7   77.59   11.30
  -1 -13  -7  181.78   15.60
   1 -13   7  190.38   16.80
   1 -13   7  188.78   16.10
  -1 -13  -7  180.78   12.30
   1 -13   7  160.08   16.00
  -1 -13  -7  146.69   14.10
   1  13   7  153.48   13.60
  -1  13  -7  179.18   16.20
   1  13   7  169.98   14.40
   2 -13   7  122.79   15.70
   2 -13   7  121.69   14.10
  -2 -13  -7  124.29   10.00
   2  13   7  123.59   13.70
   2  13   7   97.79   11.90
  -2  13  -7   92.19   13.50
   3 -13   7   47.80   11.20
  -3 -13  -7   30.30    6.00
   3 -13   7   44.90    8.90
  -3  13  -7   32.70    9.00
   3  13   7   40.00    7.90
   4 -13   7   15.00   13.40
   4 -13   7   27.90    9.30
  -4 -13  -7   -3.50    7.70
  -4  13  -7   28.90   11.70
   5 -14  -7  -10.10   12.70
   5 -14  -7    8.10    6.80
   5  14  -7    4.90    6.70
  -4 -14   7   22.20    8.20
   4 -14  -7   30.10   12.70
   4 -14  -7   13.50    5.60
   4 -14  -7   16.30   10.30
   4  14  -7   30.20    7.50
   3 -14  -7   13.90    8.10
  -3 -14   7   15.20    7.30
   3 -14  -7    7.60    9.40
   3  14  -7   17.80    6.80
   2 -14  -7  124.49   14.60
   2 -14  -7  119.69   11.80
   2 -14  -7  127.19   11.20
  -2 -14   7  139.49   13.80
   2 -14  -7  131.19   16.10
   2  14  -7  148.99   15.20
  -1 -14   7   56.79   11.20
   1 -14  -7   40.20    7.60
   1 -14  -7   49.30    9.10
   1 -14  -7   46.00    9.40
   1 -14  -7   31.90    6.80
   1  14  -7   38.90    8.50
  -1  14   7   51.49    8.90
   0 -14  -7  266.37   20.50
   0 -14   7  313.17   20.10
   0 -14   7  268.37   21.40
   0 -14  -7  276.47   18.30
   0 -14   7  242.88   17.70
   0 -14  -7  275.97   16.60
   0 -14  -7  243.38   18.90
   0  14   7  251.37   18.30
   0  14  -7  258.67   19.40
   0  14   7  225.98   18.70
   1 -14   7   42.70    8.50
   1 -14   7   32.50    9.10
   1 -14   7   24.50    8.70
  -1 -14  -7   38.90    9.40
  -1 -14  -7   35.50    5.90
   1  14   7   28.00    6.40
   1  14   7   33.00    7.90
  -1  14  -7   31.10    9.20
  -2 -14  -7   10.20    5.00
   2 -14   7    6.10    8.80
   2 -14   7   20.20    9.30
   2 -14   7   25.80    8.30
   2  14   7   17.80    7.30
   2  14   7   -1.60    7.70
  -2  14  -7   25.20    9.50
   3 -14   7   -4.90    7.30
   3 -14   7   -1.50   11.60
  -3 -14  -7   -8.00    5.20
   3 -14   7   -6.60   10.30
  -3  14  -7    5.40    8.80
   3  14   7    6.60    7.20
   4 -14   7    4.30    9.40
   4 -14   7    1.50   13.90
  -4  14  -7    5.70   11.80
   4 -15  -7   98.69   11.30
   4 -15  -7   86.59   18.00
   4  15  -7  100.29   13.90
   3 -15  -7   68.39   10.10
   3 -15  -7   68.49   14.90
  -3 -15   7   71.89   13.40
   3 -15  -7   98.29   19.30
   3  15  -7   89.79   13.00
  -2 -15   7   57.59   10.10
   2 -15  -7   47.40    7.90
   2 -15  -7   44.80   10.40
   2 -15  -7   56.99    9.00
   2  15  -7   50.09    9.70
   1 -15  -7   73.19    9.00
  -1 -15   7   62.49   12.40
   1 -15  -7   59.19    9.00
   1 -15  -7   66.89   11.00
   1  15  -7   96.29   12.70
   0 -15  -7   23.00    7.90
   0 -15   7   25.60    6.90
   0 -15  -7   37.60    8.70
   0 -15  -7   28.50    5.60
   0 -15   7   22.50    7.80
   0  15   7   23.20    7.60
   0  15  -7   30.70    7.60
  -1 -15  -7   -2.00    4.10
   1 -15   7   10.30    8.10
   1 -15   7   -1.50    6.60
  -1  15  -7    6.10    7.70
   1  15   7   -0.20    6.30
  -2 -15  -7    6.40    5.10
   2 -15   7    2.30    7.80
  -2  15  -7   18.60    8.20
   2  15   7    3.00    7.20
  -3 -15  -7   -0.60    5.60
   3 -15   7   -5.60    9.50
   3 -15   7   14.00    8.40
  -3  15  -7  -10.40    9.00
   3  15   7    2.70   11.20
   4 -15   7   -5.50   13.10
   4 -15   7    4.10   10.40
  -4  15  -7   30.30   12.30
   4 -16  -7   35.40   11.60
   4 -16  -7   12.50    6.80
  -3 -16   7    4.60    8.50
   3 -16  -7   10.50    9.40
   3 -16  -7   -2.30    5.70
   3  16  -7   20.80    7.50
   2 -16  -7  113.19   12.40
  -2 -16   7  165.38   16.20
   2 -16  -7  136.79   15.90
   2  16  -7  130.69   15.40
  -1 -16   7    0.20    7.40
   1 -16  -7    0.80    5.40
   1 -16  -7   13.70    8.10
   1  16  -7    8.00    7.50
   0 -16   7    3.80    6.60
   0 -16  -7   13.50    8.60
   0 -16  -7    6.50    4.90
   0 -16   7   12.70    6.80
   0  16  -7   17.00    8.20
   1 -16   7   68.79   11.50
   1 -16   7   82.89   13.70
  -1 -16  -7   79.79   10.10
  -1  16  -7  102.09   16.10
   1  16   7  103.69   15.20
  -2 -16  -7   66.89    9.80
   2 -16   7   46.30   10.40
   2 -16   7   37.20   11.80
   2  16   7   49.20   10.80
  -2  16  -7   26.50   10.00
  -3 -16  -7   69.69   11.30
   3 -16   7   50.69   14.10
   3 -16   7   54.59   11.50
  -3  16  -7   82.19   12.80
   4 -17  -7   21.30    7.90
   4 -17  -7   14.70   12.80
   4  17  -7   20.20    8.50
   3 -17  -7    9.20   11.00
   3 -17  -7    0.80    6.00
  -3 -17   7   -3.20    8.30
   3  17  -7   10.40    8.10
  -2 -17   7   42.70   10.10
   2 -17  -7   46.60   10.80
   2 -17  -7   48.50    8.00
   2  17  -7   78.09   13.70
   1 -17  -7    8.10    8.20
  -1 -17   7   15.10    8.90
   1  17  -7    2.40    7.40
   0 -17   7   20.90    7.60
   0 -17  -7   28.00    6.40
   0 -17  -7   30.20   10.50
   0 -17   7   38.10    9.90
   0  17  -7   47.70    8.70
   1 -17   7   75.39   15.30
   1 -17   7   99.39   16.20
  -1 -17  -7  108.19   11.10
  -1  17  -7  101.19   16.30
   2 -17   7   11.20    9.10
   2 -17   7   15.50   10.50
  -2 -17  -7   10.80    6.30
  -2  17  -7    8.70    9.60
   3 -17   7   23.00   10.80
  -3 -17  -7    1.20    6.60
   3 -17   7   -8.00   13.00
  -3  17  -7   23.60   12.00
  -3 -18   7   27.90   10.50
   3 -18  -7   13.40   11.20
   3 -18  -7    5.20    6.80
   3  18  -7   -9.50    8.10
   2 -18  -7   10.10    6.70
   2 -18  -7   18.80   10.10
  -2 -18   7   29.10    9.50
   2  18  -7   15.80    8.90
   1 -18  -7    6.90    8.60
   1 -18  -7    3.50    6.50
  -1 -18   7   16.40    8.80
   1  18  -7   13.50    7.60
   0 -18   7    8.30    9.60
   0 -18  -7   13.00    6.40
   0 -18   7    1.00    7.00
   0 -18  -7   10.50   10.30
   0  18  -7    0.40    7.60
  -1 -18  -7    5.80    5.70
   1 -18   7   12.60    9.80
   1 -18   7   27.20    9.30
  -1  18  -7   16.10    9.20
   2 -18   7   35.00   11.60
  -2 -18  -7   41.90    8.70
  -2  18  -7   46.20   13.20
   3 -18   7   13.00   11.60
   3 -18   7   19.90   13.80
  -3  18  -7    7.90   11.60
   2 -19  -7  -12.10    6.80
   2 -19  -7    1.70   10.60
  -2 -19   7   11.80   10.70
   2  19  -7    9.80    8.60
   1 -19  -7   27.80   11.50
   1 -19  -7    3.90    6.20
  -1 -19   7    9.30   10.30
   1  19  -7    6.80    8.60
   0 -19   7   -1.50   10.40
   0 -19  -7   -2.70    6.70
   0 -19  -7   26.70   11.60
   0  19  -7   -1.50    8.30
   1 -19   7   38.80   11.30
  -1 -19  -7   19.10    7.20
  -1  19  -7   33.30   11.30
   2 -19   7   45.20   13.30
  -2 -19  -7   26.50    8.50
   2 -19   7   30.40   11.80
  -2  19  -7   42.90   12.20
   2 -20  -7   -0.10    8.10
   2 -20  -7    2.20   12.70
  -2 -20   7    7.30   11.20
   2  20  -7  -12.90    9.40
   1 -20  -7   -0.40    7.70
  -1 -20   7   -9.30   10.50
   1 -20  -7   26.80   12.00
   1  20  -7   -1.00    8.60
   0 -20   7   16.10   11.10
   0 -20  -7   10.60    7.80
   0  20  -7   -5.00    9.60
   1 -20   7   15.10   10.40
  -1 -20  -7   11.00    8.30
   1 -20   7   32.50   11.80
  -1  20  -7    9.50   10.80
   6   0  -8    0.30    7.80
  -5   0   8    7.60    9.00
   5   0  -8   16.10    6.00
   4   0  -8   17.90    5.00
  -4   0   8   22.40    3.90
   4   0  -8   16.30    5.20
  -4   0   8   35.00    7.60
  -3   0   8   -6.00    3.70
   3   0  -8    5.00    3.90
  -3   0   8    1.60    2.40
   3   0  -8    4.90    3.60
   2   0  -8   77.99    8.20
   2   0  -8   78.59    8.00
  -2   0   8   86.99    7.40
  -2   0   8   78.39    6.20
  -1   0   8    0.60    1.90
   1   0  -8   -3.00    2.80
   0   0   8   27.60    4.20
   0   0   8   27.20    4.80
   0   0  -8   21.80    4.30
   1   0   8    2.70    2.30
   1   0   8   -3.30    3.50
  -1   0  -8   -4.40    3.30
   2   0   8  167.68   10.30
  -2   0  -8  148.89   11.90
   3   0   8   -0.90    2.60
  -3   0  -8   -1.50    4.80
  -3   0  -8   -3.40    2.60
   4   0   8   17.20    4.00
  -4   0  -8   20.10    5.20
  -4   0  -8   23.50    6.70
  -5   0  -8    2.00    8.70
   6  -1  -8    6.50    8.40
   6   1  -8   15.10    7.70
  -5  -1   8   47.40   11.00
   5  -1  -8   71.29    9.60
   5  -1  -8   74.99   10.90
   5   1  -8   74.59   10.00
  -5   1   8   74.59   14.80
  -5   1   8   79.69    8.50
   4  -1  -8   36.90    7.10
   4  -1  -8   33.00    6.10
  -4  -1   8   43.30    5.30
   4   1  -8   38.40    6.90
  -4   1   8   28.10    8.20
   4   1  -8   47.30    8.00
  -4   1   8   30.60    5.30
   3  -1  -8    3.70    3.30
   3  -1  -8    4.00    4.10
  -3  -1   8    0.10    2.20
  -3   1   8    0.20    4.40
  -3   1   8    5.50    2.30
   3   1  -8   -0.10    3.70
   3   1  -8   -0.60    3.70
   2  -1  -8  143.69   10.40
  -2  -1   8  164.38   10.00
   2  -1  -8  141.59   11.20
  -2  -1   8  136.79    9.20
  -2   1   8  143.69   10.30
  -2   1   8  146.39    9.20
   2   1  -8  148.99   10.90
   2   1  -8  143.49   11.00
  -1  -1   8   53.19    6.50
   1  -1  -8   47.60    6.20
  -1  -1   8   57.69    5.10
   1   1  -8   45.80    6.50
  -1   1   8   45.80    6.90
  -1   1   8   51.59    4.80
   0  -1   8   15.50    3.90
   0  -1  -8   12.90    3.70
   0  -1   8   23.00    4.30
   0   1  -8    8.00    3.90
   0   1   8   12.90    4.00
   0   1   8   14.40    2.90
  -1  -1  -8   30.40    5.30
   1  -1   8   31.60    4.70
   1   1   8   27.40    5.50
   1   1   8   35.50    4.70
  -1   1  -8   33.30    6.50
   2  -1   8  187.88   12.20
  -2  -1  -8  192.08   13.50
  -2   1  -8  211.78   14.30
   2   1   8  214.28   12.10
  -3  -1  -8   30.30    6.00
  -3  -1  -8   24.20    4.20
   3  -1   8   32.80    5.60
  -3   1  -8   23.40    4.00
  -3   1  -8   31.60    6.90
   3   1   8   23.80    4.80
  -4  -1  -8    5.30    4.70
  -4   1  -8   17.10    7.00
  -4   1  -8   10.90    4.50
   4   1   8   11.20    3.50
  -5  -1  -8   15.70    8.30
  -5   1  -8    5.30    8.30
  -5   1  -8  -11.30    6.70
   6  -2  -8    9.50    8.20
   6   2  -8    9.50    7.30
   5  -2  -8   10.50    6.50
   5  -2  -8   -1.50    5.00
  -5   2   8    2.20    9.60
   5   2  -8    6.90    5.40
  -5   2   8   11.60    4.80
  -4  -2   8   20.90    3.80
   4  -2  -8   27.40    4.90
   4  -2  -8   23.50    5.90
  -4  -2   8   11.30    5.80
   4   2  -8   29.70    6.30
  -4   2   8   27.80    5.20
   4   2  -8   21.40    5.50
  -4   2   8   15.30    7.90
  -3  -2   8   15.70    4.40
  -3  -2   8   15.40    3.00
   3  -2  -8   22.70    5.10
   3  -2  -8   13.30    3.80
   3   2  -8   17.60    4.60
   3   2  -8   17.20    4.20
  -3   2   8   22.30    4.30
  -3   2   8   14.10    5.10
  -2  -2   8  374.16   20.70
  -2  -2   8  386.66   20.60
   2  -2  -8  380.06   21.40
   2  -2  -8  396.86   22.30
  -2   2   8  393.66   21.70
   2   2  -8  380.76   22.00
  -2   2   8  373.16   20.30
  -1  -2   8    4.60    3.40
   1  -2  -8    8.00    4.00
   1  -2  -8    2.50    2.70
  -1  -2   8    4.00    2.40
  -1   2   8    6.70    2.30
  -1   2   8    5.30    3.60
   1   2  -8    5.30    3.40
   0  -2   8  110.19    9.60
   0  -2   8  123.79    8.40
   0  -2  -8  117.89    9.10
   0   2   8  112.89    7.80
   0   2  -8  112.99    9.60
   0   2   8  117.39    9.20
  -1  -2  -8   86.39    8.00
   1  -2   8   92.09    7.20
   1   2   8   75.49    8.60
   1   2   8   83.99    6.50
  -1   2  -8   98.09    8.90
  -2  -2  -8   11.10    3.00
   2  -2   8   15.90    3.30
  -2  -2  -8   10.10    3.60
  -2   2  -8    8.60    4.50
   2   2   8    8.70    2.80
   3  -2   8    3.90    3.20
  -3  -2  -8   -5.10    3.30
  -3  -2  -8   -0.10    4.00
   3   2   8    1.40    2.40
  -3   2  -8   13.60    5.80
   4  -2   8    0.80    3.80
  -4  -2  -8    3.80    5.50
  -4  -2  -8    3.20    5.00
  -4   2  -8    6.90    6.70
   4   2   8   -2.90    3.20
  -4   2  -8    9.80    4.00
  -5  -2  -8   95.39   17.70
  -5   2  -8   80.69   15.10
  -5   2  -8   59.79    9.00
   6  -2   8   26.60    9.30
   6  -3  -8    5.50    8.20
   5  -3  -8   -3.50    6.00
   5  -3  -8   -2.90    4.10
   5  -3  -8   -0.70    4.90
  -5   3   8   -9.00    9.20
  -5   3   8    0.20    5.30
  -4  -3   8   20.30    3.70
   4  -3  -8   11.30    4.40
   4  -3  -8   20.60    6.20
  -4   3   8   30.90    5.80
   4   3  -8   15.40    5.30
  -4   3   8    4.30    7.20
   3  -3  -8   16.10    5.20
   3  -3  -8    8.60    3.50
  -3  -3   8   16.00    3.30
  -3  -3   8   16.30    4.40
   3   3  -8   11.90    4.70
  -3   3   8   18.00    5.10
  -3   3   8   13.10    3.10
  -2  -3   8  165.58   10.20
  -2  -3   8  165.98   10.30
   2  -3  -8  161.28   11.70
   2  -3  -8  148.69   10.60
   2   3  -8  141.89   11.50
  -2   3   8  158.08    9.80
  -2   3   8  160.48   11.60
   1  -3  -8  110.69    8.60
  -1  -3   8  120.09    8.20
  -1  -3   8  115.49    8.70
   1  -3  -8  107.69    9.60
  -1   3   8  124.19    9.80
   1   3  -8  108.09    9.50
  -1   3   8  108.49    7.60
   0  -3  -8   36.80    5.70
   0  -3   8   43.60    7.20
   0  -3   8   46.50    5.50
   0   3   8   51.19    6.60
   0   3   8   47.40    4.90
   0   3  -8   48.10    6.80
  -1  -3  -8   13.50    4.00
   1  -3   8   18.20    3.60
   1   3   8   16.90    4.70
  -1   3  -8   18.10    5.00
   1   3   8   14.30    2.80
   2  -3   8   44.20    5.90
  -2  -3  -8   52.29    6.50
  -2   3  -8   45.90    8.90
   2   3   8   47.40    8.00
   2   3   8   46.70    5.20
   3  -3   8  703.53   37.60
  -3  -3  -8  709.63   38.70
   3   3   8  738.33   36.90
  -3   3  -8  751.52   40.00
   4  -3   8   11.90    4.50
  -4  -3  -8   11.10    5.20
  -4  -3  -8    9.60    5.80
   4   3   8   13.10    3.60
  -5   3  -8  101.09   15.40
  -5   3  -8   72.19   11.50
   6  -4  -8    4.90    8.80
   5  -4  -8   -7.60    5.10
   5  -4  -8   -0.70    4.40
   5  -4  -8    7.10    6.60
  -5   4   8   -8.40   10.60
   4  -4  -8   14.00    6.20
   4  -4  -8    6.80    3.80
  -4  -4   8   14.30    3.60
  -4   4   8    9.10    4.00
  -4   4   8    8.70    8.30
   4   4  -8    9.20    4.70
   3  -4  -8    1.20    3.00
  -3  -4   8    2.60    3.10
   3  -4  -8    5.20    4.80
   3   4  -8    6.80    4.40
  -3   4   8    5.80    4.80
  -3   4   8   -1.10    2.40
   2  -4  -8   13.50    4.60
   2  -4  -8   10.60    3.50
  -2  -4   8   14.70    3.50
  -2  -4   8   12.20    3.30
   2   4  -8   11.50    4.20
  -2   4   8   17.00    5.00
  -2   4   8   11.00    2.90
   1  -4  -8    4.60    4.10
  -1  -4   8    4.90    3.40
  -1  -4   8    8.20    3.10
   1  -4  -8    1.20    2.70
  -1   4   8    4.10    2.20
  -1   4   8    1.30    3.70
   1   4  -8    2.70    3.60
   0  -4   8   38.50    5.80
   0  -4  -8   33.70    5.60
   0   4   8   41.60    7.00
   0   4  -8   36.00    7.00
   0   4   8   39.00    4.30
   1  -4   8   11.90    3.50
  -1  -4  -8    6.70    3.60
   1   4   8   14.70    4.40
   1   4   8   13.40    3.00
  -1   4  -8    7.50    4.50
  -2  -4  -8   39.20    6.30
   2  -4   8   51.99    6.40
  -2  -4  -8   45.90    5.20
   2   4   8   32.60    4.60
  -2   4  -8   49.00    8.70
   2   4   8   37.00    6.60
   3  -4   8    3.50    3.80
  -3  -4  -8    0.30    4.20
  -3  -4  -8    4.50    3.80
  -3   4  -8   -1.90    5.30
   3   4   8    2.80    2.70
  -4  -4  -8   -1.80    5.40
   4  -4   8    9.50    4.60
   4   4   8    6.30    3.40
  -4   4  -8    4.80    7.10
  -5   4  -8   -6.40    8.80
  -5   4  -8    8.70    6.00
   6  -5  -8    2.00   10.10
   5  -5  -8  168.18   15.60
   5  -5  -8  201.08   14.90
   5  -5  -8  143.29   12.00
   4  -5  -8   28.50    4.90
   4  -5  -8   25.50    6.80
  -4  -5   8   22.90    4.10
  -4   5   8   26.40    5.00
  -4   5   8   23.40    9.80
   4   5  -8   26.20    6.40
  -3  -5   8    5.40    3.30
   3  -5  -8    1.40    3.00
   3  -5  -8   -2.60    5.60
  -3   5   8    6.60    5.80
  -3   5   8   -0.90    2.70
   3   5  -8    5.20    4.40
  -2  -5   8    2.70    2.40
  -2  -5   8    2.10    3.20
   2  -5  -8   -0.20    2.80
   2  -5  -8    2.00    4.20
  -2   5   8    4.70    2.50
   2   5  -8    5.60    4.00
  -2   5   8    5.30    4.80
   1  -5  -8   69.59    6.80
  -1  -5   8   75.29    7.30
   1  -5  -8   62.29    8.80
  -1  -5   8   59.99    6.60
  -1   5   8   81.29    8.10
  -1   5   8   70.49    6.00
   1   5  -8   67.19    8.50
   0  -5   8  149.88   10.50
   0  -5  -8  140.19   10.20
   0   5  -8  139.99   11.70
   0   5   8  152.38    9.40
   0   5   8  149.49   11.60
   1  -5   8   40.30    6.60
  -1  -5  -8   32.00    5.90
  -1  -5  -8   37.60    4.90
  -1   5  -8   51.69    8.30
   1   5   8   38.10    4.70
   1   5   8   42.10    6.80
   2  -5   8   40.50    7.00
  -2  -5  -8   54.09    7.10
  -2  -5  -8   40.00    5.90
   2   5   8   55.09    5.40
  -2   5  -8   50.29    9.00
   2   5   8   48.80    8.20
  -3  -5  -8  149.99   12.00
   3  -5   8  172.48   11.80
  -3  -5  -8  138.39   11.50
   3   5   8  160.98   10.10
  -3   5  -8  163.38   15.00
   3   5   8  145.69   14.00
  -4  -5  -8   20.80    6.60
  -4   5  -8    8.60    3.90
  -4   5  -8   27.80    8.30
   4   5   8   15.60    3.80
   5  -5   8   16.70    7.50
  -5   5  -8    2.30    9.50
  -5   5  -8   12.60   10.40
   6  -6  -8   -9.80    9.40
   5  -6  -8   19.10    5.00
   5  -6  -8    9.20    7.50
   5  -6  -8   33.60    7.70
   4  -6  -8    6.30    6.40
  -4  -6   8   11.80    4.10
   4  -6  -8    2.20    4.90
  -4   6   8   11.60    4.60
  -4   6   8    9.20    9.60
   4   6  -8    9.20    6.20
   3  -6  -8   69.79    7.30
  -3  -6   8   83.69    7.50
   3   6  -8   86.09    9.90
  -3   6   8   73.79    7.60
  -3   6   8   61.79   11.60
  -2  -6   8  113.49    8.60
   2  -6  -8  100.29    8.10
   2  -6  -8  105.39    9.70
   2   6  -8  108.39   10.40
  -2   6   8   94.59   10.50
  -2   6   8   85.79    7.50
   1  -6  -8    4.70    3.00
  -1  -6   8   11.20    3.70
  -1  -6   8    8.90    3.40
   1  -6  -8    9.10    5.70
  -1   6   8    6.90    2.50
  -1   6   8   10.00    4.30
   1   6  -8    9.20    4.50
   0  -6   8   20.10    4.50
   0  -6  -8   21.80    4.00
   0   6   8   24.40    4.10
   0   6   8   22.30    5.40
   0   6  -8   22.10    5.40
  -1  -6  -8    7.90    3.30
   1  -6   8    8.80    4.00
  -1  -6  -8   11.80    3.00
   1   6   8   10.50    2.70
   1   6   8   12.90    4.40
  -1   6  -8    8.40    4.60
   2  -6   8    4.30    4.40
  -2  -6  -8    4.30    3.30
  -2  -6  -8    4.30    3.60
   2   6   8    4.30    2.90
   3  -6   8   -5.70    4.20
  -3  -6  -8    3.30    4.50
  -3  -6  -8    2.40    3.90
   3   6   8    0.20    2.80
  -3   6  -8   -2.50    6.20
   3   6   8   -4.50    5.90
  -4  -6  -8   -3.60    6.10
   4  -6   8    1.30    5.50
  -4   6  -8    1.20    3.50
   4   6   8    5.80    3.40
  -4   6  -8   16.00    7.90
   5  -6   8   -2.10    7.90
   5  -6   8   17.50   12.80
  -5   6  -8   -4.90   10.20
   6  -7  -8   -0.20    6.10
   6  -7  -8   -8.40   10.30
   5  -7  -8    9.80    7.80
   5  -7  -8    4.80    4.70
   5  -7  -8   -0.50    8.20
  -4  -7   8   13.20    4.90
   4  -7  -8    3.80    6.50
   4  -7  -8    3.20    5.10
   4  -7  -8    2.80    3.70
  -4   7   8   17.70   10.00
   4   7  -8    6.20    6.00
  -3  -7   8    1.00    3.70
   3  -7  -8   -2.30    3.20
   3  -7  -8   -4.70    5.10
  -3   7   8   10.60    6.70
   3   7  -8   -0.70    4.90
  -3   7   8    5.70    4.10
   2  -7  -8   49.99    6.00
  -2  -7   8   46.40    6.90
   2  -7  -8   48.20    8.60
  -2   7   8   57.19    9.20
  -2   7   8   47.00    6.10
   2   7  -8   53.09    8.70
  -1  -7   8    1.00    3.50
   1  -7  -8    3.00    3.00
  -1  -7   8    2.30    3.90
   1  -7  -8   -0.50    5.10
  -1   7   8    2.90    4.50
  -1   7   8   -0.80    2.40
   1   7  -8   -2.90    4.00
   0  -7   8  285.97   17.50
   0  -7  -8  269.77   16.30
   0  -7  -8  277.87   18.50
   0  -7  -8  294.17   16.00
   0   7  -8  267.97   18.30
   0   7   8  280.67   17.80
   0   7   8  266.17   15.70
  -1  -7  -8   44.30    5.70
  -1  -7  -8   38.10    6.30
   1  -7   8   53.99    8.00
   1   7   8   50.89    5.40
  -1   7  -8   45.90    7.70
   1   7   8   57.49    8.00
   2  -7   8    5.50    4.80
  -2  -7  -8    5.30    3.80
   2   7   8    7.40    3.00
   2   7   8    1.10    5.00
  -2   7  -8    5.80    5.40
   3  -7   8   49.50    9.50
  -3  -7  -8   46.70    7.00
   3   7   8   45.50    8.20
   3   7   8   43.30    5.80
   4  -7   8    8.00    6.30
  -4  -7  -8   -8.70    5.60
   4   7   8    4.10    3.80
  -4   7  -8    9.90    7.80
  -4   7  -8    2.80    3.90
   5  -7   8   40.00   15.80
   6  -8  -8    6.30    6.40
   6  -8  -8  -10.50   10.60
   5  -8  -8   -4.30    8.90
   5  -8  -8   -6.80    4.50
  -4  -8   8   69.29    9.00
   4  -8  -8   49.40    7.30
   4  -8  -8   52.09    8.50
   4   8  -8   58.99   11.10
  -3  -8   8    8.30    4.50
   3  -8  -8    4.90    6.10
   3  -8  -8   -0.30    3.40
  -3   8   8    2.60    4.00
   3   8  -8    7.20    5.60
  -3   8   8   -0.70    7.30
   2  -8  -8    0.90    2.90
  -2  -8   8    1.50    4.30
   2  -8  -8   -0.50    5.30
   2   8  -8   -0.40    4.80
  -2   8   8   -1.20    5.50
  -2   8   8   -0.30    3.00
   1  -8  -8  104.39    8.00
  -1  -8   8  101.09   10.00
   1  -8  -8  113.09    8.70
   1  -8  -8   97.99   11.30
  -1  -8   8   94.59    8.60
  -1   8   8  111.29   10.60
   1   8  -8  117.09   11.30
  -1   8   8   87.89    7.80
   0  -8  -8   31.80    5.60
   0  -8   8   46.10    8.30
   0  -8  -8   33.30    7.20
   0  -8  -8   36.10    5.10
   0   8   8   27.10    4.90
   0   8   8   27.60    5.90
   0   8  -8   26.90    6.30
  -1  -8  -8   81.19    7.40
   1  -8   8   92.39   10.10
  -1  -8  -8   75.29    7.30
  -1   8  -8   71.99   10.30
   1   8   8   69.09    6.70
   1   8   8   81.79    9.30
  -2  -8  -8   20.30    5.10
  -2  -8  -8   20.90    4.70
   2  -8   8   33.90    7.00
  -2   8  -8   24.70    6.80
   2   8   8   28.90    5.30
   2   8   8   23.80    6.30
   3  -8   8   -4.50    6.00
  -3  -8  -8   -0.10    4.00
  -3   8  -8    4.70    6.70
   3   8   8   -0.60    3.40
  -4  -8  -8   43.70    7.60
   4  -8   8   35.40    8.30
   4  -8   8   67.39   11.80
  -4   8  -8   46.80   10.30
   4   8   8   45.30    7.80
  -4   8  -8   28.00    5.10
   5  -8   8    8.60   16.20
   5  -8   8   30.30    9.50
   5  -9  -8   65.49    9.20
   5  -9  -8   46.10   11.50
   4  -9  -8    7.30    4.20
   4  -9  -8   14.20    7.80
  -4  -9   8   19.70    6.40
   4  -9  -8   14.40    7.20
   4   9  -8   17.10    7.00
   3  -9  -8   13.90    5.40
   3  -9  -8   19.10    3.90
   3  -9  -8   12.00    4.30
  -3  -9   8    6.10    5.10
   3   9  -8   26.10    6.90
  -3   9   8   16.10    8.60
   2  -9  -8   72.59    7.30
   2  -9  -8   67.89    6.90
   2  -9  -8   64.69   10.40
  -2  -9   8   64.19    9.10
   2   9  -8   79.99   10.40
  -2   9   8   64.19   10.90
  -2   9   8   57.89    7.90
   1  -9  -8   85.49   10.20
   1  -9  -8   85.99    7.70
  -1  -9   8   81.69   10.00
   1  -9  -8   85.99    7.20
   1   9  -8   73.19   10.10
  -1   9   8   78.69   10.20
  -1   9   8   71.19    7.80
   0  -9  -8   32.70    5.60
   0  -9  -8   32.30    5.70
   0  -9  -8   33.50    8.00
   0   9   8   26.60    6.30
   0   9  -8   27.40    6.60
   0   9   8   36.70    5.60
  -1  -9  -8    4.30    3.80
  -1  -9  -8    3.10    3.60
   1  -9   8    5.60    5.60
   1   9   8    9.00    3.40
  -1   9  -8    2.50    5.00
   1   9   8    8.80    5.20
  -2  -9  -8   -2.40    4.60
  -2  -9  -8   -1.00    3.60
   2  -9   8   -3.90    6.10
   2   9   8    2.10    3.40
   2   9   8   -6.90    5.20
   3  -9   8   67.89   10.10
  -3  -9  -8   76.39    9.40
  -3   9  -8   74.39   11.20
   3   9   8   59.09   12.20
   3   9   8   85.39    8.50
   4  -9   8   29.90   12.30
   4  -9   8   29.20    8.70
  -4  -9  -8   33.30    7.00
   4  -9   8   38.80    9.20
  -4   9  -8   27.40   10.60
   4   9   8   28.30    5.80
   5  -9   8   21.00   17.40
   5  -9   8    3.10    9.70
   5 -10  -8    3.90    5.80
   5 -10  -8   -3.20   10.00
   4 -10  -8   17.40    4.90
  -4 -10   8    9.80    6.70
   4 -10  -8   10.40    7.70
   4 -10  -8   29.80    8.60
   4  10  -8   18.10    7.30
   3 -10  -8    1.20    6.60
  -3 -10   8    2.70    5.50
   3 -10  -8   -5.30    3.50
  -3 -10   8   -4.30    6.00
   3 -10  -8   -9.50    5.50
   3 -10  -8   -5.20    3.30
   3  10  -8    0.50    5.20
  -2 -10   8   33.00    6.40
   2 -10  -8   33.90    6.40
   2 -10  -8   31.80    6.10
   2 -10  -8   33.30    6.60
   2 -10  -8   34.00    7.50
  -2  10   8   30.70    5.80
   2  10  -8   35.20    7.30
  -2  10   8   25.40    7.90
   1 -10  -8   33.10    6.10
   1 -10  -8   43.40    6.20
   1 -10  -8   40.80    7.50
   1  10  -8   38.30    7.10
  -1  10   8   39.30    7.10
  -1  10   8   33.80    7.40
   0 -10  -8   71.29   11.00
   0 -10  -8   65.49    7.70
   0 -10  -8   74.99    7.50
   0  10  -8   83.89   11.00
   0  10   8   70.09    8.00
   0  10   8   68.79    9.40
   1 -10   8   34.50    7.10
  -1 -10  -8   29.10    5.80
  -1 -10  -8   26.10    4.90
   1  10   8   25.10    4.70
   1  10   8   31.10    7.60
  -1  10  -8   37.40    7.80
   2 -10   8  349.47   21.40
  -2 -10  -8  257.77   19.60
  -2 -10  -8  307.47   18.10
   2  10   8  285.87   19.50
   2  10   8  293.37   17.80
  -2  10  -8  293.77   20.90
   3 -10   8   15.70    7.60
   3 -10   8   -1.90    6.40
   3 -10   8   14.50    9.60
  -3 -10  -8   -0.40    4.60
  -3  10  -8   13.40    8.10
   4 -10   8   40.30    9.60
   4 -10   8   29.00    9.90
   4 -10   8   21.00   14.20
  -4 -10  -8   11.60    6.40
  -4  10  -8   26.90   10.70
   5 -10   8    9.60    9.80
   5 -10   8  -10.70   13.70
   5 -11  -8    4.50   11.10
   4 -11  -8    7.70    8.60
  -4 -11   8    5.80    6.40
   4 -11  -8   -8.00    8.70
   4 -11  -8   -0.80    5.00
   4  11  -8   -6.70    7.20
   3 -11  -8   -2.60    7.20
   3 -11  -8    4.60    4.70
  -3 -11   8    3.30    5.60
   3 -11  -8   -0.30    4.00
   3 -11  -8    2.10    6.60
   3  11  -8    3.40    5.40
   2 -11  -8   -9.90    5.70
   2 -11  -8   -0.20    3.50
   2 -11  -8    3.50    6.30
  -2 -11   8   18.00    6.30
  -2 -11   8    2.70    5.80
   2 -11  -8    3.90    3.80
  -2  11   8    8.90    4.60
   2  11  -8   -2.70    5.70
  -2  11   8    4.00    6.70
   1 -11  -8    9.30    5.00
   1 -11  -8    5.50    3.40
   1 -11  -8    3.80    4.30
   1 -11  -8    8.40    5.60
  -1 -11   8   12.20    5.90
   1  11  -8    6.10    5.00
  -1  11   8    4.60    4.20
  -1  11   8   12.40    6.30
   0 -11   8  209.78   16.40
   0 -11  -8  197.78   14.50
   0 -11  -8  215.88   17.10
   0 -11  -8  218.08   14.10
   0 -11   8  232.98   17.00
   0  11   8  208.68   15.60
   0  11   8  210.28   14.50
   0  11  -8  222.58   17.00
   1 -11   8  283.97   20.30
  -1 -11  -8  262.97   17.90
  -1 -11  -8  291.37   17.10
  -1  11  -8  287.77   20.60
   1  11   8  294.67   19.40
   1  11   8  275.57   17.70
   2 -11   8  253.77   20.00
  -2 -11  -8  227.48   15.20
   2 -11   8  241.08   18.60
   2 -11   8  239.08   18.50
   2  11   8  227.18   17.60
  -2  11  -8  217.38   18.40
   2  11   8  209.98   15.00
  -3 -11  -8   -3.30    4.90
   3 -11   8    1.70   10.80
   3 -11   8   19.30    9.40
   3 -11   8   -0.40    7.60
  -3  11  -8    3.20    7.70
   3  11   8    5.40    5.00
  -4 -11  -8   -6.80    6.10
   4 -11   8   -8.20   12.70
   4 -11   8   19.50    8.20
   4 -11   8   -5.30   10.90
  -4  11  -8  -11.20   10.60
   5 -11   8   13.60   10.50
   5 -11   8   24.80   16.70
   5 -12  -8  -10.60   11.40
   5 -12  -8    6.70    5.90
   5  12  -8    6.30    7.80
  -4 -12   8  105.99   13.00
   4 -12  -8   90.59   10.70
   4 -12  -8   98.89   15.90
   4 -12  -8   80.69   12.80
   4  12  -8  122.29   14.30
   3 -12  -8    6.10    5.40
   3 -12  -8   15.40    8.40
   3 -12  -8   19.40    8.30
   3 -12  -8    9.20    5.00
  -3 -12   8   -3.40    6.60
   2 -12  -8    2.70    6.70
   2 -12  -8   -1.80    6.10
   2 -12  -8   -0.30    3.90
   2 -12  -8   -6.40    4.40
  -2 -12   8    6.90    6.50
   2  12  -8   13.30    6.70
   1 -12  -8  112.69   12.00
   1 -12  -8   82.39   10.00
  -1 -12   8  110.19   12.70
  -1 -12   8  111.79   12.60
   1 -12  -8   95.39    9.10
   1 -12  -8   87.79   12.50
  -1  12   8  110.99   10.50
  -1  12   8   69.79   12.70
   1  12  -8   97.39   12.00
   0 -12  -8   65.49    8.80
   0 -12  -8   71.09   12.20
   0 -12   8   60.99   12.40
   0 -12   8   60.59   10.60
   0 -12   8   88.79   12.50
   0 -12  -8   79.29    8.50
   0 -12  -8   73.99   11.10
   0  12  -8   77.99   11.60
   0  12   8   76.09    9.30
   0  12   8   76.29   11.60
   1 -12   8  180.58   17.40
   1 -12   8  183.98   16.90
  -1 -12  -8  207.08   14.70
   1 -12   8  203.78   17.20
  -1 -12  -8  193.68   13.10
   1  12   8  190.98   13.90
   1  12   8  152.08   15.30
  -1  12  -8  187.58   17.00
   2 -12   8  231.18   19.30
  -2 -12  -8  226.48   15.30
   2 -12   8  191.68   20.60
   2 -12   8  253.87   19.40
  -2  12  -8  240.88   19.40
   2  12   8  252.57   16.20
  -3 -12  -8   11.40    6.10
   3 -12   8   24.10   11.70
   3 -12   8    7.90    8.20
   3  12   8   23.10    6.70
  -3  12  -8   17.20    8.70
   4 -12   8   -5.40    8.50
   4 -12   8   -8.90   11.70
  -4  12  -8   21.40   10.90
   5 -13  -8   88.69   19.60
   5 -13  -8   78.59   12.30
   5  13  -8  105.49   14.50
  -4 -13   8   28.80    9.00
   4 -13  -8   28.50   12.60
   4 -13  -8   41.10   10.70
   4 -13  -8   39.50    7.10
   4  13  -8   51.09    9.70
   3 -13  -8   34.00    9.80
   3 -13  -8   27.10    5.90
   3 -13  -8   32.20    9.60
   3 -13  -8   40.30    7.00
  -3 -13   8   40.30    8.60
   3  13  -8   33.10    9.10
   2 -13  -8   52.59   11.60
   2 -13  -8   65.99    9.80
   2 -13  -8   61.29    7.80
  -2 -13   8   54.79    9.20
   2 -13  -8   46.70    8.50
   2  13  -8   58.09    9.80
  -1 -13   8    5.00    7.20
   1 -13  -8   17.50    7.70
   1 -13  -8    1.90    5.80
   1 -13  -8    9.60    7.10
   1 -13  -8    2.40    4.10
   1  13  -8   10.80    6.20
  -1  13   8    7.50    7.40
   0 -13   8  426.16   25.40
   0 -13  -8  405.86   32.30
   0 -13  -8  370.56   23.30
   0 -13  -8  370.16   22.10
   0 -13   8  370.46   23.60
   0 -13  -8  399.16   25.30
   0  13   8  339.37   23.10
   0  13  -8  371.36   24.70
   1 -13   8    8.40    8.90
   1 -13   8   10.30    7.20
  -1 -13  -8   19.00    5.10
   1 -13   8   23.20    7.90
  -1  13  -8   17.10    7.70
   2 -13   8    1.80    7.30
   2 -13   8  -13.00    8.80
   2 -13   8   -1.20    7.70
  -2 -13  -8    1.00    4.50
   2  13   8   -8.30    5.60
  -2  13  -8    0.10    7.90
   3 -13   8   10.80    7.90
   3 -13   8    2.70   11.40
   3 -13   8    2.20   10.70
  -3  13  -8   14.10    9.60
   3  13   8   16.80    6.80
   4 -13   8   31.30   16.50
  -4  13  -8   54.19   13.50
   4 -14  -8    4.10   10.30
   4 -14  -8   18.00    6.20
   4  14  -8   15.20    8.00
   3 -14  -8   67.69   11.00
   3 -14  -8   79.69   12.80
   3 -14  -8   69.69   11.60
   3 -14  -8   63.79    9.70
  -3 -14   8   56.29   10.50
   3  14  -8   77.89   13.60
   2 -14  -8   24.40    6.50
   2 -14  -8   20.80   10.00
   2 -14  -8   19.20    8.70
  -2 -14   8   19.00    8.50
   2  14  -8   12.20    7.60
   1 -14  -8   14.30    8.20
   1 -14  -8    1.10    4.10
  -1 -14   8   -1.80    6.90
   1 -14  -8   16.30    6.60
   1  14  -8    2.50    6.40
   0 -14   8   24.30    8.20
   0 -14  -8   31.60    9.80
   0 -14   8   22.10    7.30
   0 -14  -8   27.20    7.90
   0 -14  -8   37.90    6.30
   0  14   8   35.20    7.50
   0  14  -8   25.10    7.90
  -1 -14  -8    8.60    4.80
   1 -14   8   -7.90    7.50
   1 -14   8   -2.30    7.50
  -1  14  -8   -3.50    8.10
   1  14   8   -1.50    6.00
  -2 -14  -8   31.00    6.10
   2 -14   8   45.80   11.70
   2 -14   8   35.80   10.10
   2  14   8   29.90    7.80
  -2  14  -8   22.00    9.60
   3 -14   8   25.20   10.90
  -3 -14  -8   18.80    6.90
   3 -14   8    9.40    8.70
  -3  14  -8   31.00   11.80
   4 -14   8   12.80   10.60
  -4  14  -8   -6.50   12.30
   4 -15  -8   13.30   11.20
   4 -15  -8   -0.80    6.50
   4  15  -8    4.00    8.50
   3 -15  -8   79.39   10.80
   3 -15  -8   24.30   20.60
   3 -15  -8   67.09   12.80
  -3 -15   8  105.89   15.10
  -2 -15   8  363.26   24.10
   2 -15  -8  314.37   20.40
   2 -15  -8  291.47   21.80
   2 -15  -8  292.17   23.60
   2  15  -8  388.56   24.70
   1 -15  -8  135.49   12.60
   1 -15  -8  160.68   15.50
  -1 -15   8  158.38   17.00
   1 -15  -8  163.08   15.20
   1  15  -8  167.28   17.40
   0 -15  -8   32.00    9.80
   0 -15   8    3.90    7.70
   0 -15  -8   17.80    5.90
   0 -15   8   22.50    8.30
   0  15  -8   27.40    7.90
  -1 -15  -8   -8.40    4.70
   1 -15   8  -10.80    7.40
   1 -15   8    6.20    8.10
  -1  15  -8   -4.20    8.10
   1  15   8    6.70    7.60
   2 -15   8   10.50    8.20
  -2 -15  -8    3.30    5.40
  -2  15  -8   -5.70    9.00
   2  15   8   16.00    8.80
   3 -15   8   13.80    9.50
   3 -15   8   16.50   13.40
  -3 -15  -8   17.70    7.20
   4 -16  -8   46.20   15.10
   4 -16  -8   68.49   13.10
   4  16  -8   96.29   15.50
   3 -16  -8   92.99   14.70
   3 -16  -8   97.09   12.30
  -3 -16   8  121.19   16.10
   3  16  -8  140.99   16.40
   2 -16  -8    4.50    8.60
   2 -16  -8   -1.70    5.40
  -2 -16   8    6.80    9.10
   2 -16  -8   -4.60    9.30
   2  16  -8    5.30    7.90
   1 -16  -8    1.30    4.90
   1 -16  -8    4.20    8.60
   1 -16  -8   18.30    8.70
  -1 -16   8    4.80    8.40
   1  16  -8   12.30    7.60
   0 -16   8   18.10    8.30
   0 -16   8   10.30    8.20
   0 -16  -8    2.20    9.60
   0 -16  -8    8.20    5.20
  -1 -16  -8    0.60    5.00
   1 -16   8   18.10    8.80
   2 -16   8   -9.30   10.50
   2 -16   8    0.90    8.60
  -2 -16  -8   -3.50    5.50
   2  16   8   18.20    9.70
  -2  16  -8   13.10   10.60
   3 -16   8  -20.30   12.70
   3 -16   8  -13.30    9.70
  -3  16  -8   15.30   12.00
  -3 -17   8   45.20   11.40
   3 -17  -8   34.80    8.50
   2 -17  -8    3.50    9.60
   2 -17  -8   21.50    6.80
  -2 -17   8    8.80    9.20
   2  17  -8   15.80    9.10
  -1 -17   8   -2.80    8.90
   1 -17  -8   25.00   10.50
   1 -17  -8   -4.90    5.50
   1  17  -8    5.70    8.70
   0 -17   8   10.50    9.60
   0 -17  -8   27.80   11.60
   0 -17  -8   25.50    6.50
   0 -17   8   31.60    9.10
   0  17  -8   29.70    9.50
   1 -17   8   18.90    9.90
  -1 -17  -8   10.90    5.70
   1 -17   8  -15.70    8.90
  -1  17  -8    5.60    8.80
   2 -17   8   67.99   12.70
  -2 -17  -8   52.19    9.00
  -2  17  -8   58.79   14.10
   3 -17   8  -11.40   14.30
   3 -17   8   25.00   12.60
  -3  17  -8   17.10   12.70
   3 -18  -8   -8.00    7.50
   3  18  -8    0.40    9.50
   2 -18  -8   12.70    7.30
   2 -18  -8    5.80   10.20
  -2 -18   8   15.20   11.50
   2  18  -8    3.60    9.40
   1 -18  -8   18.20    6.40
  -1 -18   8   11.70   10.90
   1 -18  -8   43.00   12.10
   1  18  -8    0.20    8.20
   0 -18   8   -7.60   10.20
   0 -18  -8   12.00   11.50
   0 -18   8    0.30    7.30
   0  18  -8    1.60    9.40
  -1 -18  -8    3.30    6.70
   1 -18   8   11.60    9.90
  -1  18  -8    7.90   10.10
   2 -18   8   16.20   12.60
  -2 -18  -8   16.50    7.80
   2 -18   8   15.80   11.00
  -2  18  -8   23.90   11.70
   2 -19  -8   25.70   12.70
  -2 -19   8   16.70   12.10
   2 -19  -8   29.70    8.30
   2  19  -8   15.80   10.50
   1 -19  -8   10.30    7.60
  -1 -19   8   12.00   10.90
   1 -19  -8   12.50   12.50
   1  19  -8   20.50    9.70
   0 -19  -8   20.40   11.90
   0 -19   8   12.10   11.40
   0  19  -8    3.00    9.80
  -1 -19  -8   15.20    7.30
   1 -19   8    7.40   10.90
   1 -19   8   -1.70   11.70
  -1  19  -8    4.90   10.70
   0 -20  -8  -15.30    8.00
   0 -20  -8  -10.50   13.90
   0 -20   8   13.40   12.50
   0  20  -8   10.40   11.70
   6   0  -9    5.70    8.80
  -5   0   9    4.50    9.70
   5   0  -9   -5.80    5.50
   5   0  -9   -1.70    6.90
  -4   0   9    1.10    3.50
   4   0  -9    1.20    4.90
   4   0  -9    6.80    4.90
  -3   0   9 2633.04  131.19
   3   0  -9 2639.64  131.79
   3   0  -9 2780.22  131.79
  -3   0   9 2630.74  130.19
  -2   0   9    0.80    3.80
   2   0  -9   -1.10    3.70
  -2   0   9   -0.70    2.60
   1   0  -9  247.18   16.40
  -1   0   9  258.17   14.90
  -1   0   9  276.87   16.40
   0   0   9   -5.40    3.70
   0   0  -9   -2.80    3.50
   0   0   9    1.60    2.80
   1   0   9   34.40    6.30
   1   0   9   46.00    5.70
  -1   0  -9   33.00    6.20
  -2   0  -9   -2.40    3.90
   2   0   9   -3.80    3.10
  -3   0  -9  193.28   16.10
   3   0   9  224.18   13.60
  -3   0  -9  224.68   13.60
  -4   0  -9   15.20    7.20
   4   0   9   -3.30    3.80
   6  -1  -9    1.60    9.20
   6   1  -9    4.90    8.70
  -5  -1   9   13.90    9.50
   5  -1  -9   13.50    6.50
   5  -1  -9    6.30    6.80
   5   1  -9   13.30    5.90
  -5   1   9    6.10   10.30
   5   1  -9    2.90    6.30
   4  -1  -9    9.60    5.20
   4  -1  -9   -4.60    4.30
  -4  -1   9    5.00    3.30
  -4  -1   9    8.50    6.80
  -4   1   9    5.30    3.60
  -4   1   9   11.50    7.70
   4   1  -9   12.60    5.20
   4   1  -9    5.30    5.20
   3  -1  -9   51.59    8.10
  -3  -1   9   70.49    8.10
  -3  -1   9   67.09    6.40
  -3   1   9   64.19    6.60
   3   1  -9   58.39    8.70
  -3   1   9   79.39    8.90
   3   1  -9   67.09    8.80
   2  -1  -9   49.50    7.20
  -2  -1   9   51.39    7.00
   2  -1  -9   42.30    8.50
  -2  -1   9   40.90    5.70
  -2   1   9   51.09    7.40
  -2   1   9   49.80    5.40
   2   1  -9   40.60    6.50
  -1  -1   9    7.50    4.40
   1  -1  -9    1.80    3.30
   1   1  -9   -2.80    3.60
  -1   1   9    3.00    2.60
  -1   1   9    4.40    4.40
   0  -1  -9  269.27   16.30
   0  -1   9  267.07   15.00
   0  -1   9  233.28   15.90
   0   1   9  267.07   15.90
   0   1  -9  248.78   16.40
   0   1   9  237.08   14.50
  -1  -1  -9   54.89    8.00
   1  -1   9   73.79    6.90
  -1   1  -9   67.69    8.90
   1   1   9   55.19    8.40
   1   1   9   70.99    6.40
   2  -1   9   11.70    3.70
  -2  -1  -9   11.10    4.60
  -2   1  -9    8.40    4.40
   2   1   9   11.30    3.30
   3  -1   9   64.99    7.20
  -3  -1  -9   72.39    9.70
   3   1   9   53.99    6.80
  -3   1  -9   72.29    7.40
  -3   1  -9   55.59    8.80
   4  -1   9   -0.10    4.20
  -4  -1  -9   11.40    7.40
  -4   1  -9   15.10    7.70
  -4   1  -9    7.80    4.70
   4   1   9    1.90    3.80
   6  -2  -9   46.50   10.50
   5  -2  -9    4.70    5.80
  -5  -2   9   -7.90    8.90
  -5  -2   9   13.50    4.80
   5  -2  -9    1.20    7.40
  -5   2   9  -14.70   10.90
   4  -2  -9   -2.50    5.40
  -4  -2   9   14.20    6.70
   4  -2  -9   -3.10    4.20
  -4  -2   9   -0.20    3.40
   4   2  -9    1.30    5.80
   4   2  -9   -0.20    5.10
  -4   2   9    4.00    3.50
  -3  -2   9   27.10    5.10
  -3  -2   9   23.50    4.90
   3  -2  -9   29.00    6.30
   3   2  -9   20.30    5.60
   3   2  -9   18.40    5.30
  -3   2   9   12.00    4.00
  -3   2   9   19.40    5.50
   2  -2  -9  488.05   27.10
   2  -2  -9  472.45   26.20
  -2  -2   9  495.85   25.60
  -2  -2   9  463.95   25.10
  -2   2   9  485.95   26.30
  -2   2   9  453.55   24.80
   2   2  -9  451.25   26.70
  -1  -2   9   16.90    4.60
  -1  -2   9    9.80    3.40
   1  -2  -9   10.90    4.00
  -1   2   9    9.00    2.90
   1   2  -9    9.10    4.50
  -1   2   9   11.50    4.70
   0  -2   9   27.60    5.20
   0  -2  -9   16.80    4.60
   0  -2   9   19.30    5.30
   0   2   9   28.90    5.40
   0   2   9   20.20    3.40
   0   2  -9   30.20    5.60
  -1  -2  -9    1.20    3.40
   1  -2   9   -1.90    3.00
   1   2   9   -1.70    2.30
   1   2   9    3.00    4.50
  -1   2  -9    2.70    3.90
   2  -2   9    8.70    3.70
  -2  -2  -9    8.60    5.00
  -2   2  -9   15.40    4.90
   2   2   9    7.30    6.10
   2   2   9    9.00    3.30
   3  -2   9   92.89    8.60
  -3  -2  -9   81.29   10.20
   3   2   9   81.89    7.50
  -3   2  -9   90.49   12.20
   4  -2   9    9.30    4.80
  -4  -2  -9   13.60    7.30
   4   2   9    3.80    3.60
  -4   2  -9    2.70    7.80
  -4   2  -9   -4.50    4.50
   6  -3  -9   15.80   10.30
   5  -3  -9   20.50    8.00
   5  -3  -9   21.80    5.90
   5   3  -9   25.60    7.00
  -5   3   9   17.00   11.40
   4  -3  -9    3.10    6.20
   4  -3  -9    4.20    4.10
  -4  -3   9    1.20    3.50
  -4   3   9   19.10    9.50
  -4   3   9    1.10    3.90
   4   3  -9    2.10    5.20
  -3  -3   9   45.50    6.80
   3  -3  -9   46.10    8.30
   3  -3  -9   34.80    5.80
  -3  -3   9   51.09    6.00
  -3   3   9   34.30    5.80
   3   3  -9   37.90    7.20
  -3   3   9   39.40    7.10
  -2  -3   9    3.10    3.20
   2  -3  -9    4.00    5.30
   2  -3  -9    0.70    3.10
  -2  -3   9    1.20    3.70
   2   3  -9   -2.50    4.00
  -2   3   9   -2.20    4.00
  -2   3   9   -0.40    2.60
  -1  -3   9   27.70    5.20
   1  -3  -9   27.10    4.90
  -1  -3   9   22.70    4.10
   1   3  -9   26.30    5.60
  -1   3   9   22.50    3.60
  -1   3   9   21.10    5.30
   0  -3   9   55.99    6.50
   0  -3  -9   60.09    7.20
   0  -3   9   54.59    7.90
   0   3   9   71.39    8.30
   0   3   9   51.89    5.40
   0   3  -9   52.29    8.40
   1  -3   9    4.60    3.20
  -1  -3  -9    2.80    3.70
   1   3   9   -0.80    4.40
   1   3   9    3.30    2.60
  -1   3  -9    3.40    4.50
   2  -3   9  193.48   13.00
  -2  -3  -9  188.88   14.00
  -2  -3  -9  221.18   12.60
   2   3   9  199.28   12.20
   2   3   9  169.38   14.80
  -2   3  -9  189.48   15.10
  -3  -3  -9   28.60    5.50
   3  -3   9   34.70    5.70
  -3  -3  -9   31.90    6.60
  -3   3  -9   37.80    7.60
   3   3   9   38.60    5.80
  -4  -3  -9   -0.90    7.10
   4  -3   9    8.80    5.20
  -4   3  -9    0.00    7.80
  -4   3  -9   -7.00    4.50
   4   3   9    7.80    3.60
   6  -4  -9   43.40   11.90
   5  -4  -9    2.70    5.10
   5  -4  -9    8.40    7.80
   5  -4  -9   12.80    6.20
   5   4  -9    4.50    7.10
  -4  -4   9    5.20    3.90
   4  -4  -9    1.20    4.10
   4   4  -9    1.00    5.40
  -4   4   9   22.30    9.50
   3  -4  -9   24.80    6.40
   3  -4  -9   27.10    5.10
   3   4  -9   26.90    6.30
  -3   4   9   23.10    4.00
  -3   4   9   29.80    6.70
   2  -4  -9   11.80    5.60
   2  -4  -9   15.70    4.10
  -2  -4   9   13.90    4.00
   2   4  -9    9.80    5.00
  -2   4   9   13.10    5.50
  -2   4   9   14.80    3.70
   1  -4  -9    8.10    4.70
   1  -4  -9    6.70    3.10
  -1  -4   9    0.90    3.90
  -1  -4   9    1.90    2.70
  -1   4   9    5.70    2.60
  -1   4   9   11.50    5.00
   1   4  -9    3.80    3.90
   0  -4  -9  158.88   11.30
   0  -4   9  155.98   11.10
   0  -4   9  156.58   11.70
   0   4  -9  161.88   12.90
   0   4   9  152.58    9.90
   0   4   9  159.28   12.20
  -1  -4  -9    0.10    3.40
   1  -4   9    2.20    4.00
  -1   4  -9   -3.50    5.20
   1   4   9    6.10    2.70
   1   4   9   -1.80    4.30
  -2  -4  -9  323.87   18.00
  -2  -4  -9  315.27   19.40
   2  -4   9  296.77   18.60
  -2   4  -9  342.57   20.80
   2   4   9  307.37   17.40
   2   4   9  283.97   19.90
  -3  -4  -9  221.08   16.10
   3  -4   9  211.28   14.60
   3   4   9  225.68   13.40
  -3   4  -9  225.08   17.50
  -4  -4  -9   11.20    7.50
   4  -4   9   21.10    5.80
  -4   4  -9    6.20    8.90
   4   4   9   10.90    3.80
   6  -5  -9    5.10    7.70
   6  -5  -9   24.40   11.80
   5  -5  -9    8.90    9.00
   5  -5  -9    5.30    5.00
   4  -5  -9   20.00    5.10
   4  -5  -9   12.00    7.40
   4   5  -9   26.40    6.50
  -4   5   9   25.20   10.20
   3  -5  -9   43.50    7.80
   3  -5  -9   28.50    5.40
  -3  -5   9   39.20    6.80
  -3   5   9   36.90    6.00
   3   5  -9   54.19    9.60
  -3   5   9   40.70    8.10
   2  -5  -9    0.00    3.30
   2  -5  -9    9.00    5.20
  -2  -5   9   -1.00    3.60
  -2  -5   9   -0.50    3.20
  -2   5   9   -0.50    2.80
   2   5  -9   -3.90    4.40
  -1  -5   9   30.30    5.10
   1  -5  -9   35.10    7.20
   1  -5  -9   30.00    5.00
  -1   5   9   33.20    4.70
  -1   5   9   29.60    6.10
   1   5  -9   33.90    6.70
   0  -5  -9   36.00    6.50
   0  -5   9   45.20    7.00
   0   5   9   37.70    5.00
   0   5  -9   36.40    6.90
   0   5   9   26.10    6.40
   1  -5   9  104.19    9.50
  -1  -5  -9  115.19    9.50
  -1  -5  -9   87.69    8.00
  -1   5  -9   98.99   11.20
   1   5   9   97.39    7.60
   1   5   9   94.79    9.70
  -2  -5  -9   98.69    8.90
   2  -5   9  107.29   10.10
  -2  -5  -9   97.89   10.30
   2   5   9  122.69   11.50
   2   5   9  103.39    8.30
  -2   5  -9  129.89   12.10
   3  -5   9   -4.90    4.80
  -3  -5  -9    0.40    5.00
   3   5   9    1.00    3.20
  -3   5  -9   -9.10    6.50
  -4  -5  -9   10.80    7.20
   4  -5   9    1.40    5.50
  -4   5  -9   17.20    9.10
  -4   5  -9    1.60    4.40
   6  -6  -9  -14.10   11.60
   6  -6  -9    8.40    7.50
   5  -6  -9    7.60    5.80
   5  -6  -9    8.50    9.20
   5   6  -9   12.50    7.60
   4  -6  -9   41.20    8.80
   4  -6  -9   37.30    6.40
  -4  -6   9   45.50    9.00
  -4   6   9   63.89   13.10
   4   6  -9   30.40    7.90
   3  -6  -9   25.50    7.50
   3  -6  -9   17.20    5.00
   3   6  -9   32.70    7.00
  -3   6   9   24.30    4.90
  -3   6   9   32.70    7.90
   2  -6  -9   12.50    6.10
   2  -6  -9   14.20    3.80
  -2   6   9   10.60    5.50
   2   6  -9   15.50    5.30
  -1  -6   9   75.09    7.90
  -1  -6   9   46.00    7.00
   1  -6  -9   56.99    7.30
   1  -6  -9   60.39   10.10
   1   6  -9   69.99    9.60
  -1   6   9   57.99    6.10
  -1   6   9   66.99    8.80
   0  -6   9   74.49    8.70
   0  -6  -9   86.59    8.50
   0   6   9   68.79    9.60
   0   6  -9   84.49   10.00
   0   6   9   66.89    6.50
  -1  -6  -9    0.30    3.20
   1  -6   9    0.30    4.20
  -1  -6  -9   -1.30    3.50
   1   6   9    7.90    5.20
   1   6   9    7.40    3.10
  -1   6  -9    4.80    5.20
  -2  -6  -9   97.29   10.00
  -2  -6  -9  110.79    9.30
   2  -6   9  123.09   10.80
   2   6   9  103.89    8.10
  -2   6  -9   95.99   11.80
   2   6   9   81.49   10.80
  -3  -6  -9   22.70    6.70
  -3   6  -9   29.10    8.50
   3   6   9   13.60    4.20
  -4  -6  -9   -1.90    6.90
   4  -6   9   -8.90    5.70
  -4   6  -9    8.60    4.90
  -4   6  -9   24.50    9.60
   4   6   9   -1.40    3.90
   5  -6   9   24.00    8.70
   5  -7  -9    0.30    5.20
   5  -7  -9    3.10    9.20
   5   7  -9   -4.70    7.20
   4  -7  -9   19.90    8.10
   4  -7  -9   13.20    6.40
   4  -7  -9    9.30    4.80
  -3  -7   9    2.90    4.40
   3  -7  -9    6.10    4.10
   3  -7  -9    1.20    5.90
   3   7  -9   -2.40    5.70
  -3   7   9    6.50    5.00
  -3   7   9   -7.40    6.70
   2  -7  -9    8.20    5.30
   2  -7  -9    3.70    3.20
  -2  -7   9    5.40    4.70
   2   7  -9    8.40    4.80
  -2   7   9    0.90    3.30
  -2   7   9    5.20    5.70
  -1  -7   9   37.40    6.80
   1  -7  -9   52.29   10.40
  -1  -7   9   43.30    7.50
   1  -7  -9   42.80    6.50
  -1   7   9   36.20    5.60
  -1   7   9   39.80    8.10
   1   7  -9   45.60    8.00
   0  -7  -9    4.00    3.80
   0  -7   9    1.60    4.20
   0  -7  -9    8.60    3.50
   0   7  -9   -1.80    4.80
   0   7   9    1.40    2.90
   0   7   9    8.70    5.30
   1  -7   9   -5.90    4.30
  -1  -7  -9   -0.60    2.90
  -1  -7  -9   -1.40    3.50
   1   7   9   -3.60    2.80
   1   7   9    6.60    5.60
  -1   7  -9   -7.20    5.30
   2  -7   9    5.90    5.40
  -2  -7  -9   11.40    4.60
  -2  -7  -9   -0.90    4.10
   2   7   9    0.10    3.00
   2   7   9   -0.40    5.00
  -2   7  -9    1.90    5.70
  -3  -7  -9   26.00    6.20
   3  -7   9   17.40    6.30
  -3   7  -9   14.00    7.70
   3   7   9   18.70    4.30
   4  -7   9   40.10    8.20
  -4  -7  -9   27.80    8.30
  -4   7  -9   21.30    5.50
   4   7   9   34.80    5.80
  -4   7  -9   39.00   11.10
   5  -7   9   33.50   16.60
   5  -7   9    8.60    9.60
   5  -8  -9    3.30    9.70
   5  -8  -9   11.00    5.80
   5   8  -9    6.50    8.00
   4  -8  -9   -6.20    4.30
   4  -8  -9   -2.70    6.70
   4  -8  -9    4.80    7.80
   4   8  -9   10.20    7.30
   3  -8  -9  100.39    9.70
  -3  -8   9  101.19   12.10
   3  -8  -9  113.99   12.70
   3   8  -9  126.99   13.20
  -3   8   9   86.49   13.30
   2  -8  -9  111.59   11.20
   2  -8  -9   94.39    8.90
  -2  -8   9  103.39   10.30
  -2   8   9  105.79   12.60
  -2   8   9  100.09    9.00
   2   8  -9   94.79   12.00
   1  -8  -9   -1.20    3.40
   1  -8  -9    3.90    3.30
  -1  -8   9   -0.30    4.80
  -1  -8   9    7.50    4.40
   1  -8  -9    2.60    6.60
  -1   8   9    3.70    5.10
   1   8  -9    1.30    5.40
  -1   8   9   -2.10    3.00
   0  -8   9   16.90    5.90
   0  -8  -9   15.90    3.70
   0  -8  -9   16.90    4.50
   0   8   9   20.00    6.30
   0   8  -9   12.40    5.80
   0   8   9   12.20    3.50
  -1  -8  -9   75.39    7.70
  -1  -8  -9   83.99    8.90
   1  -8   9   87.09   10.80
   1   8   9   74.79   10.50
   1   8   9   72.49    7.30
  -1   8  -9   75.29   12.40
  -2  -8  -9   41.60    8.20
  -2  -8  -9   26.30    8.30
   2  -8   9   46.50    7.90
   2   8   9   33.60    5.90
   2   8   9   38.00    8.10
  -2   8  -9   32.30    7.80
   3  -8   9  134.69   13.80
  -3  -8  -9  128.99   12.30
   3   8   9  131.69   10.60
  -3   8  -9  151.28   16.60
   4  -8   9   32.50    8.20
   4  -8   9   13.30    8.60
  -4  -8  -9   -1.40    7.10
  -4   8  -9   16.00   11.20
   5  -8   9   17.00   11.30
   5  -8   9   36.70   16.80
   5  -9  -9   20.80   11.70
   4  -9  -9    1.70    4.50
   4  -9  -9   14.40    8.90
  -4  -9   9    1.00    6.50
   4  -9  -9    5.00    4.20
   4   9  -9    1.50    7.50
   3  -9  -9   13.10    7.60
   3  -9  -9    6.60    4.10
   3  -9  -9    8.70    4.50
   3   9  -9   13.00    6.50
  -2  -9   9    7.10    5.30
   2  -9  -9    1.40    3.60
   2  -9  -9    6.60    3.80
   2  -9  -9   11.60    6.30
   2   9  -9    1.70    6.20
  -2   9   9    6.10    6.60
  -2   9   9    0.20    4.30
   1  -9  -9    4.70    3.50
   1  -9  -9    9.10    7.50
  -1  -9   9    5.60    5.50
   1  -9  -9    1.30    3.60
   1   9  -9    2.20    5.20
  -1   9   9    4.70    5.70
  -1   9   9    8.10    3.80
   0  -9   9   79.49   10.90
   0  -9  -9   69.39    7.80
   0  -9  -9   77.29    8.30
   0   9  -9   79.99   11.60
   0   9   9   83.09    8.00
   0   9   9   77.09   11.20
   1  -9   9  171.68   15.40
  -1  -9  -9  189.38   12.90
  -1  -9  -9  172.28   12.50
   1   9   9  171.88   12.10
   1   9   9  183.78   14.20
  -1   9  -9  190.58   16.70
  -2  -9  -9    3.00    4.70
   2  -9   9    3.90    6.60
   2   9   9  -11.30    9.70
  -2   9  -9   20.40    6.90
   2   9   9   -0.50    3.80
   3  -9   9   25.60    8.00
   3   9   9   21.20    5.20
  -3   9  -9   24.60    9.70
   4  -9   9    8.30   11.00
   4  -9   9    3.10    8.80
  -4  -9  -9   -4.80    7.10
   4  -9   9    8.70   13.20
  -4   9  -9   10.70   10.20
   5  -9   9   23.40   20.30
   5  -9   9   47.90   12.70
   5 -10  -9   29.80   12.60
   5 -10  -9   21.90    7.20
  -4 -10   9    2.60    7.10
   4 -10  -9    2.70    4.40
   4 -10  -9   -0.50    8.60
   4 -10  -9    3.60    9.00
   4  10  -9    5.20    7.60
   3 -10  -9   89.99    9.70
   3 -10  -9   75.09   13.20
   3 -10  -9  103.09   13.00
   3 -10  -9   99.99    9.00
   3  10  -9  103.29   13.70
   2 -10  -9   63.69    7.90
   2 -10  -9   69.09   10.90
   2 -10  -9   58.19    7.70
   2  10  -9   81.89   12.00
   1 -10  -9   16.00    6.70
   1 -10  -9   10.80    4.30
   1 -10  -9   16.60    4.40
  -1 -10   9   19.50    6.70
  -1  10   9   15.10    6.90
   1  10  -9   17.80    6.60
  -1  10   9   19.90    4.80
   0 -10  -9  116.69    9.90
   0 -10   9  135.99   13.50
   0 -10  -9  103.19   13.20
   0 -10  -9  116.49   10.00
   0  10   9  117.79   10.30
   0  10  -9  124.69   13.90
   0  10   9  101.99   12.10
  -1 -10  -9  174.58   12.60
   1 -10   9  173.18   16.10
  -1  10  -9  176.98   17.00
   1  10   9  178.98   12.70
   1  10   9  158.18   15.00
  -2 -10  -9   33.90    6.20
   2 -10   9   28.40    8.10
  -2  10  -9   29.80    9.20
   2  10   9   23.70    5.50
   3 -10   9    3.80   10.80
  -3 -10  -9    7.20    5.60
   3 -10   9    9.10    8.00
   3 -10   9   17.20    8.30
  -3  10  -9   -0.90    8.90
   3  10   9    4.30    5.40
   4 -10   9   69.89   18.30
  -4 -10  -9   37.80    8.80
   4 -10   9   52.59   11.20
  -4  10  -9   37.50   13.90
   5 -11  -9    3.70   11.90
   5 -11  -9    5.10    6.40
   5  11  -9    4.80    8.90
  -4 -11   9    4.30    7.90
   4 -11  -9    9.10    5.90
   4 -11  -9   11.90    9.70
   4 -11  -9   25.40   10.40
   4  11  -9   14.00    8.60
   3 -11  -9   -2.10    4.40
   3 -11  -9  -12.90    7.90
  -3 -11   9   12.50    7.00
   3 -11  -9   -4.40    4.90
   3  11  -9   -6.30    6.80
   2 -11  -9    7.30    4.60
   2 -11  -9   -0.10    4.40
   2 -11  -9   24.50    7.90
   2  11  -9    5.80    6.90
   1 -11  -9   28.60    8.80
   1 -11  -9   16.60    4.80
   1 -11  -9   21.50    5.40
  -1  11   9   20.40    5.70
   1  11  -9   32.60    7.90
   0 -11  -9  158.78   15.50
   0 -11  -9  143.49   12.60
   0 -11   9  181.98   16.40
   0 -11  -9  150.18   12.00
   0  11   9  156.28   16.60
   0  11   9  149.09   12.60
   0  11  -9  164.88   15.90
  -1 -11  -9   -6.20    4.50
   1 -11   9    4.50    8.20
   1  11   9    1.20    5.00
  -1  11  -9   -1.90    6.90
  -2 -11  -9   -7.90    4.70
   2 -11   9    5.00   10.20
   2  11   9    2.00    5.00
  -2  11  -9    3.90    7.60
   3 -11   9   31.20   11.20
   3 -11   9   42.10    9.70
  -3 -11  -9   35.40    7.60
   3 -11   9   37.40   13.50
   3  11   9   29.60    6.90
  -3  11  -9   29.80   10.00
   4 -11   9    0.40   16.20
  -4  11  -9    3.00   11.90
   5 -12  -9   40.70   14.70
   5 -12  -9    4.60    7.00
   5  12  -9   13.90    9.40
   4 -12  -9    8.20    5.50
  -4 -12   9   19.10    9.80
   4 -12  -9    4.80   10.40
   4  12  -9  -11.80    8.70
   3 -12  -9   32.10    9.00
   3 -12  -9    8.40    5.20
   3 -12  -9   18.20    9.60
  -3 -12   9   16.00    8.10
   3  12  -9   15.80    8.00
   2 -12  -9   68.09   11.90
  -2 -12   9   79.49   13.10
   2 -12  -9   56.09    7.80
   2 -12  -9   66.59   10.30
   2 -12  -9   61.99    9.10
   2  12  -9   61.69   10.90
   1 -12  -9   -6.00    7.80
   1 -12  -9    3.80    4.20
   1 -12  -9   -3.60    6.60
   1  12  -9   -3.30    6.30
   0 -12  -9    9.20    6.00
   0 -12  -9   10.20    4.80
   0 -12  -9   12.60    8.20
   0 -12   9   -0.30    6.80
   0  12   9   10.60    5.20
   0  12  -9    2.40    6.90
   1 -12   9   37.80   10.10
   1 -12   9   42.20   13.10
  -1 -12  -9   11.10    5.00
   1 -12   9   14.70    7.80
   1  12   9   23.90    5.50
  -1  12  -9   12.40    8.30
   2 -12   9   12.10    9.90
   2 -12   9   23.90    9.50
  -2 -12  -9    9.50    5.70
   2 -12   9   20.40    7.50
   2  12   9    0.20    5.60
  -2  12  -9   15.70    9.90
  -3 -12  -9   17.20    7.70
   3 -12   9    6.80    9.20
   3 -12   9   43.10   11.80
   3 -12   9   -1.00   13.30
  -3  12  -9   24.40   11.20
   3  12   9   27.50    7.40
   4 -12   9   45.40   11.90
   4 -12   9   33.80   16.10
  -4  12  -9   29.10   13.30
   4 -13  -9  129.39   19.10
   4 -13  -9  116.29   12.60
   3 -13  -9    1.40   10.50
  -3 -13   9    5.10    8.70
   3 -13  -9    9.20    9.60
   3 -13  -9   -1.60    6.60
   3 -13  -9   -4.60    4.80
   2 -13  -9   43.50    9.40
  -2 -13   9   40.80    9.30
   2 -13  -9   38.30    7.60
   2 -13  -9   48.20    9.60
   2 -13  -9   38.90    6.40
   2  13  -9   43.50    9.20
   1 -13  -9    2.20    6.30
   1 -13  -9   -5.90    8.30
  -1 -13   9    0.90    7.30
   1 -13  -9    4.90    4.70
   1  13  -9    5.60    6.90
   0 -13  -9   20.90    8.80
   0 -13   9   -5.40    6.60
   0 -13  -9   -0.60    4.20
   0 -13   9   11.20    7.90
   0  13   9    3.50    6.60
   0  13  -9    8.50    7.40
   1 -13   9   11.90    8.10
   1  13   9   13.60    6.10
  -1  13  -9   11.20    8.30
   2 -13   9   -1.20    7.80
  -2 -13  -9    3.80    6.20
   2 -13   9   -6.70   10.00
  -2  13  -9    0.20    8.50
   3 -13   9   -6.20    9.00
  -3 -13  -9   -1.10    6.70
   3 -13   9   13.20   10.90
  -3  13  -9   -0.80    9.90
   4 -13   9  127.69   23.90
  -4  13  -9   79.99   15.90
   4 -14  -9   56.39   13.70
   4 -14  -9   94.69   12.90
   4  14  -9   90.59   17.20
   3 -14  -9   -2.60   10.60
  -3 -14   9   21.60    9.20
   3 -14  -9   -0.60   19.80
   3 -14  -9    3.90    5.80
   3  14  -9    4.00    8.80
  -2 -14   9    0.20    8.80
   2 -14  -9   -6.10    7.20
   2 -14  -9    6.40    5.70
   2 -14  -9   15.70    9.00
   2  14  -9    5.70    8.10
   1 -14  -9   42.10    9.10
   1 -14  -9   75.59   10.10
  -1 -14   9   55.29   11.00
   1 -14  -9   64.99   12.00
   1  14  -9   61.99   11.10
   0 -14  -9  298.37   19.50
   0 -14   9  312.87   23.30
   0 -14   9  293.27   21.60
   0 -14  -9  325.07   23.50
   0  14  -9  266.47   22.40
  -1 -14  -9    4.80    5.40
   1 -14   9   -5.10    8.40
   1 -14   9   15.30    8.80
  -1  14  -9   11.20    9.50
   1  14   9  -10.10    6.90
   2 -14   9   69.89   12.60
  -2 -14  -9   48.90    8.30
  -2  14  -9   44.50   12.00
   2  14   9   53.89    9.80
   3 -14   9   16.20   13.80
   3 -14   9   17.10   10.50
  -3  14  -9   -6.70   11.20
   4 -15  -9  -16.30   12.60
   4 -15  -9    4.20    7.40
   4  15  -9    9.60    9.40
  -3 -15   9    2.90    9.20
   3 -15  -9    3.60    6.90
   3 -15  -9   10.60   10.40
   3  15  -9   10.20    9.30
   2 -15  -9   66.89   10.70
   2 -15  -9   34.90   10.20
  -2 -15   9   44.40   11.00
   2  15  -9   51.69   11.30
  -1 -15   9   53.29   10.80
   1 -15  -9   35.70    7.40
   1 -15  -9   26.20   10.50
   1  15  -9   18.30   10.00
   0 -15  -9   32.30   11.90
   0 -15  -9   12.10    5.40
   0 -15   9    4.80    8.40
   0 -15   9    6.80    8.30
   0  15  -9    4.90    8.00
   1 -15   9    0.10    8.90
  -1 -15  -9   -0.50    5.80
  -1  15  -9  -13.70    7.60
  -2 -15  -9   -0.50    6.40
   2 -15   9   14.90    9.00
  -2  15  -9    4.80    9.90
  -3 -15  -9   57.09   10.20
   3 -15   9   59.79   13.00
   3 -15   9   75.49   16.70
  -3 -16   9   10.30   10.40
   3 -16  -9   10.00   11.50
   3 -16  -9    5.00    6.70
   3  16  -9   19.50   10.40
  -2 -16   9  -16.80    9.50
   2 -16  -9    5.70    9.10
   2 -16  -9   -7.80    5.70
   2 -16  -9   -0.20   10.40
  -1 -16   9   34.00   10.40
   1 -16  -9   15.40    7.10
   1 -16  -9   25.60   11.80
   1  16  -9   37.70   11.00
   0 -16   9   22.20   10.30
   0 -16  -9   27.70   12.10
   0  16  -9   13.30   10.00
   1 -16   9   -1.00   10.00
  -1 -16  -9    0.80    5.70
   1 -16   9   -7.40   10.30
  -1  16  -9   11.90   11.60
   2 -16   9   -0.70   12.60
   2 -16   9   -7.10   10.40
  -2  16  -9    6.00   11.30
   3 -17  -9   -0.10    7.80
   3 -17  -9    4.90   12.40
   3  17  -9   10.80   10.20
   2 -17  -9   10.00    7.20
   2 -17  -9   33.80   11.40
  -2 -17   9   12.90   11.80
   2  17  -9   13.90   11.30
  -1 -17   9   19.20   10.60
   1 -17  -9    2.90   11.70
   1 -17  -9  -10.10    6.90
   1  17  -9   10.60    9.70
   0 -17   9   -2.70   10.20
   0 -17  -9    8.20    7.10
   0 -17   9   -5.30    8.70
   0 -17  -9   15.50   12.00
   0  17  -9   16.90   10.40
   1 -17   9   -7.90    9.50
  -1 -17  -9   -7.10    6.80
  -1  17  -9   20.20   10.70
   2 -17   9    0.60   11.90
  -2 -17  -9   16.10    8.30
   2 -17   9   26.40   12.90
  -2  17  -9   38.40   13.80
   2 -18  -9   18.80   11.70
  -2 -18   9   22.60   12.60
   2 -18  -9   -9.30    8.00
   2  18  -9    9.00   10.90
   1 -18  -9   21.40   12.40
  -1 -18   9   15.10   11.90
   1 -18  -9   27.00    8.70
   1  18  -9   27.40   12.10
   0 -18   9    7.10   12.70
   0 -18  -9    7.70    7.70
   0 -18  -9  -16.10   13.00
   0  18  -9   27.80   10.80
  -1 -18  -9   13.30    8.00
   1 -18   9    3.50   12.00
   1 -18   9    0.90   11.80
  -1  18  -9   21.50   11.40
   1 -19  -9   16.50   15.20
   1 -19  -9   11.90    7.90
  -1 -19   9    2.90   13.70
   1  19  -9   20.60   11.10
   0 -19  -9   16.00   14.20
   0 -19  -9   12.80    8.20
   0 -19   9   23.70   13.90
   6   0 -10   -3.50    9.30
  -5   0  10   -5.20   10.40
   5   0 -10   -9.50    6.80
   4   0 -10    0.90    5.90
   4   0 -10    1.00    6.60
  -4   0  10   11.50    8.50
   3   0 -10    2.70    5.50
  -3   0  10    4.50    3.60
  -3   0  10   -7.00    4.80
  -2   0  10   83.89    7.60
  -2   0  10   98.69    9.80
   2   0 -10   93.89    9.80
  -1   0  10   -5.30    4.60
  -1   0  10    0.50    2.90
   1   0 -10   -4.40    3.70
   0   0  10   56.79    6.40
   0   0 -10   51.09    8.40
   0   0  10   52.59    8.30
   1   0  10    2.70    3.10
  -1   0 -10   -1.20    4.50
   1   0  10   -2.40    5.60
  -2   0 -10  273.17   18.90
   2   0  10  254.57   15.80
  -3   0 -10   -4.30    6.20
   3   0  10    0.60    4.00
  -3   0 -10    0.20    4.90
   4   0  10   60.19    9.00
   6  -1 -10    5.80    9.90
   6   1 -10    3.10   10.50
   5  -1 -10   -3.20    7.50
  -5  -1  10  -10.30   11.80
   5  -1 -10   17.20    7.20
   5   1 -10    9.60    7.40
   5   1 -10    6.00    8.00
  -4  -1  10   75.39   14.00
   4  -1 -10   92.59   11.50
   4  -1 -10   62.89    9.40
   4   1 -10   62.99    9.20
  -4   1  10   50.69   10.40
   4   1 -10   74.79   11.30
   3  -1 -10  221.18   15.70
  -3  -1  10  205.68   12.70
  -3  -1  10  195.78   14.20
   3  -1 -10  179.98   14.60
  -3   1  10  203.18   12.80
  -3   1  10  199.58   15.00
   3   1 -10  200.88   15.10
   2  -1 -10    6.80    4.30
  -2  -1  10    5.90    4.60
  -2  -1  10    1.50    3.20
   2   1 -10   -1.60    4.30
  -2   1  10    5.20    3.10
  -2   1  10    7.50    5.20
  -1  -1  10    5.80    2.90
  -1  -1  10    6.30    4.80
   1  -1 -10   -0.30    4.00
  -1   1  10    0.30    2.80
   1   1 -10   -4.50    4.10
  -1   1  10   -3.40    4.50
   0  -1  10    6.50    3.20
   0  -1  10    3.20    5.00
   0  -1 -10    0.40    4.00
   0   1  10    5.10    3.00
   0   1 -10   -0.80    4.30
   0   1  10   11.80    5.20
   1  -1  10    3.60    3.10
  -1  -1 -10   -4.00    4.50
   1  -1  10    0.30    5.30
   1   1  10   -6.20    5.10
   1   1  10    2.00    2.90
  -1   1 -10   -3.50    4.70
   2  -1  10  113.49    9.30
  -2  -1 -10   83.39   11.50
   2   1  10  112.89    8.80
   2   1  10   99.59   11.70
  -2   1 -10   92.99   12.40
   3  -1  10    9.70    4.30
  -3  -1 -10    9.80    6.70
  -3   1 -10   16.20    5.00
   3   1  10    5.60    4.10
  -3   1 -10   20.30    7.40
   4  -1  10   80.79   10.10
  -4  -1 -10   96.99   16.40
  -4   1 -10  116.19   16.80
   4   1  10  102.59   10.00
   6  -2 -10   -2.80   10.50
   5  -2 -10    5.40    8.20
   5   2 -10    6.10    7.70
   5   2 -10   -5.00    7.20
  -5   2  10  -17.30   11.60
   4  -2 -10  115.09   12.40
   4  -2 -10  145.89   13.50
  -4  -2  10  121.59   15.50
   4   2 -10  127.69   13.90
   4   2 -10  160.18   13.20
  -4   2  10  135.49   17.60
   3  -2 -10   82.59   11.50
  -3  -2  10   49.80    7.00
  -3  -2  10   58.99    8.60
   3  -2 -10   48.50    8.70
  -3   2  10   72.49    7.30
  -3   2  10   64.59    9.70
   3   2 -10   55.79    9.70
  -2  -2  10   37.40    6.40
   2  -2 -10   30.50    5.80
   2  -2 -10   52.69    9.60
  -2  -2  10   44.40    6.20
  -2   2  10   33.40    5.70
   2   2 -10   48.20    9.10
  -2   2  10   43.10    8.40
  -1  -2  10   12.30    3.70
   1  -2 -10    8.50    4.40
  -1  -2  10   13.30    4.90
   1   2 -10    2.70    4.60
  -1   2  10   16.00    5.70
  -1   2  10    5.60    2.90
   0  -2  10  109.39   10.60
   0  -2  10  121.59    9.40
   0  -2 -10  119.69   10.80
   0   2 -10  118.89   11.80
   0   2  10  117.49    8.60
   0   2  10  118.89   11.00
  -1  -2 -10    9.00    5.30
   1  -2  10    5.50    5.80
   1  -2  10   15.00    4.10
  -1   2 -10    7.40    5.50
   1   2  10   11.70    5.20
   1   2  10    8.70    3.30
   2  -2  10   -0.10    3.90
  -2  -2 -10   -7.40    4.60
   2   2  10   -1.50    6.70
  -2   2 -10    2.70    5.50
   2   2  10    1.00    3.20
  -3  -2 -10   65.39   11.50
   3  -2  10   71.79    8.70
  -3   2 -10   77.79   13.10
   3   2  10   49.20    7.60
  -4  -2 -10    4.60    8.70
   4  -2  10   -3.70    5.20
  -4   2 -10   -0.90    9.30
   5  -3 -10   -4.60    6.30
   5  -3 -10  -11.50    8.20
   5   3 -10   -0.20    7.60
  -4  -3  10   46.80    9.40
   4  -3 -10   49.00   10.60
   4  -3 -10   63.49    9.60
   4   3 -10   63.99   11.90
  -4   3  10   52.49   11.20
  -3  -3  10   15.00    4.10
  -3  -3  10   24.30    5.70
   3  -3 -10   20.90    5.10
  -3   3  10   13.80    4.10
   3   3 -10   17.30    6.30
   2  -3 -10    5.70    5.60
  -2  -3  10    2.90    3.60
   2  -3 -10   -1.40    3.70
  -2  -3  10    2.20    4.40
  -2   3  10    3.20    3.10
   2   3 -10    2.40    5.20
  -2   3  10    5.70    5.30
   1  -3 -10   52.09    8.10
  -1  -3  10   59.99    7.00
  -1  -3  10   55.19    8.20
  -1   3  10   75.89    9.80
   1   3 -10   56.39    9.30
  -1   3  10   44.40    5.90
   0  -3 -10  227.18   15.20
   0  -3  10  217.78   13.80
   0  -3  10  210.58   15.00
   0   3  10  214.28   13.10
   0   3  10  212.48   15.20
   0   3 -10  211.38   16.10
   1  -3  10    8.40    3.80
  -1  -3 -10    9.00    4.70
   1   3  10    2.50    5.40
   1   3  10    6.20    3.10
  -1   3 -10    6.10    5.10
  -2  -3 -10  160.88   13.80
  -2  -3 -10  190.58   12.30
   2  -3  10  200.28   12.80
  -2   3 -10  150.08   15.70
   2   3  10  141.59   14.80
   2   3  10  165.48   11.30
   3  -3  10   14.30    4.90
  -3  -3 -10   -5.80    6.20
  -3   3 -10    5.70    7.50
   4  -3  10   28.10    6.50
  -4  -3 -10   22.50    9.20
  -4   3 -10   15.00   10.60
   4   3  10   32.80    5.60
   5  -4 -10    6.70    9.00
   5  -4 -10   -1.50    5.80
   5   4 -10    2.50    8.00
   4  -4 -10    1.30    5.00
   4  -4 -10   -1.30    6.60
   4   4 -10   -0.80    6.30
  -4   4  10    7.00   10.80
  -3  -4  10   17.80    4.80
   3  -4 -10    5.00    4.50
  -3  -4  10   11.90    4.20
   3  -4 -10   12.90    6.30
   3   4 -10   11.50    6.50
  -3   4  10   18.90    6.80
  -2  -4  10    1.40    4.40
   2  -4 -10   -0.70    3.70
   2  -4 -10   -2.60    6.50
  -2   4  10    5.10    3.30
  -2   4  10   -6.40    5.10
   2   4 -10    3.50    5.20
  -1  -4  10  122.69   10.60
   1  -4 -10  138.49   11.10
  -1  -4  10  117.39    9.90
   1   4 -10  138.09   12.40
  -1   4  10  122.99    9.00
   0  -4  10    9.60    4.10
   0  -4  10   15.60    5.50
   0  -4 -10   13.60    5.10
   0   4  10   11.60    3.30
   0   4 -10   16.10    6.30
   0   4  10   20.30    5.70
  -1  -4 -10   89.79    9.30
   1  -4  10   66.59    8.00
   1   4  10   74.49   10.00
  -1   4 -10   71.69   11.90
   1   4  10   66.79    6.90
  -2  -4 -10   13.50    5.20
  -2  -4 -10   14.60    4.20
   2  -4  10   11.40    4.70
  -2   4 -10   16.40    7.10
   2   4  10   17.20    4.10
   2   4  10   13.00    6.40
   3  -4  10   23.10    6.00
  -3  -4 -10   20.40    7.00
   3   4  10   36.70    6.70
  -3   4 -10   26.90    8.90
   4  -4  10   32.80    7.20
  -4  -4 -10   25.70    9.00
  -4   4 -10    7.60   11.00
   4   4  10   20.30    6.10
   5  -5 -10   -6.90    5.50
   5  -5 -10   -2.80    9.80
   5   5 -10    3.50    8.50
   4  -5 -10   -7.50    4.80
   4  -5 -10   -9.20    6.90
   4   5 -10    9.60    6.80
   3  -5 -10    8.80    4.70
   3  -5 -10   17.90    6.90
  -3   5  10    4.10    6.90
   3   5 -10    2.60    6.00
  -2  -5  10   -4.40    4.10
  -2  -5  10    9.70    4.40
   2  -5 -10    1.00    3.50
   2  -5 -10    4.10    6.40
  -2   5  10   -3.20    5.60
   2   5 -10    0.90    5.40
  -1  -5  10   45.80    8.10
   1  -5 -10   55.89    7.80
  -1  -5  10   54.59    7.50
   1   5 -10   71.19   10.30
  -1   5  10   53.69    9.80
  -1   5  10   41.70    6.00
   0  -5 -10    1.60    4.00
   0  -5  10    2.90    4.20
   0  -5  10    0.00    5.30
   0   5  10    5.00    3.30
   0   5 -10    3.40    5.50
  -1  -5 -10  144.59   12.10
  -1  -5 -10  139.69   10.80
   1  -5  10  136.79   11.70
   1   5  10  128.89   12.70
   1   5  10  157.18   10.30
  -1   5 -10  165.38   14.60
   2  -5  10   17.80    5.40
  -2  -5 -10   12.70    5.90
   2   5  10   26.10    4.60
  -2   5 -10   28.60    8.80
  -3  -5 -10   49.30    8.70
   3  -5  10   43.80    7.10
   3   5  10   48.30    7.40
  -3   5 -10   45.80   10.10
   4  -5  10   29.10    7.70
  -4  -5 -10   25.10    8.60
  -4   5 -10   27.90   11.20
   5  -6 -10   -0.60    6.10
   5  -6 -10  -15.70    9.40
   5   6 -10   15.30    9.10
   4  -6 -10    7.30    7.80
   4  -6 -10   -5.60    4.90
   4   6 -10   -6.50    7.30
   3  -6 -10   21.50    7.40
   3  -6 -10   18.80    5.40
  -3   6  10   27.80    8.20
   3   6 -10   31.90    7.40
   2  -6 -10    0.10    7.40
  -2  -6  10    7.10    4.80
  -2  -6  10    1.50    4.40
   2  -6 -10    0.40    3.70
   2   6 -10   12.50    5.90
  -2   6  10    6.90    3.60
  -2   6  10    7.50    6.50
   1  -6 -10   14.30    4.80
   1  -6 -10   21.80    7.20
  -1  -6  10   21.20    5.40
   1   6 -10   20.30    5.80
  -1   6  10   18.20    6.50
  -1   6  10   19.80    4.20
   0  -6 -10   65.69    8.80
   0  -6  10   83.99    9.50
   0  -6  10   61.19    9.70
   0   6 -10   83.99   11.40
   0   6  10   77.79    7.40
   0   6  10   81.89   10.80
  -1  -6 -10  157.68   11.40
   1  -6  10  153.58   12.90
  -1  -6 -10  155.28   12.70
  -1   6 -10  174.78   15.70
   1   6  10  156.58   10.90
   2  -6  10   13.80    5.90
  -2   6 -10    9.50    7.90
   3  -6  10   64.59    9.00
  -3  -6 -10   64.29   11.60
  -3   6 -10   80.29   13.10
   3   6  10   84.59    8.70
  -4  -6 -10   -1.20    7.90
  -4   6 -10   11.70   11.20
   5  -6  10    8.50   10.60
   5  -7 -10   22.20    7.40
   5  -7 -10   43.60   11.60
   5   7 -10   34.40   10.10
   4  -7 -10   35.00    6.70
   4  -7 -10   29.70   10.40
   4   7 -10   31.60    8.60
   3  -7 -10   35.90    8.40
   3   7 -10   27.90    7.90
   2  -7 -10   -2.00    3.70
   2  -7 -10   -7.40    6.70
  -2  -7  10   -7.90    5.50
  -2   7  10    8.60    7.30
  -2   7  10    4.40    4.10
   2   7 -10    6.40    6.00
   1  -7 -10    0.30    3.70
  -1  -7  10    0.40    4.70
  -1  -7  10    6.80    4.90
   1  -7 -10   11.10    7.10
   1   7 -10   13.70    5.90
  -1   7  10    7.10    6.00
  -1   7  10    7.40    3.90
   0  -7  10    4.50    4.90
   0  -7 -10    7.10    3.80
   0  -7 -10    2.10    4.20
   0   7 -10   -2.30    5.60
   0   7  10    5.40    6.30
  -1  -7 -10   49.99    7.80
   1  -7  10   69.59   10.40
  -1  -7 -10   76.59    8.90
   1   7  10   68.39   11.30
   1   7  10   53.89    7.20
  -1   7 -10   63.49   12.50
  -2  -7 -10    1.60    5.20
   2  -7  10   20.20    6.30
  -2   7 -10    8.20    8.20
   2   7  10    7.70    4.00
   3  -7  10   14.90    6.70
  -3  -7 -10   -7.30    6.00
  -3   7 -10   10.40    9.60
   3   7  10    3.40    4.40
  -4  -7 -10   12.40    8.70
  -4   7 -10   12.60   11.20
   5  -8 -10   21.80    6.70
   5  -8 -10   12.10   12.00
   5   8 -10   22.10   10.20
   4  -8 -10   -1.30    8.30
   4  -8 -10   -2.10    5.40
   4  -8 -10   12.50    7.90
   4   8 -10    8.80    8.60
   3  -8 -10   11.70    7.70
   3  -8 -10    2.30    4.90
   3   8 -10   14.30    7.70
   2  -8 -10  186.98   14.20
   2  -8 -10  198.78   17.10
   2   8 -10  199.08   17.30
  -2   8  10  220.98   22.40
   1  -8 -10   22.70    5.50
   1  -8 -10   35.50    7.00
  -1  -8  10   15.10    6.00
  -1  -8  10   20.40    5.60
   1  -8 -10   20.70    8.80
   1   8 -10   19.80    7.10
  -1   8  10   30.90    7.90
  -1   8  10   21.40    5.00
   0  -8  10  202.58   14.90
   0  -8 -10  203.68   14.10
   0  -8 -10  190.58   13.00
   0   8 -10  197.28   16.70
   0   8  10  169.78   16.50
   0   8  10  178.28   12.60
   1  -8  10   -1.90    5.70
  -1  -8 -10   -5.90    4.10
   1   8  10   -1.20    3.60
  -1   8 -10   -5.60    7.00
   2  -8  10   20.60    7.10
  -2  -8 -10   26.10    5.90
  -2   8 -10   19.90    8.80
   2   8  10   12.00    4.50
  -3  -8 -10    3.60    6.50
  -3   8 -10    3.40    8.80
   3   8  10    9.10    5.00
  -4  -8 -10   19.40    8.80
  -4   8 -10   15.50   12.10
   5  -9 -10   21.70    7.60
   5  -9 -10   14.20   12.50
   5   9 -10    6.80   10.50
   4  -9 -10   39.00    7.70
   4  -9 -10   62.79   12.20
   4  -9 -10   36.30    9.30
   4  -9 -10   52.99    9.30
   3  -9 -10    9.90    7.40
   3  -9 -10   11.10    5.60
   3  -9 -10   15.50    5.30
   3   9 -10   13.80    7.70
   2  -9 -10    5.80    4.10
   2  -9 -10   23.00    8.50
   2  -9 -10   -0.60    3.80
   2   9 -10   -5.10    6.70
   1  -9 -10    1.30    7.10
  -1  -9  10   -3.10    5.00
   1  -9 -10    4.90    4.00
   1  -9 -10    6.00    4.40
   1   9 -10   11.60    7.00
  -1   9  10   -3.60    4.30
   0  -9 -10   39.30    7.10
   0  -9 -10   44.60    7.80
   0  -9  10   30.90    7.90
   0   9 -10   38.30    8.20
   0   9  10   41.40    7.20
   1  -9  10   42.50    8.10
  -1  -9 -10   32.40    6.40
  -1   9 -10   35.40    9.10
   1   9  10   41.70    7.00
  -2  -9 -10   15.60    5.90
   2  -9  10   13.30    7.20
   2   9  10   22.30    5.30
  -2   9 -10   23.90    9.20
   3  -9  10    6.90    8.70
  -3  -9 -10    4.20    7.00
  -3   9 -10   13.40   10.90
   4  -9  10    5.10   15.10
   4  -9  10   23.60   10.00
   5 -10 -10    9.20    7.70
   5 -10 -10   11.60   14.20
   5  10 -10  -16.30   10.50
   4 -10 -10   64.89   11.30
  -4 -10  10   89.59   14.30
   4 -10 -10   56.39   12.40
   4  10 -10   68.59   12.40
   3 -10 -10   22.20    7.90
   3 -10 -10   19.50    5.70
   3 -10 -10   11.20    8.70
   3 -10 -10   20.50    6.30
   3  10 -10   36.10    9.50
   2 -10 -10   31.80    9.70
   2  10 -10   16.20    7.80
   1 -10 -10   16.30    9.20
  -1 -10  10    5.90    5.40
   1 -10 -10   -3.40    3.90
   1 -10 -10   -1.50    4.50
   1  10 -10   -3.50    6.60
   0 -10 -10   69.69    9.30
   0 -10 -10   76.59    9.60
   0  10 -10   57.59   10.00
   0  10  10   56.39    8.90
   1 -10  10   16.50    7.80
  -1 -10 -10   11.40    5.90
   1  10  10    8.40    5.00
  -1  10 -10    6.50    7.60
  -2 -10 -10   -5.40    5.60
   2 -10  10  -10.20    7.90
   2  10  10    9.10    5.70
  -2  10 -10    5.70    9.10
   3 -10  10  122.29   17.40
  -3  10 -10  101.29   18.60
   3  10  10  113.39   12.80
   4 -10  10   34.60   15.20
   4 -10  10   -5.00    9.80
  -4  10 -10    4.40   11.90
   4 -11 -10   10.40   11.40
   4 -11 -10   13.40    6.20
   4  11 -10   11.00   10.20
   3 -11 -10   14.40    9.30
   3 -11 -10   16.20    5.80
   3 -11 -10    5.20    6.00
   3 -11 -10   20.10    8.30
   3  11 -10   12.10    9.00
   2 -11 -10    9.00    5.30
   2 -11 -10    8.70    8.60
   2  11 -10    6.30    7.70
   1 -11 -10   -2.30    4.80
   1 -11 -10   -1.00    5.50
   1 -11 -10    1.80    8.80
   1  11 -10   13.70    7.00
   0 -11 -10  136.09   12.50
   0  11  10  148.69   13.30
   0  11 -10  178.08   17.10
  -1 -11 -10    5.70    5.20
   1  11  10   19.60    6.00
  -1  11 -10   15.20    8.50
  -2 -11 -10    2.50    5.90
  -2  11 -10    2.50    9.80
   2  11  10   15.60    6.60
   3 -11  10    4.60   14.30
   3 -11  10   10.70   10.10
  -3 -11 -10   11.00    7.70
  -3  11 -10    8.00   10.50
   4 -11  10   -7.10   11.20
   4 -11  10   23.80   18.50
  -4  11 -10    4.40   13.10
   4 -12 -10   -4.30    6.30
   4 -12 -10   -2.60   10.70
   4  12 -10    5.00    9.70
   3 -12 -10    3.70   10.30
   3 -12 -10    9.20    5.70
   3 -12 -10   -3.60    9.00
  -3 -12  10   12.60    9.00
   3 -12 -10    5.20    7.10
   3  12 -10    9.50    8.60
   2 -12 -10   40.80    7.20
   2 -12 -10   17.60   16.10
   2 -12 -10   50.99   11.00
   2 -12 -10   53.39    9.20
   2  12 -10   48.30   10.70
   1 -12 -10   26.20   10.40
   1 -12 -10   12.40    4.80
   1  12 -10   16.00    8.90
   0 -12 -10   34.20    7.40
   0 -12  10   37.20   10.10
   0  12 -10   52.49   10.20
   1 -12  10    6.80   10.60
  -1 -12 -10   -3.50    5.40
   1  12  10   -3.00    5.80
  -1  12 -10  -12.60    8.40
  -2 -12 -10    7.00    6.50
   2 -12  10   17.20   12.60
   2 -12  10   14.60    9.10
  -2  12 -10    0.90    9.20
   2  12  10    1.50    6.50
  -3 -12 -10   37.80    8.50
   3 -12  10   31.60   11.70
   3 -12  10   39.20   14.10
  -3  12 -10   36.10   13.20
   4 -13 -10   -3.50   12.40
   4 -13 -10   17.20    8.00
   4  13 -10   28.10   12.50
   3 -13 -10    6.00    6.10
  -3 -13  10   -1.60    9.30
   3 -13 -10   14.70    9.70
   3  13 -10    7.10    9.90
  -2 -13  10  187.38   18.90
   2 -13 -10  151.28   17.90
   2 -13 -10  134.19   15.60
   2 -13 -10  162.58   13.80
   2  13 -10  164.18   18.60
  -1 -13  10   45.10   11.00
   1 -13 -10   51.09   11.40
   1 -13 -10   35.90    7.10
   1  13 -10   28.80   10.00
   0 -13  10   88.69   12.70
   0 -13  10  101.39   17.00
   0 -13 -10   80.69   10.80
   0  13 -10   79.89   16.10
   1 -13  10   62.09   13.10
   1 -13  10   65.99   12.40
  -1 -13 -10   54.69    8.90
  -1  13 -10   54.99   12.20
   2 -13  10   20.90   10.40
   2 -13  10   42.80   14.70
  -2 -13 -10    6.30    7.60
   2  13  10   42.50    8.90
  -2  13 -10   26.90   11.00
   3 -13  10   -0.80   11.90
   3 -13  10   18.80   15.10
  -3 -13 -10    9.70    8.40
  -3  13 -10   12.90   12.20
   3 -14 -10   65.79   13.20
  -3 -14  10   67.99   12.40
   3 -14 -10   69.79   12.30
   3  14 -10   72.39   13.00
   2 -14 -10   40.70   11.20
   2 -14 -10   10.40    9.20
  -2 -14  10   25.10   10.60
   2 -14 -10   26.10    7.20
   2  14 -10    7.10   10.60
  -1 -14  10  162.88   17.80
   1 -14 -10  143.69   20.00
   1 -14 -10  137.79   13.00
   1  14 -10   98.19   17.10
   0 -14  10   40.30   10.70
   0 -14  10   28.10   10.10
   0  14 -10   31.10   10.00
  -1 -14 -10    1.90    6.60
   1 -14  10   30.10   10.70
   1 -14  10   14.90   11.00
  -1  14 -10   19.70   10.20
  -2 -14 -10   10.60    7.60
   2 -14  10    8.20   11.70
  -2  14 -10    1.90   11.80
  -3 -14 -10    8.10    9.30
   3 -14  10   37.40   12.10
   3 -14  10   17.80   15.50
  -3  14 -10    1.60   12.90
   3 -15 -10   44.80   13.10
  -3 -15  10   24.70   11.30
   3 -15 -10    9.50    7.10
   3  15 -10   11.10   11.70
   2 -15 -10   68.79   13.10
   2 -15 -10   43.10    8.50
  -2 -15  10   39.90   12.30
   2  15 -10   52.99   12.30
  -1 -15  10    0.80   10.20
   1 -15 -10    4.60    6.40
   1 -15 -10   11.30   11.50
   1  15 -10   17.00    9.50
   0 -15  10   -1.50    9.90
   0 -15  10   -0.20   11.60
   0 -15 -10   -3.50    5.90
   0  15 -10   -4.00    9.10
  -1 -15 -10    1.90    6.00
   1 -15  10   26.30   12.40
   1 -15  10   -2.10   10.30
  -1  15 -10  -12.70    9.90
   2 -15  10    7.20   13.70
   2 -15  10    4.40   11.60
  -2 -15 -10   10.00    8.50
  -2  15 -10    1.30   11.30
  -2 -16  10    0.70   11.70
   2 -16 -10    6.60    7.90
   2 -16 -10   16.30   12.40
   2  16 -10    0.70   12.20
   1 -16 -10   30.70   13.30
   1 -16 -10   22.10    8.00
  -1 -16  10   16.90   12.40
   1  16 -10   -2.00    9.90
   0 -16  10   61.59   11.60
   0 -16 -10   73.49   12.70
   0  16 -10   67.59   13.40
  -1 -16 -10   39.60    8.70
   1 -16  10   18.90   14.10
   1 -16  10   58.59   13.20
  -1  16 -10   18.20   11.50
   2 -16  10   16.40   15.10
  -2 -16 -10   49.60   10.70
   2 -16  10   46.20   13.40
  -2  16 -10   67.79   15.10
  -2 -17  10    3.20   12.60
   2 -17 -10    5.30    8.60
   2 -17 -10   25.30   14.30
   2  17 -10   47.10   12.60
   1 -17 -10   36.30   15.80
  -1 -17  10   24.20   12.20
   1 -17 -10   20.80    7.80
   1  17 -10   21.20   12.70
   0 -17  10   28.10   11.90
   0 -17 -10   38.30    8.40
   0 -17  10   35.20   13.30
   0  17 -10   40.60   13.50
  -1 -17 -10   -3.30    8.10
   1 -17  10    9.30   13.00
   1 -17  10   -8.10   12.50
  -1  17 -10    6.30   13.10
   0 -18 -10   -4.70    7.80
   0 -18  10   25.60   13.60
   5   0 -11    0.20    8.30
   5   0 -11   10.50    9.40
   4   0 -11    8.80    7.60
   4   0 -11    2.40    7.30
  -4   0  11   -6.90   10.00
   3   0 -11   35.40    7.80
  -3   0  11   30.70    7.50
  -2   0  11    3.20    3.60
   2   0 -11   -3.10    5.20
  -2   0  11   11.00    5.70
  -1   0  11   20.40    4.20
   1   0 -11   15.80    5.90
  -1   0  11   18.20    6.50
   0   0 -11   -1.30    5.20
   0   0  11    2.80    5.30
   0   0  11    3.00    3.50
   1   0  11   90.89    9.10
  -1   0 -11   82.69   11.60
   1   0  11  110.39   11.70
   2   0  11   -5.20    3.70
  -2   0 -11    8.10    6.30
  -3   0 -11   18.00    8.80
   3   0  11    7.60    5.10
  -4   0 -11   21.80   10.30
   5  -1 -11   12.60   10.60
   5  -1 -11   21.80    8.50
   5   1 -11   15.50    8.60
   5   1 -11   18.50    9.90
   4  -1 -11   12.30    8.90
  -4  -1  11   -1.50    9.40
  -4   1  11    3.70    9.70
   4   1 -11   -4.40    7.10
   4   1 -11    7.80    8.40
   3  -1 -11   35.80    8.70
  -3  -1  11   33.00    7.40
   3  -1 -11   30.70    7.10
  -3   1  11   28.60    7.30
   3   1 -11   34.60    7.90
  -2  -1  11   11.30    4.20
  -2  -1  11   14.20    6.30
   2  -1 -11   13.40    5.50
   2   1 -11    5.30    5.20
  -2   1  11   17.10    4.00
  -2   1  11   25.90    6.60
  -1  -1  11    1.10    5.70
   1  -1 -11    6.30    4.80
  -1  -1  11   13.80    4.00
  -1   1  11   10.60    3.70
  -1   1  11   -0.10    5.50
   1   1 -11   12.80    5.80
   0  -1 -11   24.90    6.40
   0  -1  11   19.30    6.40
   0   1  11   32.20    6.90
   0   1  11   19.80    4.30
   0   1 -11   29.20    6.90
  -1  -1 -11   87.89   11.70
   1  -1  11  103.39   12.30
   1  -1  11  125.79    9.90
  -1   1 -11  104.69   12.60
   1   1  11   94.99    8.90
   1   1  11   89.99   11.60
  -2  -1 -11   13.10    7.00
   2  -1  11   20.10    5.00
   2   1  11    8.30    4.20
  -2   1 -11    6.80    7.00
   3  -1  11    9.70    5.50
  -3  -1 -11    7.60    8.00
  -3   1 -11    3.30    8.50
   3   1  11    6.10    5.10
  -4  -1 -11   -8.80   10.10
  -4   1 -11   29.70   10.80
   5  -2 -11   -1.40    8.50
   5  -2 -11   20.70    9.80
   5   2 -11    5.70    8.90
  -4  -2  11   11.70    9.10
   4  -2 -11   -3.30    8.40
   4  -2 -11   11.40    6.70
   4   2 -11    8.60    7.30
  -4   2  11   13.10   10.90
  -3  -2  11  117.79   11.90
   3  -2 -11  144.89   13.70
   3  -2 -11  131.99   12.60
  -3   2  11  104.49   14.00
   3   2 -11  137.79   13.90
   2  -2 -11    5.20    4.70
  -2  -2  11    5.50    4.40
  -2  -2  11    1.50    5.50
  -2   2  11   -1.80    3.90
   2   2 -11   11.20    6.30
  -2   2  11   19.70    6.50
  -1  -2  11   31.20    7.00
   1  -2 -11   26.10    6.00
  -1  -2  11   36.30    6.80
   1   2 -11   50.79   10.00
  -1   2  11   24.70    4.20
   0  -2 -11   25.20    6.50
   0  -2  11   16.20    6.40
   0  -2  11   32.60    5.40
   0   2 -11   22.30    6.70
   0   2  11   27.20    7.10
   0   2  11   19.20    3.90
   1  -2  11   -5.40    4.00
  -1  -2 -11    3.40    5.70
   1  -2  11   -7.70    6.60
  -1   2 -11   -5.00    6.10
   1   2  11    4.80    3.70
   1   2  11   -4.90    5.90
  -2  -2 -11    1.30    6.10
   2  -2  11   15.90    5.20
   2   2  11   10.70    4.10
  -2   2 -11    6.40    6.70
  -3  -2 -11   -1.10    7.30
   3  -2  11   11.20    6.20
   3   2  11    5.60    4.90
  -3   2 -11   11.20    9.00
  -4  -2 -11   51.89   11.90
  -4   2 -11   32.10   11.30
   5  -3 -11   22.80   10.30
   5  -3 -11  -11.80    7.40
   5   3 -11   -3.80    8.60
   4  -3 -11   -4.50    6.00
   4  -3 -11   20.40    9.30
  -4  -3  11    7.70    7.90
  -4   3  11  -14.10   10.80
   4   3 -11   10.10    7.90
  -3  -3  11   45.60    7.50
   3  -3 -11   70.89   12.30
   3  -3 -11   50.29    8.20
   3   3 -11   50.39    8.50
  -3   3  11   40.00    8.90
   2  -3 -11   30.30    7.00
  -2  -3  11   30.90    6.40
  -2   3  11   32.40    7.50
   2   3 -11   18.40    6.60
   1  -3 -11    6.80    5.00
  -1  -3  11   12.40    4.40
  -1  -3  11    0.60    5.60
   1   3 -11    5.70    5.20
  -1   3  11    1.30    6.40
  -1   3  11    1.40    3.40
   0  -3 -11   12.70    5.30
   0  -3  11   13.60    4.40
   0  -3  11   -4.60    5.80
   0   3  11   15.80    7.00
   0   3  11    7.90    3.80
   0   3 -11    6.60    6.10
   1  -3  11   24.70    7.30
  -1  -3 -11   15.80    5.80
  -1   3 -11   22.70    7.00
   1   3  11    9.50    3.90
   1   3  11   16.50    6.30
  -2  -3 -11  465.65   29.00
   2  -3  11  480.95   26.80
   2   3  11  473.75   25.80
[truncated: 37,249 more chars]
