# Supplementary material for: Crystal structure and Hirshfeld surface analysis of ethyl 5-phenyl­isoxazole-3-carboxyl­ate
Source: Acta Crystallogr E Crystallogr Commun. 2017 Mar 17;73(Pt 4):531–4. doi: 10.1107/S2056989017003127 (PMC5382615; doi:10.1107/S2056989017003127)
Supplement: Supplementary file 2 [file e-73-00531-Isup2.hkl]

data_I                                                                          
_shelx_title ' FINAL2_a.res in P2(1)/n'                                         
_shelx_refln_list_code          4                                               
_shelx_F_calc_maximum      140.71                                               
_exptl_crystal_F_000       114.00                                               
_reflns_d_resolution_high  0.7402                                               
                                                                                
loop_                                                                           
 _space_group_symop_operation_xyz                                               
 'x, y, z'                                                                      
 '-x+1/2, y+1/2, -z+1/2'                                                        
 '-x, -y, -z'                                                                   
 'x-1/2, -y-1/2, z-1/2'                                                         
                                                                                
_cell_length_a     5.4447                                                       
_cell_length_b    17.1795                                                       
_cell_length_c    11.7603                                                       
_cell_angle_alpha  90.000                                                       
_cell_angle_beta   94.508                                                       
_cell_angle_gamma  90.000                                                       
                                                                                
_shelx_F_squared_multiplier     1.000                                           
                                                                                
loop_                                                                           
 _refln_index_h                                                                 
 _refln_index_k                                                                 
 _refln_index_l                                                                 
 _refln_F_squared_calc                                                          
 _refln_F_squared_meas                                                          
 _refln_F_squared_sigma                                                         
 _refln_observed_status                                                         
   2   0   0       1860.96       1765.83       159.22 o                         
   4   0   0        266.52        266.65        13.84 o                         
   6   0   0        122.87        145.66        25.25 o                         
   1   1   0        150.32        138.56         5.60 o                         
   2   1   0        727.34        803.96        23.67 o                         
   3   1   0        519.88        627.42        17.21 o                         
   4   1   0        102.87        125.63         5.90 o                         
   5   1   0         34.30         41.77         6.44 o                         
   6   1   0        120.68        108.26         9.68 o                         
   7   1   0          0.03         13.84        25.62 o                         
   0   2   0        345.12        346.38        14.60 o                         
   1   2   0       2957.20       2727.30        54.07 o                         
   2   2   0        184.31        175.98        10.01 o                         
   3   2   0        404.24        466.08        24.49 o                         
   4   2   0          0.15          1.41         4.30 o                         
   5   2   0         93.37         98.16        11.68 o                         
   6   2   0         38.86         49.77         8.69 o                         
   7   2   0         18.58         13.22        16.77 o                         
   1   3   0         64.08         63.49         2.81 o                         
   2   3   0       1316.90       1366.97        27.95 o                         
   3   3   0          8.61         12.72         7.11 o                         
   4   3   0         15.11         15.03         4.21 o                         
   5   3   0        668.01        688.05        24.52 o                         
   6   3   0         18.29         14.90         6.67 o                         
   7   3   0         10.12         53.99        19.07 o                         
   0   4   0       4169.18       4373.43        86.67 o                         
   1   4   0        604.16        570.52         9.89 o                         
   2   4   0        130.67        116.58         3.63 o                         
   3   4   0       1034.57       1107.99        25.62 o                         
   4   4   0          4.88          9.60         4.42 o                         
   5   4   0        584.45        634.48        25.77 o                         
   6   4   0         67.87         32.71        14.08 o                         
   7   4   0         12.19          8.01         8.27 o                         
   1   5   0        207.00        199.45         4.01 o                         
   2   5   0         32.69         37.91         1.83 o                         
   3   5   0          1.37         -0.46         1.75 o                         
   4   5   0        483.26        527.75        18.21 o                         
   5   5   0        143.58        178.37        13.18 o                         
   6   5   0          8.24         -4.39         6.39 o                         
   7   5   0         13.16          7.12        12.78 o                         
   0   6   0        428.94        414.61         9.39 o                         
   1   6   0        459.81        472.80         8.52 o                         
   2   6   0         20.16         25.33         1.60 o                         
   3   6   0        259.12        281.94         8.56 o                         
   4   6   0        102.32         89.24         4.92 o                         
   5   6   0        484.65        499.06        22.43 o                         
   6   6   0         24.39         29.88         7.60 o                         
   7   6   0          9.18          6.19        19.83 o                         
   1   7   0        147.87        162.62         3.34 o                         
   2   7   0        142.23        165.47         3.59 o                         
   3   7   0         51.20         50.24         4.03 o                         
   4   7   0         50.83         46.35         4.19 o                         
   5   7   0         12.75         13.81         6.08 o                         
   6   7   0         33.31         49.38        11.42 o                         
   0   8   0       5386.53       6143.47       119.94 o                         
   1   8   0        164.95        175.80         3.48 o                         
   2   8   0         15.16         25.48         1.78 o                         
   3   8   0         53.85         51.44         2.88 o                         
   4   8   0        217.46        200.76         7.79 o                         
   5   8   0         65.04         59.08         7.65 o                         
   6   8   0         84.93        100.77        22.99 o                         
   1   9   0          6.35          6.79         1.13 o                         
   2   9   0         29.83         35.25         2.23 o                         
   3   9   0        111.24        109.93         4.13 o                         
   4   9   0        234.81        227.63         8.61 o                         
   5   9   0         16.80         11.11         6.29 o                         
   6   9   0          7.35         11.75         8.79 o                         
   0  10   0       1401.29       1613.24        37.00 o                         
   1  10   0         30.37         41.07         2.06 o                         
   2  10   0        335.67        338.40         6.84 o                         
   3  10   0        470.15        468.78         9.74 o                         
   4  10   0        370.22        359.93        11.65 o                         
   5  10   0          1.58         -1.36         4.83 o                         
   6  10   0          0.17          1.16         7.06 o                         
   1  11   0         25.48         25.91         1.74 o                         
   2  11   0        170.50        156.38         4.55 o                         
   3  11   0        127.76        113.88         4.75 o                         
   4  11   0         52.76         50.01         5.02 o                         
   5  11   0          9.17         -0.81         6.82 o                         
   6  11   0         34.83         44.08         7.06 o                         
   0  12   0        415.68        452.98        10.65 o                         
   1  12   0        158.55        178.24         4.12 o                         
   2  12   0         10.62         10.16         2.08 o                         
   3  12   0         44.51         46.10         3.40 o                         
   4  12   0          0.40          2.49         3.71 o                         
   5  12   0          2.00         -3.60         5.84 o                         
   6  12   0         33.61         33.21        12.90 o                         
   1  13   0        590.96        614.64         9.74 o                         
   2  13   0         21.58         24.30         2.61 o                         
   3  13   0         25.13         25.25         3.45 o                         
   4  13   0         27.07         25.11         4.57 o                         
   5  13   0          8.82         27.98        11.18 o                         
   6  13   0          4.87         13.53         8.29 o                         
   0  14   0          7.09         13.56         2.71 o                         
   1  14   0        674.32        698.58        11.02 o                         
   2  14   0         50.80         53.26         3.31 o                         
   3  14   0        972.27        941.21        19.12 o                         
   4  14   0          5.13          9.23         4.02 o                         
   5  14   0         24.39          7.44        10.08 o                         
   1  15   0        101.27        106.74         4.02 o                         
   2  15   0         14.72          7.49         3.08 o                         
   3  15   0          8.91          8.12         3.56 o                         
   4  15   0          8.87         -2.82         5.74 o                         
   5  15   0          1.86         10.19         7.91 o                         
   0  16   0        332.38        306.81         9.46 o                         
   1  16   0          6.51          5.28         2.53 o                         
   2  16   0         79.08         77.85         5.20 o                         
   3  16   0          9.67          7.54         5.78 o                         
   4  16   0          3.37          5.90         4.92 o                         
   5  16   0          3.44         18.48         7.98 o                         
   1  17   0         66.64         56.51         3.44 o                         
   2  17   0          0.61          6.11         4.87 o                         
   3  17   0          0.76          0.38         4.59 o                         
   4  17   0         10.67          4.39         7.29 o                         
   0  18   0        385.10        324.31        15.22 o                         
   1  18   0         37.83         44.00         4.88 o                         
   2  18   0         39.52         30.20         4.31 o                         
   3  18   0         31.71         30.85         6.62 o                         
   4  18   0         48.58         48.87        10.68 o                         
   1  19   0          0.07          2.49         4.76 o                         
   2  19   0         35.49         54.04         5.33 o                         
   3  19   0         11.32          7.29         6.96 o                         
   4  19   0          1.21         25.19         9.38 o                         
   0  20   0          2.45         -1.76         5.04 o                         
   1  20   0         23.20         29.67         4.75 o                         
   2  20   0          0.81         -3.82         4.26 o                         
   3  20   0        111.35        116.40         9.93 o                         
   1  21   0         10.14         10.40         4.62 o                         
   2  21   0         45.19         38.51         7.73 o                         
   3  21   0          1.28         24.73         9.60 o                         
   0  22   0        167.44        190.93        21.73 o                         
   1  22   0         44.84         31.52         6.70 o                         
   2  22   0         26.47         20.22        13.46 o                         
  -7   0   1         23.18          7.67        23.19 o                         
  -5   0   1         97.94        126.16         9.47 o                         
  -3   0   1         66.36         68.46        12.34 o                         
  -1   0   1         19.36         18.24         2.44 o                         
   1   0   1       3940.52       3283.98       158.37 o                         
   3   0   1          2.67          3.37         2.24 o                         
   5   0   1        630.78        623.97        43.38 o                         
   7   0   1         19.42         -4.49        26.18 o                         
  -7   1   1          7.93          3.89        15.38 o                         
  -6   1   1          3.32         -2.53         8.05 o                         
  -5   1   1        481.72        499.76        19.28 o                         
  -4   1   1          5.33          7.28         2.49 o                         
  -3   1   1          0.69         -0.04         2.31 o                         
  -2   1   1         22.52         24.96         3.35 o                         
  -1   1   1       2826.76       2908.64        57.49 o                         
   1   1   1       3406.40       3076.17       147.87 o                         
   2   1   1        866.27        958.65        32.26 o                         
   3   1   1          4.28         -0.47         3.93 o                         
   4   1   1         60.29         66.30         5.94 o                         
   5   1   1        334.07        342.77        15.09 o                         
   6   1   1          0.05         -2.57        11.83 o                         
   7   1   1        104.30        104.38        20.16 o                         
  -7   2   1          7.60         13.88         7.47 o                         
  -6   2   1        182.01        208.61        13.00 o                         
  -5   2   1          4.33          0.28         4.69 o                         
  -4   2   1        597.31        598.29        24.99 o                         
  -3   2   1        266.54        306.77        12.28 o                         
  -2   2   1         63.19         66.84         2.77 o                         
  -1   2   1       8320.01       7723.18       262.76 o                         
   0   2   1         25.57         29.46         1.14 o                         
   1   2   1       1524.93       1454.90        33.20 o                         
   2   2   1         41.15         26.67         2.58 o                         
   3   2   1        649.44        770.15        29.74 o                         
   4   2   1         28.90         33.58         5.93 o                         
   5   2   1          1.35          6.50         3.93 o                         
   6   2   1         14.63         28.80        12.83 o                         
   7   2   1          0.00          3.38        19.26 o                         
  -7   3   1          1.31         12.81         7.66 o                         
  -6   3   1        710.51        780.11        28.76 o                         
  -5   3   1         19.41         15.00         5.15 o                         
  -4   3   1         15.86         29.14         7.67 o                         
  -3   3   1        306.95        325.89        15.69 o                         
  -2   3   1        167.43        138.71         4.50 o                         
  -1   3   1       2285.74       2217.84        46.43 o                         
   0   3   1        877.07        954.36        15.78 o                         
   1   3   1        763.42        772.03        19.29 o                         
   2   3   1        174.03        167.73         7.39 o                         
   3   3   1       1589.99       1802.16        45.31 o                         
   4   3   1         45.11         52.19         6.73 o                         
   5   3   1        130.92        157.09        10.47 o                         
   6   3   1         39.58         33.18         7.05 o                         
   7   3   1         56.86         61.86        46.27 o                         
  -7   4   1          1.42         20.05        13.10 o                         
  -6   4   1          2.77          9.49         6.55 o                         
  -5   4   1          1.05          6.67         8.98 o                         
  -4   4   1          8.63          3.49         5.41 o                         
  -3   4   1        143.12        133.37         5.06 o                         
  -2   4   1         20.45         29.17         2.28 o                         
  -1   4   1          0.00         -0.72         0.72 o                         
   0   4   1         98.76         94.51         2.40 o                         
   1   4   1         74.32         71.13         1.93 o                         
   2   4   1        801.45        867.95        18.34 o                         
   3   4   1          0.01         -0.97         1.73 o                         
   4   4   1        246.79        276.74        14.74 o                         
   5   4   1        147.11        165.06        12.19 o                         
   6   4   1         56.52         51.95        17.71 o                         
  -7   5   1          3.96        -11.35        15.72 o                         
  -6   5   1        128.34        150.20        12.25 o                         
  -5   5   1          4.28         -3.30         5.01 o                         
  -4   5   1          0.16         -0.77         3.56 o                         
  -3   5   1        772.72        781.29        17.45 o                         
  -2   5   1        271.44        249.32         5.15 o                         
  -1   5   1          3.48          2.93         0.85 o                         
   0   5   1        193.43        182.80         3.06 o                         
   1   5   1       1096.09       1212.66        20.29 o                         
   2   5   1       2793.77       2952.06        54.69 o                         
   3   5   1        124.27        110.79         4.93 o                         
   4   5   1        826.28        800.88        23.35 o                         
   5   5   1         17.64         17.52         5.74 o                         
   6   5   1        132.50        157.94        14.13 o                         
   7   5   1         18.27         -1.87        27.86 o                         
  -7   6   1          2.27          1.48        13.62 o                         
  -6   6   1        153.36        194.35        14.84 o                         
  -5   6   1          6.08         -5.59         5.59 o                         
  -4   6   1         12.15          9.24         2.91 o                         
  -3   6   1        207.13        201.58         6.54 o                         
  -2   6   1         11.25          7.43         1.29 o                         
  -1   6   1        881.44        982.22        17.96 o                         
   0   6   1         29.27         27.47         1.29 o                         
   1   6   1         17.07         16.27         1.20 o                         
   2   6   1        859.69       1022.12        18.54 o                         
   3   6   1         97.46         94.52         4.96 o                         
   4   6   1        143.58        148.03         6.32 o                         
   5   6   1         21.87          6.55        14.40 o                         
   6   6   1         72.42         71.09        12.60 o                         
   7   6   1          9.29         -3.20        12.91 o                         
  -7   7   1          0.40         24.07        23.28 o                         
  -6   7   1         25.84         78.86        14.97 o                         
  -5   7   1         16.04         14.52         3.54 o                         
  -4   7   1        173.41        174.65         8.01 o                         
  -3   7   1        446.81        439.90        10.29 o                         
  -2   7   1        462.41        494.48         9.39 o                         
  -1   7   1       1553.90       1748.99        26.73 o                         
   0   7   1        273.54        296.81         4.96 o                         
   1   7   1         74.71         78.31         2.35 o                         
   2   7   1         21.74         22.51         1.71 o                         
   3   7   1         45.33         48.32         4.38 o                         
   4   7   1         52.10         51.16         4.15 o                         
   5   7   1         49.75         49.87         4.15 o                         
   6   7   1          9.53         69.38        23.75 o                         
  -6   8   1         11.61         19.52        21.13 o                         
  -5   8   1         65.85         66.80         7.96 o                         
  -4   8   1        202.26        199.42         8.93 o                         
  -3   8   1        565.43        562.39        10.22 o                         
  -2   8   1        466.97        496.35         9.61 o                         
  -1   8   1        297.48        308.08         5.81 o                         
   0   8   1          6.79          5.66         1.03 o                         
   1   8   1       3983.65       4514.15        63.65 o                         
   2   8   1         68.44         65.89         2.90 o                         
   3   8   1        313.81        324.00         6.94 o                         
   4   8   1          0.71         -2.90         2.90 o                         
   5   8   1         99.12         94.11         6.20 o                         
   6   8   1          0.32         -4.18         7.77 o                         
  -6   9   1         63.59         85.99        37.48 o                         
  -5   9   1         49.43         47.75         7.31 o                         
  -4   9   1        128.53        143.84         9.20 o                         
  -3   9   1        145.06        146.62         4.37 o                         
  -2   9   1        112.91        109.71         3.70 o                         
  -1   9   1        495.00        562.48        10.07 o                         
   0   9   1          4.66          4.90         1.19 o                         
   1   9   1        444.83        506.65         8.07 o                         
   2   9   1        309.01        324.02         7.56 o                         
   3   9   1         96.02        104.51         5.22 o                         
   4   9   1         60.50         60.23         4.38 o                         
   5   9   1         21.75         12.76         3.75 o                         
   6   9   1         22.47         24.32        10.49 o                         
  -6  10   1         19.17         37.05        10.22 o                         
  -5  10   1        214.14        206.32        10.80 o                         
  -4  10   1        263.61        266.76        11.17 o                         
  -3  10   1        387.12        395.95         8.17 o                         
  -2  10   1        143.43        136.08         4.29 o                         
  -1  10   1        701.25        764.17        11.54 o                         
   0  10   1        116.23        104.35         3.04 o                         
   1  10   1         74.90         87.08         2.88 o                         
   2  10   1          4.23          4.66         1.71 o                         
   3  10   1        145.69        150.90         6.96 o                         
   4  10   1          1.01         -2.01         2.99 o                         
   5  10   1          9.83          9.28         3.95 o                         
   6  10   1         59.96         72.19        12.90 o                         
  -6  11   1          0.01          2.79        10.93 o                         
  -5  11   1        190.90        169.70        18.30 o                         
  -4  11   1        548.62        519.75        23.17 o                         
  -3  11   1        514.16        505.51        10.01 o                         
  -2  11   1         17.02         17.19         2.10 o                         
  -1  11   1        269.69        268.55         5.27 o                         
   0  11   1         12.27         18.90         1.72 o                         
   1  11   1        133.70        150.10         3.85 o                         
   2  11   1         95.29         86.81         3.81 o                         
   3  11   1        892.90        916.99        18.06 o                         
   4  11   1        309.06        288.09         9.69 o                         
   5  11   1          6.16          1.83         5.71 o                         
   6  11   1          7.16         -1.67         8.59 o                         
  -6  12   1          8.75         10.59        12.81 o                         
  -5  12   1        322.41        296.54        25.45 o                         
  -4  12   1        342.42        333.99        10.21 o                         
  -3  12   1        432.26        413.84         8.93 o                         
  -2  12   1        762.45        720.87        12.67 o                         
  -1  12   1         44.54         41.28         2.26 o                         
   0  12   1          0.25         -1.52         1.52 o                         
   1  12   1        226.65        218.04         4.87 o                         
   2  12   1        141.39        156.09         5.19 o                         
   3  12   1          9.58          6.02         2.25 o                         
   4  12   1         26.93         35.40         3.68 o                         
   5  12   1         35.37         33.20         5.56 o                         
   6  12   1         35.19         36.95         8.28 o                         
  -6  13   1          0.34         16.07        21.04 o                         
  -5  13   1         21.55          4.20         6.08 o                         
  -4  13   1          2.02         10.17         4.67 o                         
  -3  13   1        859.95        809.93        14.99 o                         
  -2  13   1         23.53         27.50         2.80 o                         
  -1  13   1        193.71        186.95         4.63 o                         
   0  13   1        191.74        159.89         4.40 o                         
   1  13   1       1036.38        988.34        14.50 o                         
   2  13   1        686.60        698.25        13.71 o                         
   3  13   1        310.55        311.73         8.61 o                         
   4  13   1        299.42        282.12         9.21 o                         
   5  13   1         60.13         54.84         8.83 o                         
   6  13   1         21.32         19.64        12.34 o                         
  -5  14   1          8.15         -3.52         6.59 o                         
  -4  14   1         25.24         49.61         9.16 o                         
  -3  14   1         15.24          8.73         3.30 o                         
  -2  14   1          9.73          6.90         2.57 o                         
  -1  14   1          2.14          2.55         1.79 o                         
   0  14   1        420.06        391.38         7.15 o                         
   1  14   1        105.71        111.70         4.22 o                         
   2  14   1        822.96        802.86        15.58 o                         
   3  14   1         43.94         40.53         3.76 o                         
   4  14   1          2.22          3.81         3.67 o                         
   5  14   1          0.94         -4.16         7.07 o                         
  -5  15   1          0.00         -6.83         6.83 o                         
  -4  15   1          2.82         21.56         6.26 o                         
  -3  15   1         40.34         51.63         9.97 o                         
  -2  15   1        603.39        588.33        12.05 o                         
  -1  15   1        644.16        562.96         9.51 o                         
   0  15   1        323.06        307.32         6.41 o                         
   1  15   1        242.13        218.91         5.72 o                         
   2  15   1        342.88        349.28         8.98 o                         
   3  15   1          0.20          2.29         4.31 o                         
   4  15   1          0.19         -3.14         6.40 o                         
   5  15   1          3.76          9.72        12.16 o                         
  -5  16   1          0.61         -9.66         9.66 o                         
  -4  16   1          3.11          4.07         7.30 o                         
  -3  16   1        127.83        112.81         7.92 o                         
  -2  16   1         10.00         13.68         3.96 o                         
  -1  16   1          7.92         11.46         2.53 o                         
   0  16   1        616.88        578.94         9.98 o                         
   1  16   1         68.31         52.14         3.49 o                         
   2  16   1          9.08          3.23         3.88 o                         
   3  16   1         45.20         43.50         4.82 o                         
   4  16   1         74.71         71.46         7.55 o                         
   5  16   1         73.63         66.90        10.15 o                         
  -5  17   1         30.76         53.31        12.62 o                         
  -4  17   1          0.43          1.76        12.80 o                         
  -3  17   1          9.52          5.09         4.94 o                         
  -2  17   1         11.93          9.81         2.90 o                         
  -1  17   1         18.14         19.52         2.79 o                         
   0  17   1        321.26        259.45         7.29 o                         
   1  17   1          1.05         -0.41         3.20 o                         
   2  17   1         22.39         25.89         3.74 o                         
   3  17   1        189.14        193.24        12.67 o                         
   4  17   1         19.87         13.83         9.44 o                         
  -4  18   1         29.24         32.66         9.68 o                         
  -3  18   1          3.52         -2.85         5.18 o                         
  -2  18   1         26.42         24.34         3.81 o                         
  -1  18   1          6.40         10.60         3.14 o                         
   0  18   1         51.20         64.54         4.31 o                         
   1  18   1         31.56         25.88         3.72 o                         
   2  18   1         16.21          9.96         3.75 o                         
   3  18   1          0.11          8.13         5.96 o                         
   4  18   1         37.23         36.49         9.47 o                         
  -4  19   1         58.75         63.12        12.72 o                         
  -3  19   1          8.02         10.25         6.26 o                         
  -2  19   1          2.64         -1.75         3.72 o                         
  -1  19   1          0.35          2.13         3.37 o                         
   0  19   1          3.81          3.38         3.35 o                         
   1  19   1         90.85        106.78         7.80 o                         
   2  19   1         48.93         58.12         5.48 o                         
   3  19   1          0.64          8.32         5.75 o                         
   4  19   1         19.27         29.12        14.03 o                         
  -3  20   1         15.45          3.56         8.48 o                         
  -2  20   1         63.55         88.20        10.76 o                         
  -1  20   1        141.96        131.64         7.34 o                         
   0  20   1          1.79          7.41         3.97 o                         
   1  20   1          0.24          3.63         5.09 o                         
   2  20   1          8.69         19.81         4.73 o                         
   3  20   1         65.30         79.69        10.15 o                         
  -3  21   1         69.65         59.22        13.43 o                         
  -2  21   1         48.59         37.91         7.58 o                         
  -1  21   1         15.18          6.45         4.70 o                         
   0  21   1         19.02         18.93         6.29 o                         
   1  21   1        102.58        117.03         7.55 o                         
   2  21   1         10.91          5.21         6.94 o                         
   3  21   1         79.60         64.52        11.93 o                         
  -2  22   1          9.76         14.86         9.31 o                         
  -1  22   1          1.83          8.94         5.26 o                         
   0  22   1        254.01        295.84        11.96 o                         
   1  22   1        120.70        154.53        12.60 o                         
   2  22   1         72.98         59.34         9.20 o                         
   0  23   1          0.29          4.87         7.80 o                         
  -6   0   2        279.66        321.95        17.59 o                         
  -4   0   2          2.28          0.37         6.26 o                         
  -2   0   2       1218.16       1277.09        45.62 o                         
   0   0   2        110.38         93.86         4.28 o                         
   2   0   2        129.94        132.96         4.82 o                         
   6   0   2         31.63         36.28        18.89 o                         
  -7   1   2          0.27         11.07        10.06 o                         
  -6   1   2        167.42        204.06        13.08 o                         
  -5   1   2         20.65         28.21         5.38 o                         
  -4   1   2          5.07          3.07         5.49 o                         
  -3   1   2        583.57        719.95        28.36 o                         
  -2   1   2       1401.36       1456.69        36.58 o                         
  -1   1   2        750.77        760.33        14.28 o                         
   0   1   2       2563.61       2352.17        46.60 o                         
   1   1   2         86.93         89.47         4.23 o                         
   2   1   2          9.89         14.35         1.08 o                         
   3   1   2          5.03          3.28         1.70 o                         
   4   1   2        669.01        621.35        41.51 o                         
   5   1   2          3.36          0.23        18.42 o                         
   6   1   2         21.65         52.44        14.08 o                         
   7   1   2         18.85         -2.32        18.90 o                         
  -7   2   2          5.18         10.61         7.86 o                         
  -6   2   2          2.70         10.71         7.13 o                         
  -5   2   2         94.65         98.92         8.75 o                         
  -4   2   2        265.18        273.70        15.12 o                         
  -3   2   2         26.17         37.83         5.02 o                         
  -2   2   2        781.55        778.06        17.77 o                         
  -1   2   2         85.86         84.78         2.57 o                         
   0   2   2       8965.65       7593.72       392.61 o                         
   1   2   2          0.22          3.80         0.86 o                         
   2   2   2        415.40        453.14        13.30 o                         
   3   2   2        756.24        770.84        18.91 o                         
   4   2   2          8.84         12.18         3.88 o                         
   5   2   2        182.71        180.71        20.16 o                         
   6   2   2         12.55         22.02        13.67 o                         
   7   2   2         51.40         51.57        34.41 o                         
  -7   3   2         26.67         22.30         8.30 o                         
  -6   3   2         51.11         41.12        12.15 o                         
  -5   3   2         27.36         28.68         8.52 o                         
  -4   3   2        538.50        618.83        30.61 o                         
  -3   3   2         32.87         42.25         3.41 o                         
  -2   3   2        713.09        739.15        17.17 o                         
  -1   3   2        584.80        600.60        12.64 o                         
   0   3   2       2586.81       2470.05        49.07 o                         
   1   3   2        500.90        465.18        12.01 o                         
   2   3   2        729.35        773.64        22.45 o                         
   3   3   2          7.38          9.93         1.65 o                         
   4   3   2         74.52         94.48         8.17 o                         
   5   3   2       1303.19       1342.40        51.52 o                         
   6   3   2          0.69          6.00        14.15 o                         
   7   3   2         27.78         17.54        55.45 o                         
  -7   4   2         29.55         43.90         9.04 o                         
  -6   4   2         89.58        108.35        10.63 o                         
  -5   4   2        147.72        164.69        15.64 o                         
  -4   4   2          4.06         16.52         4.38 o                         
  -3   4   2        243.86        264.61         9.69 o                         
  -2   4   2          7.05         11.09         1.13 o                         
  -1   4   2         22.90         26.48         3.57 o                         
   0   4   2          2.73         -0.95         0.95 o                         
   1   4   2         32.94         35.99         2.54 o                         
   2   4   2         76.20         57.69         2.22 o                         
   3   4   2         16.94         14.65         2.37 o                         
   4   4   2         20.51         23.33         3.37 o                         
   5   4   2          0.01          0.63         5.23 o                         
   6   4   2          1.60        -14.32        14.32 o                         
   7   4   2          9.52         56.68        19.69 o                         
  -7   5   2         84.12         77.95        10.46 o                         
  -6   5   2          7.63         18.37         6.94 o                         
  -5   5   2        413.93        414.17        19.79 o                         
  -4   5   2         15.73         12.29         3.29 o                         
  -3   5   2       1705.68       1782.73        45.40 o                         
  -2   5   2        926.92        958.02        17.48 o                         
  -1   5   2         82.93         85.23         2.44 o                         
   0   5   2          7.13          4.75         0.72 o                         
   1   5   2        478.55        445.24         9.56 o                         
   2   5   2       1484.44       1633.51        32.33 o                         
   3   5   2          1.69          2.11         2.14 o                         
   4   5   2         12.43         17.25         2.84 o                         
   5   5   2        259.58        262.31        15.65 o                         
   6   5   2         11.70          1.55        11.71 o                         
   7   5   2         34.52         60.36        20.62 o                         
  -7   6   2         40.63         54.94        11.97 o                         
  -6   6   2         16.70         27.57         9.44 o                         
  -5   6   2         26.54         36.51        13.37 o                         
  -4   6   2         16.79         26.05         2.92 o                         
  -3   6   2        469.03        486.98        13.03 o                         
  -2   6   2          2.96          6.31         1.39 o                         
  -1   6   2        324.90        344.98         7.10 o                         
   0   6   2       1246.32       1390.83        21.01 o                         
   1   6   2          2.80         -0.34         0.87 o                         
   2   6   2        336.86        364.86         7.13 o                         
   3   6   2          2.81          7.28         2.28 o                         
   4   6   2          4.83          6.27         2.77 o                         
   5   6   2        136.59        144.53        14.40 o                         
   6   6   2          2.72         35.90        23.56 o                         
  -7   7   2          3.59         25.02        12.01 o                         
  -6   7   2         31.08         64.29        10.20 o                         
  -5   7   2         29.41         32.01         6.43 o                         
  -4   7   2         29.56         35.99         3.47 o                         
  -3   7   2         18.31         20.95         3.92 o                         
  -2   7   2         23.04         19.74         1.88 o                         
  -1   7   2         92.57         94.37         2.97 o                         
   0   7   2       1385.75       1551.48        23.48 o                         
   1   7   2        373.72        426.15         8.97 o                         
   2   7   2        967.12       1033.70        17.95 o                         
   3   7   2        270.35        275.37         6.15 o                         
   4   7   2          2.05          1.34         3.10 o                         
   5   7   2         70.79         56.41         5.86 o                         
   6   7   2          0.13         12.92        15.39 o                         
  -6   8   2         53.93         68.12        17.77 o                         
  -5   8   2          2.47          2.18         3.97 o                         
  -4   8   2         76.69         77.18         5.34 o                         
  -3   8   2         19.75         21.87         2.27 o                         
  -2   8   2       1905.73       2011.73        35.87 o                         
  -1   8   2          0.53         -0.94         1.09 o                         
   0   8   2        391.23        414.44         7.55 o                         
   1   8   2        663.52        756.99        12.85 o                         
   2   8   2        577.79        603.43        11.24 o                         
   3   8   2        296.37        283.15         6.70 o                         
   4   8   2        116.06        124.64        11.33 o                         
   5   8   2          6.39          6.91         5.27 o                         
   6   8   2         27.81         28.46        17.31 o                         
  -6   9   2          9.47         11.83         9.15 o                         
  -5   9   2         71.92         70.74         6.52 o                         
  -4   9   2         44.19         51.37         4.70 o                         
  -3   9   2        357.90        376.33         8.67 o                         
  -2   9   2        249.39        275.54         6.87 o                         
  -1   9   2          3.70          2.93         1.30 o                         
   0   9   2        444.76        511.53         9.23 o                         
   1   9   2        331.55        344.20         6.81 o                         
   2   9   2        231.28        237.75         5.69 o                         
   3   9   2         81.03         77.17         3.61 o                         
   4   9   2         38.46         25.97         4.75 o                         
   5   9   2        122.17        119.92         7.09 o                         
   6   9   2         74.15        111.06        15.08 o                         
  -6  10   2          5.83          9.40        13.37 o                         
  -5  10   2          1.02         -4.17         4.17 o                         
  -4  10   2         51.96         57.25         7.02 o                         
  -3  10   2          6.54         -0.57         2.19 o                         
  -2  10   2         57.86         64.55         3.62 o                         
  -1  10   2         18.94         14.85         1.78 o                         
   0  10   2        531.31        589.60        10.58 o                         
   1  10   2        237.95        241.14         5.68 o                         
   2  10   2        416.17        432.73         8.96 o                         
   3  10   2        239.75        244.72         6.32 o                         
   4  10   2        402.07        380.78        11.14 o                         
   5  10   2         18.91         13.52         4.60 o                         
   6  10   2         63.55         71.87         9.19 o                         
  -6  11   2          9.63         18.36        10.56 o                         
  -5  11   2        252.64        225.96        11.61 o                         
  -4  11   2        499.24        478.96        13.97 o                         
  -3  11   2        154.48        148.76         6.13 o                         
  -2  11   2        126.74        134.13         5.25 o                         
  -1  11   2          4.32          3.90         1.73 o                         
   0  11   2        144.46        143.75         4.07 o                         
   1  11   2          9.18         11.18         1.91 o                         
   2  11   2        938.96        954.00        17.40 o                         
   3  11   2        671.50        636.36        12.54 o                         
   4  11   2        393.65        352.67         8.47 o                         
   5  11   2          1.00         -2.02         4.45 o                         
   6  11   2         10.23         18.44         7.37 o                         
  -6  12   2         17.54          9.53         8.57 o                         
  -5  12   2         26.57         25.61         5.95 o                         
  -4  12   2          0.02         -0.08         3.37 o                         
  -3  12   2         74.01         69.57         4.53 o                         
  -2  12   2        328.97        327.73         8.53 o                         
  -1  12   2          0.57         -1.74         1.74 o                         
   0  12   2         63.55         57.15         2.97 o                         
   1  12   2        864.61        828.52        14.66 o                         
   2  12   2        431.08        408.59         9.05 o                         
   3  12   2        528.40        499.96        10.70 o                         
   4  12   2        537.58        533.75        11.52 o                         
   5  12   2         19.22         21.90         5.02 o                         
   6  12   2          0.66          7.93         7.85 o                         
  -6  13   2         39.42         31.26        12.08 o                         
  -5  13   2        187.20        154.75        17.66 o                         
  -4  13   2        131.19        121.35        13.39 o                         
  -3  13   2        575.34        580.50        13.03 o                         
  -2  13   2        692.98        676.31        15.36 o                         
  -1  13   2        181.00        152.51         5.21 o                         
   0  13   2        209.01        205.85         5.42 o                         
   1  13   2         42.78         48.93         3.22 o                         
   2  13   2       1275.35       1262.81        22.72 o                         
   3  13   2          0.36         -1.63         2.58 o                         
   4  13   2         12.38          7.30         3.29 o                         
   5  13   2          0.55          1.75         5.91 o                         
  -5  14   2          2.79         -4.60         6.63 o                         
  -4  14   2         21.13         12.44         4.27 o                         
  -3  14   2        556.75        534.59        12.18 o                         
  -2  14   2         66.80         74.32         5.41 o                         
  -1  14   2        298.34        262.86         6.88 o                         
   0  14   2         16.22         20.11         3.91 o                         
   1  14   2          4.32          5.55         2.44 o                         
   2  14   2         39.21         35.86         3.68 o                         
   3  14   2         16.90         11.99         3.15 o                         
   4  14   2         27.63         33.20         4.86 o                         
   5  14   2          7.40          5.32         6.58 o                         
  -5  15   2          1.00          4.65        10.76 o                         
  -4  15   2          4.10          3.60         4.55 o                         
  -3  15   2        336.01        365.60        10.72 o                         
  -2  15   2        149.76        132.07         5.86 o                         
  -1  15   2        361.39        350.82         8.85 o                         
   0  15   2        913.73        835.04        15.32 o                         
   1  15   2        675.07        676.97        13.07 o                         
   2  15   2         64.36         66.78         3.93 o                         
   3  15   2          2.06         -0.33         3.37 o                         
   4  15   2          2.02          9.24         4.54 o                         
   5  15   2         59.84         80.82        10.12 o                         
  -5  16   2         51.88         39.23         8.62 o                         
  -4  16   2         11.20          3.61         5.20 o                         
  -3  16   2          4.57          2.95         5.06 o                         
  -2  16   2        144.09        123.93         7.76 o                         
  -1  16   2        586.09        544.84        14.88 o                         
   0  16   2          4.03         -0.36         3.07 o                         
   1  16   2         10.50          5.01         2.63 o                         
   2  16   2        105.09        105.35         5.45 o                         
   3  16   2          4.98          7.45         3.88 o                         
   4  16   2          0.32         -2.32         5.99 o                         
   5  16   2          1.23          0.62         8.59 o                         
  -4  17   2        120.21        120.67        11.49 o                         
  -3  17   2          2.53          1.00         4.12 o                         
  -2  17   2         10.43          7.78         4.22 o                         
  -1  17   2        299.78        241.70         8.27 o                         
   0  17   2         31.36         31.97         3.22 o                         
   1  17   2         18.66         23.48         3.82 o                         
   2  17   2         31.42         36.97         3.74 o                         
   3  17   2          0.00         13.49         4.26 o                         
   4  17   2         55.99         63.11         8.27 o                         
  -4  18   2          0.15         -0.61         7.49 o                         
  -3  18   2          6.13          0.08         4.73 o                         
  -2  18   2         36.85         32.49         5.07 o                         
  -1  18   2         26.72         31.64         3.98 o                         
   0  18   2          3.45          3.06         3.22 o                         
   1  18   2         31.18         33.22         3.83 o                         
   2  18   2          0.72         -3.44         3.44 o                         
   3  18   2         19.10         33.19         5.37 o                         
   4  18   2         21.33         14.69        11.61 o                         
  -4  19   2          1.24         -7.69         9.91 o                         
  -3  19   2         83.99         88.21        12.07 o                         
  -2  19   2         76.95         78.01         8.03 o                         
  -1  19   2          7.24          7.12         3.78 o                         
   0  19   2         19.36          7.53         3.78 o                         
   1  19   2          9.10         11.71         4.25 o                         
   2  19   2         10.62         13.49         4.27 o                         
   3  19   2         53.21         62.53         6.74 o                         
   4  19   2          8.02          3.34        15.63 o                         
  -3  20   2          6.87          8.79         9.53 o                         
  -2  20   2          4.11         -1.49         5.68 o                         
  -1  20   2          4.10          8.31         4.21 o                         
   0  20   2        155.92        168.05        12.21 o                         
   1  20   2         58.29         79.64         8.72 o                         
   2  20   2         10.41         18.09         5.87 o                         
   3  20   2          2.61         12.99         6.98 o                         
  -3  21   2          6.09          0.47         8.84 o                         
  -2  21   2         57.73         60.56         7.43 o                         
  -1  21   2         28.64         33.22         5.10 o                         
   0  21   2         20.57         20.10         4.57 o                         
   1  21   2         68.29         65.33         7.33 o                         
   2  21   2        123.78        154.20         9.59 o                         
  -2  22   2        101.67         77.23         8.28 o                         
  -1  22   2        175.23        164.84         9.65 o                         
   0  22   2          4.57          9.18         5.44 o                         
   1  22   2          9.90         23.50         6.70 o                         
   2  22   2        126.24        141.99        15.12 o                         
   0  23   2         17.64         29.89         5.98 o                         
  -7   0   3         24.14         39.27        19.07 o                         
  -5   0   3         94.76         88.45        10.47 o                         
  -3   0   3        398.12        412.23        17.71 o                         
   1   0   3       3137.56       2746.04        94.60 o                         
   3   0   3        264.64        240.42        10.59 o                         
   5   0   3        333.44        362.56        34.97 o                         
   7   0   3         10.12         43.57        28.24 o                         
  -7   1   3         52.13         63.35        11.80 o                         
  -6   1   3         24.29         21.75         6.78 o                         
  -5   1   3         45.55         48.51         4.72 o                         
  -4   1   3        193.66        234.53        13.94 o                         
  -3   1   3        201.89        207.48         8.97 o                         
  -2   1   3         34.98         27.02         1.47 o                         
  -1   1   3        216.98        210.06         6.19 o                         
   0   1   3        123.81        112.21         3.81 o                         
   1   1   3        844.35        811.65        20.43 o                         
   2   1   3        984.12       1039.06        24.83 o                         
   3   1   3        182.66        191.83         5.52 o                         
   4   1   3         53.24         47.03         5.87 o                         
   5   1   3        171.31        132.00        27.86 o                         
   6   1   3          0.97         -8.78        15.46 o                         
   7   1   3          1.15          6.33        19.64 o                         
  -7   2   3         13.26         17.76         8.49 o                         
  -6   2   3         46.71         57.30         7.71 o                         
  -5   2   3          0.20         -1.21         4.37 o                         
  -4   2   3        128.42        167.04        11.82 o                         
  -3   2   3        166.42        176.32         6.62 o                         
  -2   2   3        313.08        336.79         7.61 o                         
  -1   2   3        245.07        252.23         5.81 o                         
   0   2   3       4555.70       4152.13        82.06 o                         
   1   2   3        137.07        130.99         3.79 o                         
   2   2   3        521.68        544.94        12.82 o                         
   3   2   3          0.70         -1.25         1.59 o                         
   4   2   3        115.11         89.95         9.91 o                         
   5   2   3         93.64        131.07        23.75 o                         
   6   2   3         26.60         43.06        15.65 o                         
   7   2   3          0.44         31.57        22.81 o                         
  -7   3   3          7.86          6.41         9.14 o                         
  -6   3   3        442.63        466.04        19.53 o                         
  -5   3   3          0.01         -0.02         6.96 o                         
  -4   3   3          0.08          2.09         4.70 o                         
  -3   3   3        588.17        617.26        15.02 o                         
  -2   3   3          9.02          7.29         1.13 o                         
  -1   3   3        150.84        154.17         4.06 o                         
   0   3   3         24.49         39.78         2.78 o                         
   1   3   3       1168.34       1173.54        32.97 o                         
   2   3   3         84.68         81.17         2.98 o                         
   3   3   3         86.00         82.44         3.10 o                         
   4   3   3        738.05        670.66        18.13 o                         
   5   3   3         33.79         28.05        18.70 o                         
   6   3   3          4.59         16.79        14.48 o                         
   7   3   3         12.06         -9.29        19.12 o                         
  -7   4   3          8.41         28.30         9.80 o                         
  -6   4   3        299.00        320.87        15.98 o                         
  -5   4   3          1.08          1.80         4.71 o                         
  -4   4   3        508.55        551.23        53.48 o                         
  -3   4   3          2.99          2.15         1.64 o                         
  -2   4   3        169.61        160.41         4.19 o                         
  -1   4   3       2036.44       2039.39        41.03 o                         
   0   4   3        496.44        459.32         9.96 o                         
   1   4   3        334.05        306.71         7.14 o                         
   2   4   3       1324.26       1420.86        38.28 o                         
   3   4   3         10.92          7.31         1.39 o                         
   4   4   3        898.48        933.39        23.41 o                         
   5   4   3        215.11        176.89        28.61 o                         
   6   4   3         20.26         38.41        21.51 o                         
  -7   5   3          3.68         -6.95        16.45 o                         
  -6   5   3         83.20         94.83        12.52 o                         
  -5   5   3        252.03        272.67        44.68 o                         
  -4   5   3          0.64         -1.01         3.09 o                         
  -3   5   3          9.58          7.16         2.20 o                         
  -2   5   3        149.29        135.11         4.01 o                         
  -1   5   3         82.26         80.69         2.77 o                         
   0   5   3         35.94         29.19         1.78 o                         
   1   5   3         61.31         72.64         2.60 o                         
   2   5   3         17.07         22.54         1.77 o                         
   3   5   3        760.06        812.19        19.53 o                         
   4   5   3        203.95        191.17         7.47 o                         
   5   5   3          9.85          1.05         6.55 o                         
   6   5   3         13.86         43.01        23.75 o                         
  -7   6   3         10.36         12.65        18.70 o                         
  -6   6   3        303.31        276.75        19.42 o                         
  -5   6   3         87.43         96.45        11.14 o                         
  -4   6   3         66.18         58.20         4.77 o                         
  -3   6   3          0.48         17.57         3.15 o                         
  -2   6   3        421.21        402.30         8.33 o                         
  -1   6   3        327.46        345.56         7.10 o                         
   0   6   3         63.39         56.61         2.34 o                         
   1   6   3        115.26        125.70         3.54 o                         
   2   6   3        412.10        456.46        14.42 o                         
   3   6   3         63.48         56.04         2.74 o                         
   4   6   3        539.70        508.65        18.22 o                         
   5   6   3         39.51         37.54         4.27 o                         
   6   6   3         22.91        -13.28        20.01 o                         
  -6   7   3         15.37          9.24        11.03 o                         
  -5   7   3         23.04         18.43         3.68 o                         
  -4   7   3         30.19         30.33         3.53 o                         
  -3   7   3         65.57         68.41         4.45 o                         
  -2   7   3        111.49        118.61         4.54 o                         
  -1   7   3          2.25          3.95         1.28 o                         
   0   7   3        138.50        156.18         3.45 o                         
   1   7   3        203.20        244.04         4.83 o                         
   2   7   3         40.96         64.25         2.69 o                         
   3   7   3         55.15         60.16         3.03 o                         
   4   7   3          3.50          5.71         3.00 o                         
   5   7   3         59.43         62.64         6.40 o                         
   6   7   3        140.48         96.66        29.17 o                         
  -6   8   3         32.05         29.34         9.84 o                         
  -5   8   3         64.81         74.15         6.48 o                         
  -4   8   3         51.31         58.82         4.99 o                         
  -3   8   3         35.76         43.74         3.15 o                         
  -2   8   3         50.37         48.89         3.04 o                         
  -1   8   3       2880.14       3058.10        50.33 o                         
   0   8   3        347.72        387.58         6.91 o                         
   1   8   3          1.33          4.79         1.22 o                         
   2   8   3         40.99         36.71         2.31 o                         
   3   8   3        316.62        280.46         6.52 o                         
   4   8   3         93.17         92.46         5.81 o                         
   5   8   3        196.94        185.79        13.89 o                         
   6   8   3          8.37         14.59         9.54 o                         
  -6   9   3         11.54         -1.40        13.93 o                         
  -5   9   3         99.80         98.61         9.72 o                         
  -4   9   3         49.00         41.13         5.29 o                         
  -3   9   3         25.49         30.65         2.86 o                         
  -2   9   3          2.47          1.23         1.84 o                         
  -1   9   3          8.16          7.29         1.63 o                         
   0   9   3         21.94         20.95         1.66 o                         
   1   9   3         21.31         25.32         1.95 o                         
   2   9   3        209.93        226.06         5.65 o                         
   3   9   3        395.74        380.63         8.29 o                         
   4   9   3         20.10         16.00         4.70 o                         
   5   9   3         21.81         15.81         4.73 o                         
   6   9   3          0.06         -0.20         6.63 o                         
  -6  10   3          3.76          3.17         6.05 o                         
  -5  10   3        201.00        207.97        10.74 o                         
  -4  10   3        209.22        204.77        14.59 o                         
  -3  10   3        273.74        265.47         7.28 o                         
  -2  10   3          0.01          0.04         1.99 o                         
  -1  10   3        928.33       1025.17        18.27 o                         
   0  10   3        115.86        128.88         3.93 o                         
   1  10   3        243.69        243.03         5.63 o                         
   2  10   3        641.54        611.76        11.90 o                         
   3  10   3        513.24        506.76        10.48 o                         
   4  10   3          0.79         -2.89         2.89 o                         
   5  10   3          0.00         -1.16         4.72 o                         
   6  10   3         63.56         66.82         8.76 o                         
  -6  11   3          6.86         10.07         7.00 o                         
  -5  11   3         60.67         60.29         7.13 o                         
  -4  11   3         25.39         19.64         3.90 o                         
  -3  11   3         99.36         97.67         5.12 o                         
  -2  11   3          1.77          1.66         2.32 o                         
  -1  11   3          3.58          3.75         2.04 o                         
   0  11   3         56.31         55.65         2.97 o                         
   1  11   3        170.98        159.34         4.65 o                         
   2  11   3        323.89        326.31         7.67 o                         
   3  11   3         21.98         30.90         2.90 o                         
   4  11   3          4.32         -2.70         2.70 o                         
   5  11   3         43.57         38.85         8.25 o                         
   6  11   3          4.48         -0.35        10.38 o                         
  -6  12   3          0.05          8.35         8.46 o                         
  -5  12   3          2.06         11.55         6.79 o                         
  -4  12   3         19.44         18.03         3.23 o                         
  -3  12   3         42.58         42.35         3.79 o                         
  -2  12   3         27.58         34.50         3.31 o                         
  -1  12   3        270.06        275.24         7.55 o                         
   0  12   3        239.45        262.44         6.17 o                         
   1  12   3          0.15          2.73         1.94 o                         
   2  12   3         63.81         74.45         4.19 o                         
   3  12   3          0.96          1.64         3.12 o                         
   4  12   3          9.87          2.15         3.09 o                         
   5  12   3         37.60         42.50         6.46 o                         
   6  12   3         29.92         33.17        13.99 o                         
  -6  13   3          4.69         10.06         7.99 o                         
  -5  13   3         24.45         26.53         6.44 o                         
  -4  13   3         18.93         14.66         3.63 o                         
  -3  13   3         17.04         12.30         3.50 o                         
  -2  13   3        554.71        552.37        13.28 o                         
  -1  13   3          1.17          2.13         2.83 o                         
   0  13   3        375.54        388.03         8.21 o                         
   1  13   3         15.67         16.32         2.48 o                         
   2  13   3         18.68         23.55         2.89 o                         
   3  13   3         19.21         19.04         3.28 o                         
   4  13   3          9.64         10.25         3.51 o                         
   5  13   3          4.07          4.90         6.18 o                         
  -5  14   3          5.92          9.64         6.93 o                         
  -4  14   3        533.47        509.49        14.01 o                         
  -3  14   3          8.10          7.68         3.77 o                         
  -2  14   3        612.32        625.36        16.16 o                         
  -1  14   3          3.41         -0.65         2.22 o                         
   0  14   3        339.83        346.97         8.00 o                         
   1  14   3        127.73        121.94         5.09 o                         
   2  14   3       1193.26       1130.20        20.95 o                         
   3  14   3          0.65          3.04         3.64 o                         
   4  14   3         63.38         79.55         5.68 o                         
   5  14   3          0.29         -6.95         6.95 o                         
  -5  15   3         15.47          7.54         7.65 o                         
  -4  15   3         17.91         17.52         4.72 o                         
  -3  15   3          5.89          1.93         5.36 o                         
  -2  15   3         51.09         57.35         5.05 o                         
  -1  15   3          0.00         -2.57         2.57 o                         
   0  15   3        137.17        145.84         5.48 o                         
   1  15   3         38.93         30.29         3.16 o                         
   2  15   3          0.42          3.11         3.20 o                         
   3  15   3          1.00          2.76         3.47 o                         
   4  15   3          1.28         -3.26         4.34 o                         
   5  15   3        104.65        104.05        12.50 o                         
  -5  16   3          1.62         -0.79         8.09 o                         
  -4  16   3         13.31          2.76         5.14 o                         
  -3  16   3         19.66         21.98         4.45 o                         
  -2  16   3          3.52          1.47         4.15 o                         
  -1  16   3        225.55        193.11         7.26 o                         
   0  16   3         11.25         13.08         2.80 o                         
   1  16   3        133.21        118.29         5.57 o                         
   2  16   3          4.96         12.60         3.45 o                         
   3  16   3          0.72          1.90         3.91 o                         
   4  16   3          2.80          3.85        10.82 o                         
   5  16   3         89.11         67.20        15.80 o                         
  -4  17   3          0.00         -5.45         7.17 o                         
  -3  17   3          0.31         17.90         5.21 o                         
  -2  17   3         22.38         21.14         4.68 o                         
  -1  17   3          0.00          0.10         3.14 o                         
   0  17   3         99.31         98.80         5.43 o                         
   1  17   3          1.43          0.14         3.37 o                         
   2  17   3          5.45          9.44         3.43 o                         
   3  17   3          8.19          5.44         4.84 o                         
   4  17   3        111.32        114.09        11.00 o                         
  -4  18   3         16.39          4.20         8.15 o                         
  -3  18   3         19.79         26.11         5.57 o                         
  -2  18   3         38.88         33.08         5.52 o                         
  -1  18   3        325.15        276.25        14.11 o                         
   0  18   3         18.26         17.02         3.83 o                         
   1  18   3         61.50         64.06         4.66 o                         
   2  18   3         38.28         40.44         4.72 o                         
   3  18   3         38.71         43.24         6.32 o                         
   4  18   3        129.00        123.65        14.71 o                         
  -4  19   3          2.09         23.07         8.85 o                         
  -3  19   3         32.91         21.63         5.97 o                         
  -2  19   3          1.48          9.27         5.96 o                         
  -1  19   3          5.71          2.99         4.90 o                         
   0  19   3          3.59          3.80         5.17 o                         
   1  19   3         21.09         15.71         4.16 o                         
   2  19   3         29.39         45.22         8.15 o                         
   3  19   3          7.97         -6.53         7.36 o                         
  -3  20   3         11.36          5.53         6.65 o                         
  -2  20   3         16.85         21.52         6.10 o                         
  -1  20   3          0.62         15.18         5.61 o                         
   0  20   3         16.06         19.67         4.45 o                         
   1  20   3          2.65          1.42         4.68 o                         
   2  20   3        136.81        162.32        10.99 o                         
   3  20   3         16.56         19.34         8.26 o                         
  -2  21   3         12.43         13.57         6.74 o                         
  -1  21   3          0.32          4.78         7.25 o                         
   0  21   3          4.69          1.02         4.77 o                         
   1  21   3         42.32         51.53         7.54 o                         
   2  21   3          0.13         11.18         7.05 o                         
  -1  22   3        148.59        140.18         9.73 o                         
   0  22   3         27.09         14.41         5.61 o                         
   1  22   3         17.83         21.86         5.78 o                         
  -6   0   4         11.62         10.44         8.23 o                         
  -4   0   4         10.01         15.33         7.67 o                         
  -2   0   4         49.50         45.97         3.02 o                         
   0   0   4       2614.33       2452.97        75.16 o                         
   2   0   4         60.96         61.89         4.01 o                         
   4   0   4        900.49        872.27        46.38 o                         
   6   0   4         67.69         38.90        24.31 o                         
  -7   1   4         12.18         -5.03        13.68 o                         
  -6   1   4        252.57        243.52        14.00 o                         
  -5   1   4          5.75          6.61         6.79 o                         
  -4   1   4          0.08         -1.48         4.36 o                         
  -3   1   4          0.74          0.85         1.34 o                         
  -2   1   4       1203.82       1227.48        23.20 o                         
  -1   1   4       2519.77       2478.19        42.81 o                         
   0   1   4       1288.28       1186.12        26.49 o                         
   1   1   4        331.80        339.24         9.46 o                         
   2   1   4          2.51          3.04         1.47 o                         
   3   1   4         74.26         61.53         2.87 o                         
   4   1   4        412.60        414.21        14.53 o                         
   6   1   4        184.28        222.22        29.84 o                         
  -7   2   4        119.38        162.27        17.33 o                         
  -6   2   4          0.02          1.53         6.29 o                         
  -5   2   4        330.86        368.07        19.65 o                         
  -4   2   4         77.71         93.14         7.85 o                         
  -3   2   4         39.51         43.32         3.32 o                         
  -2   2   4       2480.55       2521.49        43.67 o                         
  -1   2   4        311.95        283.27         6.11 o                         
   0   2   4       1008.18        933.64        19.34 o                         
   1   2   4         53.39         35.38         2.53 o                         
   2   2   4        889.13        961.12        21.89 o                         
   3   2   4          0.72          2.56         1.33 o                         
   4   2   4          0.01          0.44         2.38 o                         
   5   2   4         37.55         54.98        19.45 o                         
   6   2   4          0.22         22.16        16.12 o                         
  -7   3   4        315.74        338.34        19.34 o                         
  -6   3   4          2.82         -6.11         6.11 o                         
  -5   3   4         20.74         16.76         6.92 o                         
  -4   3   4         54.99         63.16         6.74 o                         
  -3   3   4         13.50         15.16         3.05 o                         
  -2   3   4        494.18        517.11        11.40 o                         
  -1   3   4        787.38        783.83        15.16 o                         
   0   3   4        457.35        436.62         9.72 o                         
   1   3   4        375.68        348.74         8.86 o                         
   2   3   4       2233.57       2276.20        67.48 o                         
   3   3   4         32.98         28.88         2.23 o                         
   4   3   4        261.59        256.46         8.04 o                         
   5   3   4         36.44         23.38        16.27 o                         
   6   3   4         82.57         69.56        27.30 o                         
  -7   4   4          6.26          8.89        10.56 o                         
  -6   4   4         24.42         15.13         8.78 o                         
  -5   4   4          1.84         12.90        11.78 o                         
  -4   4   4         51.22         53.73         5.22 o                         
  -3   4   4         15.33         16.00         2.25 o                         
  -2   4   4         10.65         10.95         1.57 o                         
  -1   4   4         73.87         67.71         3.11 o                         
   0   4   4         17.40         14.01         1.54 o                         
   1   4   4       1056.12       1098.12        22.74 o                         
   2   4   4         20.42         16.02         1.93 o                         
   3   4   4        309.85        298.04         7.43 o                         
   4   4   4        161.12        150.98         6.26 o                         
   5   4   4         75.38         61.34        19.26 o                         
   6   4   4         13.86          7.29        20.20 o                         
  -7   5   4         55.38         83.31        13.03 o                         
  -6   5   4         26.98         20.39         8.52 o                         
  -5   5   4          0.20         -2.99        11.22 o                         
  -4   5   4        251.07        260.38         8.70 o                         
  -3   5   4         77.24         70.14         3.34 o                         
  -2   5   4         10.16         10.00         1.72 o                         
  -1   5   4        156.84        156.82         4.62 o                         
   0   5   4        579.66        594.56        12.02 o                         
   1   5   4       1665.80       1700.01        34.63 o                         
   2   5   4        213.13        197.92         5.62 o                         
   3   5   4       1045.88       1025.27        23.87 o                         
   4   5   4         35.11         27.12         3.18 o                         
   5   5   4        146.28        140.70        10.85 o                         
   6   5   4         36.89         77.42        25.06 o                         
  -6   6   4          3.39         -9.19        10.85 o                         
  -5   6   4         15.76          6.73        12.72 o                         
  -4   6   4         96.92         90.88         5.58 o                         
  -3   6   4          0.33          3.33         1.63 o                         
  -2   6   4        203.93        191.33         5.28 o                         
  -1   6   4         53.29         58.79         2.91 o                         
   0   6   4          8.92         12.12         1.49 o                         
   1   6   4        644.74        707.33        15.90 o                         
   2   6   4        223.75        239.66         6.06 o                         
   3   6   4        323.57        319.02         7.74 o                         
   4   6   4         15.67         29.64         4.54 o                         
   5   6   4        117.72         97.04         8.02 o                         
   6   6   4         19.99         57.04        24.31 o                         
  -6   7   4         19.09         20.42         9.09 o                         
  -5   7   4         78.38         82.34         6.44 o                         
  -4   7   4        110.04        112.78         7.03 o                         
  -3   7   4        264.22        273.63         6.80 o                         
  -2   7   4        615.29        631.27        11.59 o                         
  -1   7   4        246.68        262.20         7.47 o                         
   0   7   4          5.85          4.23         1.37 o                         
   1   7   4          0.96          1.22         1.46 o                         
   2   7   4         44.71         48.41         2.64 o                         
   3   7   4         91.02         85.45         3.47 o                         
   4   7   4         40.66         43.23         3.66 o                         
   5   7   4          9.17         19.42         5.69 o                         
   6   7   4          1.92          8.04        22.63 o                         
  -6   8   4         12.23          7.81         9.91 o                         
  -5   8   4        123.42        107.58         7.88 o                         
  -4   8   4        291.52        279.94        10.13 o                         
  -3   8   4        197.33        194.23         5.77 o                         
  -2   8   4         24.24         16.25         1.82 o                         
  -1   8   4         18.48         20.45         1.84 o                         
   0   8   4       3022.32       3083.69        48.13 o                         
   1   8   4         99.03        105.77         3.41 o                         
   2   8   4        639.86        651.00        11.60 o                         
   3   8   4          0.39         -0.71         1.84 o                         
   4   8   4        111.03        103.75         4.69 o                         
   5   8   4          0.09          2.47         5.61 o                         
   6   8   4         13.74          0.95        10.07 o                         
  -6   9   4         36.45         33.40         6.47 o                         
  -5   9   4        123.44        154.61        14.90 o                         
  -4   9   4         58.25         50.94         5.16 o                         
  -3   9   4          4.47          5.96         2.39 o                         
  -2   9   4        328.51        363.10         7.78 o                         
  -1   9   4          0.19         -0.27         1.51 o                         
   0   9   4        225.16        248.30         5.55 o                         
   1   9   4        123.55        129.29         4.28 o                         
   2   9   4        151.01        155.51         4.52 o                         
   3   9   4         49.54         52.41         3.26 o                         
   4   9   4         28.83         25.65         2.86 o                         
   5   9   4         33.81         35.29         5.10 o                         
   6   9   4          1.93         -2.65        11.09 o                         
  -6  10   4         82.74         77.11         9.60 o                         
  -5  10   4        181.06        197.60        11.21 o                         
  -4  10   4        228.10        229.08         8.73 o                         
  -3  10   4         80.16         88.57         4.73 o                         
  -2  10   4        463.56        474.01         9.75 o                         
  -1  10   4        139.93        129.22         4.38 o                         
   0  10   4         50.73         56.23         3.04 o                         
   1  10   4          9.20         12.63         1.84 o                         
   2  10   4        232.46        237.08         5.90 o                         
   3  10   4         12.10         14.38         2.46 o                         
   4  10   4         10.33          9.25         2.94 o                         
   5  10   4         93.92        119.69         8.17 o                         
   6  10   4          1.26         20.81        19.73 o                         
  -6  11   4         72.84         69.83         8.59 o                         
  -5  11   4        365.19        369.90        15.27 o                         
  -4  11   4        160.20        168.78         6.88 o                         
  -3  11   4         24.22         26.53         4.60 o                         
  -2  11   4        226.53        210.47         6.59 o                         
  -1  11   4         50.64         55.80         3.32 o                         
   0  11   4         62.32         71.73         3.64 o                         
   1  11   4         16.38         14.70         2.09 o                         
   2  11   4       1012.74       1061.98        20.40 o                         
   3  11   4        248.97        221.84         7.64 o                         
   4  11   4          0.53         -0.92         3.03 o                         
   5  11   4         12.19          8.40         9.74 o                         
   6  11   4         21.91         38.72        12.24 o                         
  -6  12   4        140.96        115.27        15.14 o                         
  -5  12   4        145.59        165.15        20.54 o                         
  -4  12   4        261.30        282.40         9.58 o                         
  -3  12   4        452.79        447.92        10.98 o                         
  -2  12   4         10.87          7.28         2.95 o                         
  -1  12   4          1.47          0.28         2.61 o                         
   0  12   4        167.70        180.94         5.70 o                         
   1  12   4        157.01        165.59         5.20 o                         
   2  12   4         50.36         48.76         3.60 o                         
   3  12   4         15.55         20.13         3.01 o                         
   4  12   4         41.57         43.04         3.95 o                         
   5  12   4         45.25         42.81         6.58 o                         
  -5  13   4          0.76         -2.16         7.61 o                         
  -4  13   4        431.34        429.23        19.07 o                         
  -3  13   4          6.56          3.15         3.38 o                         
  -2  13   4        127.26        129.13         6.20 o                         
  -1  13   4         99.10         92.01         5.16 o                         
   0  13   4        941.29        952.22        16.76 o                         
   1  13   4        447.72        459.52         9.63 o                         
   2  13   4        427.68        436.87        10.02 o                         
   3  13   4        326.64        280.27         8.10 o                         
   4  13   4         77.41         73.34         4.99 o                         
   5  13   4         25.97         15.80         6.86 o                         
  -5  14   4         25.22         21.18         7.47 o                         
  -4  14   4          3.68          4.35         4.42 o                         
  -3  14   4         24.40         21.14         6.45 o                         
  -2  14   4          3.06         -0.06         3.19 o                         
  -1  14   4        411.71        402.57        10.42 o                         
   0  14   4        108.74        113.88         4.77 o                         
   1  14   4        782.43        792.36        14.74 o                         
   2  14   4         69.33         63.06         4.86 o                         
   3  14   4         21.57          9.49         4.41 o                         
   4  14   4          2.66         -0.55         4.25 o                         
   5  14   4          3.33         -0.52         8.17 o                         
  -5  15   4          1.82         -6.74         7.65 o                         
  -4  15   4         15.27         15.58         6.87 o                         
  -3  15   4        372.91        360.98        12.91 o                         
  -2  15   4        329.27        302.37        11.52 o                         
  -1  15   4        202.00        195.17         7.85 o                         
   0  15   4        213.44        209.69         6.49 o                         
   1  15   4        181.68        191.27         6.55 o                         
   2  15   4          1.84          1.27         3.79 o                         
   3  15   4          1.05          0.01         3.69 o                         
   4  15   4          0.07          0.83         4.82 o                         
   5  15   4          1.32         -9.12         9.12 o                         
  -5  16   4          1.51         -3.75         8.42 o                         
  -4  16   4         94.20        108.48         9.00 o                         
  -3  16   4          6.25         14.30         5.01 o                         
  -2  16   4          2.82          0.76         4.50 o                         
  -1  16   4        450.26        383.53        14.83 o                         
   0  16   4         24.84         16.35         3.13 o                         
   1  16   4         13.04         11.77         3.47 o                         
   2  16   4        108.27        104.73         6.63 o                         
   3  16   4         84.39         87.14         5.86 o                         
   4  16   4        116.40        128.01        11.73 o                         
  -4  17   4          0.44         11.17         7.13 o                         
  -3  17   4          2.00          6.49         5.58 o                         
  -2  17   4          7.87          3.64         7.32 o                         
  -1  17   4        228.15        194.46        11.57 o                         
   0  17   4          0.02         -0.91         3.21 o                         
   1  17   4         55.27         55.52         4.71 o                         
   2  17   4        212.10        227.76        11.03 o                         
   3  17   4         25.06         31.27         5.32 o                         
   4  17   4         20.54          8.02         8.42 o                         
  -4  18   4          4.99          0.26         9.04 o                         
  -3  18   4         22.66         28.00         5.82 o                         
  -2  18   4          6.05          9.87         5.86 o                         
  -1  18   4         48.74         56.44         6.43 o                         
   0  18   4         17.05         14.36         3.80 o                         
   1  18   4         17.77          9.36         4.06 o                         
   2  18   4          0.77          4.27         5.66 o                         
   3  18   4         54.01         52.89         6.37 o                         
   4  18   4          0.12          4.91         8.95 o                         
  -3  19   4          0.01         15.57         6.19 o                         
  -2  19   4          6.08         18.97         5.86 o                         
  -1  19   4          0.96          8.98         6.91 o                         
   0  19   4         58.78         57.35         6.12 o                         
   1  19   4         14.62         17.78         5.03 o                         
   2  19   4          7.26          4.44         4.60 o                         
   3  19   4         36.87         33.62         7.41 o                         
  -3  20   4         46.96         35.60         8.02 o                         
  -2  20   4         87.61         89.47         8.40 o                         
  -1  20   4          0.47          2.98         7.52 o                         
   0  20   4          0.41         -6.20         6.20 o                         
   1  20   4         11.70         13.48         5.24 o                         
   2  20   4         36.47         27.29         6.73 o                         
   3  20   4         81.81         85.23        10.49 o                         
  -2  21   4         10.27         19.61         7.08 o                         
  -1  21   4          3.33          9.46         6.60 o                         
   0  21   4        116.86        106.20        12.84 o                         
   1  21   4         10.94         11.06         5.29 o                         
   2  21   4         73.09         67.18         7.28 o                         
  -1  22   4        267.16        271.27        15.93 o                         
   0  22   4        110.93        133.37        10.54 o                         
   1  22   4         52.70         48.02         6.39 o                         
  -7   0   5         88.15         95.73        22.25 o                         
  -5   0   5          0.41         14.03         9.91 o                         
  -3   0   5        196.26        202.28         7.01 o                         
  -1   0   5        304.75        290.73         8.55 o                         
   1   0   5        103.08        114.93         7.67 o                         
   3   0   5        307.05        297.28        10.57 o                         
   5   0   5         30.08         39.46        11.03 o                         
  -7   1   5         62.76         58.81        11.22 o                         
  -6   1   5          4.05         -1.62         4.76 o                         
  -5   1   5          8.00          4.76         6.48 o                         
  -4   1   5        294.79        320.71        15.98 o                         
  -3   1   5        311.96        301.19         9.60 o                         
  -2   1   5         86.29         91.12         2.89 o                         
  -1   1   5       1143.33       1122.31        20.03 o                         
   0   1   5        226.17        209.29         5.94 o                         
   1   1   5         14.84         17.87         2.07 o                         
   2   1   5         28.37         27.08         2.90 o                         
   3   1   5        612.94        588.52        14.27 o                         
   4   1   5         32.76         33.45         3.42 o                         
   5   1   5         29.59         21.87        14.12 o                         
   6   1   5          7.20         66.39        27.68 o                         
  -7   2   5          2.90         17.74        10.50 o                         
  -6   2   5        104.16        107.18        10.72 o                         
  -5   2   5         91.09        105.55        15.23 o                         
  -4   2   5         22.60         29.86         3.03 o                         
  -3   2   5        215.14        198.08         6.08 o                         
  -2   2   5         67.09         67.76         2.57 o                         
  -1   2   5       2666.93       2606.88        48.31 o                         
   0   2   5          3.11         -0.18         1.20 o                         
   1   2   5        414.30        426.73        11.90 o                         
   2   2   5        517.49        517.26        12.69 o                         
   3   2   5         10.76          8.24         1.69 o                         
   4   2   5         92.62         98.71         4.37 o                         
   5   2   5         14.64         27.49         9.16 o                         
   6   2   5         76.69        148.46        33.66 o                         
  -7   3   5         15.24         13.24        10.65 o                         
  -6   3   5         14.82         14.69         6.63 o                         
  -5   3   5        168.12        177.88        13.30 o                         
  -4   3   5          2.53         -0.55         2.17 o                         
  -3   3   5        240.87        239.71         6.50 o                         
  -2   3   5        189.90        180.88         5.13 o                         
  -1   3   5        877.09        885.74        17.24 o                         
   0   3   5        582.82        536.56        11.94 o                         
   1   3   5        454.98        449.65        11.33 o                         
   2   3   5         17.07         20.19         2.03 o                         
   3   3   5        145.35        144.67         4.74 o                         
   4   3   5       1750.65       1569.77        32.57 o                         
   5   3   5          1.17         -4.14         5.26 o                         
   6   3   5         82.17         42.08        27.68 o                         
  -7   4   5         43.20         21.51        11.64 o                         
  -6   4   5         74.23         69.49        16.83 o                         
  -5   4   5          0.01          1.29        11.41 o                         
  -4   4   5         45.17         53.30         4.37 o                         
  -3   4   5         40.64         48.86         3.20 o                         
  -2   4   5          0.05         -0.09         1.35 o                         
  -1   4   5         33.80         32.98         2.27 o                         
   0   4   5         10.41         16.31         1.88 o                         
   1   4   5         98.88         90.67         3.42 o                         
   2   4   5         23.89         25.55         2.29 o                         
   3   4   5         73.19         73.71         4.20 o                         
   4   4   5          2.05          0.96         2.32 o                         
   5   4   5          4.07         16.97         4.15 o                         
   6   4   5          7.50          5.61        25.43 o                         
  -6   5   5        162.00        133.57        20.48 o                         
  -5   5   5          0.15        -17.77        17.77 o                         
  -4   5   5        805.96        814.62        20.31 o                         
  -3   5   5        324.37        309.94         7.57 o                         
  -2   5   5         11.52         18.16         2.13 o                         
  -1   5   5          3.60          1.78         1.36 o                         
   0   5   5        459.07        441.38         9.47 o                         
   1   5   5        993.99       1009.83        23.42 o                         
   2   5   5         23.30         20.60         2.20 o                         
   3   5   5         87.13         94.25         4.76 o                         
   4   5   5        376.70        326.45         8.25 o                         
   5   5   5         31.70         23.33         5.36 o                         
   6   5   5         24.80         32.91        25.25 o                         
  -6   6   5          1.69         -8.43         8.43 o                         
  -5   6   5          0.66         -3.66         3.66 o                         
  -4   6   5        160.68        149.19         8.11 o                         
  -3   6   5          3.04          5.19         2.63 o                         
  -2   6   5        247.47        250.65         7.07 o                         
  -1   6   5        561.42        538.98        12.34 o                         
   0   6   5          5.73          5.06         1.46 o                         
   1   6   5        167.86        162.34         5.03 o                         
   2   6   5          2.06          3.52         1.76 o                         
   3   6   5          2.23          1.50         2.10 o                         
   4   6   5         56.52         47.25         3.47 o                         
   5   6   5          1.40         -2.03         5.46 o                         
   6   6   5          0.76         18.70        23.94 o                         
  -6   7   5         17.74         17.01         9.66 o                         
  -5   7   5          9.27          5.42         7.35 o                         
  -4   7   5         15.08         14.29         3.62 o                         
  -3   7   5          0.01          1.97         2.01 o                         
  -2   7   5          6.47          7.02         1.92 o                         
  -1   7   5        357.15        358.27         8.24 o                         
   0   7   5         40.32         45.11         2.79 o                         
   1   7   5        972.71        983.41        21.16 o                         
   2   7   5        217.41        216.26         6.55 o                         
   3   7   5          4.35          6.68         2.27 o                         
   4   7   5        116.13         96.83         4.50 o                         
   5   7   5          0.20         -5.74         5.75 o                         
   6   7   5          5.98         29.86        16.18 o                         
  -6   8   5          3.50         15.96        12.53 o                         
  -5   8   5         18.10         23.57         8.80 o                         
  -4   8   5          3.57          5.08         3.63 o                         
  -3   8   5        522.69        522.34        11.17 o                         
  -2   8   5          1.03         -1.50         1.65 o                         
  -1   8   5         73.23         61.67         3.40 o                         
   0   8   5        401.44        409.52         9.38 o                         
   1   8   5        265.85        278.78         7.76 o                         
   2   8   5        275.68        241.63         6.77 o                         
   3   8   5        102.17         90.93         4.52 o                         
   4   8   5          1.16         -1.39         2.82 o                         
   5   8   5         57.38         52.61         6.71 o                         
   6   8   5         11.12         32.04        16.74 o                         
  -6   9   5         56.63         78.46        12.52 o                         
  -5   9   5         11.10         14.87         8.79 o                         
  -4   9   5        250.94        257.96        12.08 o                         
  -3   9   5         85.42         94.58         4.82 o                         
  -2   9   5          9.18          9.61         2.00 o                         
  -1   9   5        296.71        314.77         7.04 o                         
   0   9   5        345.22        336.66         6.97 o                         
   1   9   5        184.79        183.94         5.55 o                         
   2   9   5          4.92          2.40         1.98 o                         
   3   9   5         11.09          5.21         2.44 o                         
   4   9   5        163.40        173.31         7.09 o                         
   5   9   5         82.03        124.77        11.91 o                         
   6   9   5         12.50          4.85        13.25 o                         
  -6  10   5          2.63         10.55         8.59 o                         
  -5  10   5          8.93         -0.07         6.36 o                         
  -4  10   5         11.65         14.34         3.62 o                         
  -3  10   5         39.69         45.84         3.54 o                         
  -2  10   5          0.03         -1.78         2.06 o                         
  -1  10   5        196.31        201.67         5.61 o                         
   0  10   5        162.15        158.78         4.67 o                         
   1  10   5        284.12        303.52         6.91 o                         
   2  10   5        139.39        134.35         5.13 o                         
   3  10   5        558.20        538.90        11.26 o                         
   4  10   5          7.16          6.80         3.45 o                         
   5  10   5         75.67         72.65        10.98 o                         
   6  10   5         13.42          8.68        13.70 o                         
  -6  11   5        166.82        172.38        13.55 o                         
  -5  11   5        230.97        205.13        13.84 o                         
  -4  11   5        126.21        136.60         8.01 o                         
  -3  11   5         43.74         38.90         3.77 o                         
  -2  11   5          1.06          1.74         2.42 o                         
  -1  11   5         33.57         41.26         3.06 o                         
   0  11   5          5.49          5.15         2.03 o                         
   1  11   5        814.53        822.99        14.81 o                         
   2  11   5        692.54        674.71        12.68 o                         
   3  11   5        548.00        510.18        11.17 o                         
   4  11   5          4.10         -2.88         4.31 o                         
   5  11   5          5.52          5.55        13.41 o                         
  -6  12   5         19.48         12.33         9.03 o                         
  -5  12   5          0.38          1.93        18.42 o                         
  -4  12   5         22.76         19.33         4.78 o                         
  -3  12   5        302.47        298.98        13.70 o                         
  -2  12   5          3.79          3.54         2.91 o                         
  -1  12   5         28.74         23.77         2.83 o                         
   0  12   5        503.56        485.76         9.83 o                         
   1  12   5        308.34        285.86         7.16 o                         
   2  12   5        556.14        523.68        10.72 o                         
   3  12   5        605.30        592.48        12.67 o                         
   4  12   5         29.43         33.21         4.46 o                         
   5  12   5          0.12          7.07        24.31 o                         
  -5  13   5         35.20         44.50         9.49 o                         
  -4  13   5        370.14        377.97        15.69 o                         
  -3  13   5        293.62        305.22        10.39 o                         
  -2  13   5        108.32        104.79         5.72 o                         
  -1  13   5        167.69        164.41         6.20 o                         
   0  13   5         45.06         46.80         3.47 o                         
   1  13   5       1173.83       1139.15        19.96 o                         
   2  13   5          4.06         -0.63         2.76 o                         
   3  13   5          2.97          2.11         3.33 o                         
   4  13   5          3.22         -2.44         4.03 o                         
   5  13   5         46.54         33.88        12.94 o                         
  -5  14   5          8.50         12.56         8.03 o                         
  -4  14   5        264.04        262.12        14.94 o                         
  -3  14   5         32.24         31.14         4.83 o                         
  -2  14   5        204.05        184.11         7.94 o                         
  -1  14   5         23.68         20.47         4.11 o                         
   0  14   5          5.79          2.15         3.10 o                         
   1  14   5         61.69         62.06         4.43 o                         
   2  14   5          4.99          2.41         3.04 o                         
   3  14   5         48.00         47.58         4.54 o                         
   4  14   5         16.47         19.02         5.89 o                         
   5  14   5          2.48        -10.57        14.24 o                         
  -5  15   5          7.47         19.88        13.24 o                         
  -4  15   5        243.57        248.62        11.33 o                         
  -3  15   5         50.39         37.49         6.31 o                         
  -2  15   5        273.81        275.61        11.39 o                         
  -1  15   5        895.92        859.13        18.43 o                         
   0  15   5        482.39        461.23        11.02 o                         
   1  15   5         61.04         60.43         4.82 o                         
   2  15   5          0.19         -0.55         3.70 o                         
   3  15   5          7.14         10.54         6.31 o                         
   4  15   5         60.35         67.84         7.95 o                         
  -4  16   5          1.45         -2.02         6.74 o                         
  -3  16   5        175.73        180.66        11.23 o                         
  -2  16   5        390.73        353.12        22.13 o                         
  -1  16   5          0.21          8.95         4.31 o                         
   0  16   5          9.28         11.39         3.80 o                         
   1  16   5         54.69         48.90         6.24 o                         
   2  16   5          9.03         18.37         5.91 o                         
   3  16   5          0.08         -4.70         4.70 o                         
   4  16   5          5.76          7.61         7.82 o                         
  -4  17   5          0.04         -1.79         6.55 o                         
  -3  17   5         26.62         22.05         9.64 o                         
  -2  17   5        181.41        133.07        12.18 o                         
  -1  17   5         33.66         32.14         6.01 o                         
   0  17   5          8.23         22.13         4.66 o                         
   1  17   5         47.62         51.37         5.61 o                         
   2  17   5          3.45          4.65         7.09 o                         
   3  17   5         79.75         82.74         7.10 o                         
   4  17   5         22.49         47.87        12.70 o                         
  -4  18   5          0.28          8.05         9.59 o                         
  -3  18   5         26.95         32.41         7.89 o                         
  -2  18   5          7.66         22.40         7.33 o                         
  -1  18   5          1.06          7.83         5.94 o                         
   0  18   5         26.73         25.12         8.12 o                         
   1  18   5          0.15          4.67         6.02 o                         
   2  18   5          8.39          7.72         4.90 o                         
   3  18   5         26.21         26.67         6.74 o                         
  -3  19   5         37.14         48.55         8.52 o                         
  -2  19   5          6.81          8.81         7.02 o                         
  -1  19   5         44.50         31.79         9.37 o                         
   0  19   5         11.62          1.29         8.16 o                         
   1  19   5          6.01          6.87         7.92 o                         
   2  19   5         27.42         21.14         5.80 o                         
   3  19   5         18.88         31.01         8.75 o                         
  -3  20   5          6.98         12.41         7.90 o                         
  -2  20   5          6.70         18.22         7.75 o                         
  -1  20   5        107.79        135.71        12.04 o                         
   0  20   5         29.64         44.12         8.44 o                         
   1  20   5          3.48         -2.54         6.76 o                         
   2  20   5          5.92         22.94         8.45 o                         
  -2  21   5         22.56         28.68         7.54 o                         
  -1  21   5         23.46         41.58         8.36 o                         
   0  21   5         63.86         56.54         8.27 o                         
   1  21   5        151.42        190.49        17.71 o                         
   0  22   5          3.23          0.72         7.54 o                         
  -6   0   6          9.67         -0.37        12.90 o                         
  -4   0   6         53.91         55.49         4.33 o                         
  -2   0   6      19798.15      18249.46       439.55 o                         
   0   0   6       1711.28       1628.25        69.55 o                         
   2   0   6        191.10        172.29         9.29 o                         
   4   0   6        490.37        476.06        16.52 o                         
  -7   1   6         16.25          6.82         9.53 o                         
  -6   1   6         20.71         -6.13         8.26 o                         
  -5   1   6         72.95         69.90         8.72 o                         
  -4   1   6         50.99         49.30         3.93 o                         
  -3   1   6         19.64         19.38         1.93 o                         
  -2   1   6        214.96        235.43         6.33 o                         
  -1   1   6         56.14         57.11         2.85 o                         
   0   1   6        124.23        110.77         3.94 o                         
   1   1   6        962.55        969.49        25.15 o                         
   2   1   6        167.53        184.38         7.61 o                         
   3   1   6         47.48         45.63         3.13 o                         
   4   1   6        152.28        120.81         5.26 o                         
   5   1   6          6.33          5.95         5.03 o                         
   6   1   6          4.13         41.33        28.42 o                         
  -6   2   6          0.01         -8.13         8.13 o                         
  -5   2   6         43.41         37.14         7.01 o                         
  -4   2   6         58.42         52.92         4.09 o                         
  -3   2   6         27.97         36.83         2.82 o                         
  -2   2   6        104.59        100.80         5.22 o                         
  -1   2   6       1993.76       1979.84        37.23 o                         
   0   2   6        112.59        104.31         4.14 o                         
   1   2   6        260.72        244.52         9.18 o                         
   2   2   6          0.04          0.17         1.64 o                         
   3   2   6         69.52         56.25         3.48 o                         
   4   2   6        147.00        119.60         6.65 o                         
   5   2   6         20.79         22.37         6.36 o                         
   6   2   6          0.03         20.38        27.30 o                         
  -6   3   6          2.71         -6.01         8.44 o                         
  -5   3   6          1.92         -5.49         6.06 o                         
  -4   3   6        166.23        158.64         7.33 o                         
  -3   3   6          2.27          4.75         2.16 o                         
  -2   3   6        183.37        184.52         5.02 o                         
  -1   3   6          0.01          0.24         1.48 o                         
   0   3   6        337.03        332.03         8.94 o                         
   1   3   6        188.77        174.66         5.86 o                         
   2   3   6         67.14         51.58         3.36 o                         
   3   3   6        607.14        552.82        14.16 o                         
   4   3   6         52.76         52.99         3.72 o                         
   5   3   6          0.00          5.78         4.10 o                         
   6   3   6         18.74         41.70        29.36 o                         
  -6   4   6          7.77         -8.98        15.15 o                         
  -5   4   6        209.37        166.15        17.23 o                         
  -4   4   6          4.05          2.51         3.66 o                         
  -3   4   6         27.25         28.92         2.54 o                         
  -2   4   6        403.73        407.41         9.89 o                         
  -1   4   6        119.68        112.51         5.23 o                         
   0   4   6         57.61         51.83         3.44 o                         
   1   4   6        826.07        861.83        18.59 o                         
   2   4   6          1.74          1.85         1.81 o                         
   3   4   6        907.71        894.44        21.48 o                         
   4   4   6        398.96        363.87         9.69 o                         
   5   4   6         25.68         27.94         5.06 o                         
   6   4   6        119.64        137.80        35.72 o                         
  -6   5   6        128.06        133.87        28.42 o                         
  -5   5   6          3.66          7.97         4.18 o                         
  -4   5   6         12.79         11.14         3.19 o                         
  -3   5   6         80.87         70.41         4.19 o                         
  -2   5   6        124.36        125.17         5.28 o                         
  -1   5   6          0.22          1.83         1.67 o                         
   0   5   6         63.74         64.06         3.56 o                         
   1   5   6         78.02         77.24         3.68 o                         
   2   5   6        554.28        579.43        13.47 o                         
   3   5   6        239.88        206.48         7.34 o                         
   4   5   6          2.73         -1.89         2.50 o                         
   5   5   6          7.47         20.64         4.93 o                         
   6   5   6         54.68         48.99        31.98 o                         
  -6   6   6         51.24         49.37        18.70 o                         
  -5   6   6          7.22          8.53         6.05 o                         
  -4   6   6          7.86         14.94         2.79 o                         
  -3   6   6        179.55        182.67         8.27 o                         
  -2   6   6        147.20        163.33         5.71 o                         
  -1   6   6          1.88          0.84         1.78 o                         
   0   6   6        206.49        254.79         7.44 o                         
   1   6   6        350.48        351.92         8.93 o                         
   2   6   6         25.17         15.54         2.69 o                         
   3   6   6        410.21        369.90         9.95 o                         
   4   6   6         49.48         51.36         3.76 o                         
   5   6   6         25.74         32.81         6.72 o                         
   6   6   6         21.94         40.38        13.14 o                         
  -5   7   6         15.09          8.15         5.53 o                         
  -4   7   6         24.11         29.52         3.37 o                         
  -3   7   6         65.34         67.26         4.19 o                         
  -2   7   6          3.27          9.32         2.40 o                         
  -1   7   6         50.58         57.89         3.32 o                         
   0   7   6        198.70        212.74         5.97 o                         
   1   7   6          0.05          0.19         1.81 o                         
   2   7   6         16.82         20.18         2.48 o                         
   3   7   6          0.15         -0.10         2.70 o                         
   4   7   6         62.33         55.10         3.64 o                         
   5   7   6        101.47         96.69        13.74 o                         
   6   7   6          1.95         24.98        12.78 o                         
  -6   8   6          5.21         -8.23         8.23 o                         
  -5   8   6         33.84         30.31         6.06 o                         
  -4   8   6         35.34         33.80         3.87 o                         
  -3   8   6          6.41          6.70         2.50 o                         
  -2   8   6        795.79        820.25        24.21 o                         
  -1   8   6        306.30        318.70         7.97 o                         
   0   8   6          0.48          3.51         1.86 o                         
   1   8   6         37.16         46.34         3.95 o                         
   2   8   6        299.69        262.37         7.86 o                         
   3   8   6        102.12         88.50         4.84 o                         
   4   8   6        291.16        263.42         7.41 o                         
   5   8   6          6.23          7.74         8.04 o                         
   6   8   6         86.02        193.05        31.04 o                         
  -6   9   6         37.69         31.40        23.75 o                         
  -5   9   6         20.96         15.56         6.22 o                         
  -4   9   6         15.91         18.61         3.74 o                         
  -3   9   6          0.18          0.18         2.66 o                         
  -2   9   6         20.12         20.66         2.50 o                         
  -1   9   6         29.41         31.61         2.79 o                         
   0   9   6         22.77         30.77         2.68 o                         
   1   9   6        238.78        244.08         7.59 o                         
   2   9   6        424.13        391.75         9.94 o                         
   3   9   6          5.91          7.22         3.77 o                         
   4   9   6         28.07         31.59         3.94 o                         
   5   9   6          2.95         16.00         9.17 o                         
  -6  10   6         86.84         71.59         9.32 o                         
  -5  10   6         94.22         85.29        14.81 o                         
  -4  10   6        147.91        146.44         7.26 o                         
  -3  10   6          0.00          5.60         3.17 o                         
  -2  10   6        408.07        445.22         9.59 o                         
  -1  10   6        125.33        130.90         4.83 o                         
   0  10   6        110.82        111.71         4.29 o                         
   1  10   6        456.46        445.23        10.26 o                         
   2  10   6        454.57        439.06        10.97 o                         
   3  10   6         20.12         15.22         3.22 o                         
   4  10   6          0.07          5.36         5.39 o                         
   5  10   6         88.25        118.49        22.81 o                         
  -6  11   6         42.60         28.26         8.93 o                         
  -5  11   6          1.01          5.63         9.16 o                         
  -4  11   6         37.00         43.47         4.67 o                         
  -3  11   6          7.88          9.16         3.46 o                         
  -2  11   6          2.71         -1.10         2.46 o                         
  -1  11   6         43.85         44.77         3.23 o                         
   0  11   6         92.42         90.87         4.30 o                         
   1  11   6        413.79        409.31         9.31 o                         
   2  11   6          5.68          3.09         2.77 o                         
   3  11   6          0.88          9.89         3.51 o                         
   4  11   6         51.68         64.81         5.96 o                         
   5  11   6         19.38         33.91        11.51 o                         
  -5  12   6          4.23          3.54         7.96 o                         
  -4  12   6         35.93         44.51         5.52 o                         
  -3  12   6          0.01         -2.82         3.84 o                         
  -2  12   6         99.65         95.68         5.45 o                         
  -1  12   6        174.51        177.89         6.21 o                         
   0  12   6          0.45          0.33         2.80 o                         
   1  12   6         54.84         62.67         4.40 o                         
   2  12   6          6.84          0.86         3.00 o                         
   3  12   6         18.41         20.48         4.94 o                         
   4  12   6         36.07         26.41         5.62 o                         
   5  12   6         41.50         38.42        26.37 o                         
  -5  13   6         10.92         10.32         9.09 o                         
  -4  13   6          7.03          7.74         5.09 o                         
  -3  13   6        383.56        364.35        12.83 o                         
  -2  13   6          1.37          2.76         3.03 o                         
  -1  13   6        173.92        169.77         6.49 o                         
   0  13   6          1.38          6.03         2.85 o                         
   1  13   6          1.90          2.48         3.18 o                         
   2  13   6          3.31         10.39         3.72 o                         
   3  13   6          5.06          4.26         4.28 o                         
   4  13   6          3.59          8.08         6.79 o                         
   5  13   6         93.72         91.68        17.12 o                         
  -5  14   6        216.87        176.31        13.84 o                         
  -4  14   6          0.01         -5.52         5.52 o                         
  -3  14   6        358.59        416.48        16.25 o                         
  -2  14   6          0.76          0.38         4.51 o                         
  -1  14   6         77.35         80.89         5.08 o                         
   0  14   6        167.38        163.64         6.59 o                         
   1  14   6        981.14        949.14        17.66 o                         
   2  14   6          1.48          8.70         5.24 o                         
   3  14   6        100.64        105.16         7.33 o                         
   4  14   6          0.99         35.04        12.30 o                         
  -5  15   6         19.61         16.63        10.27 o                         
  -4  15   6          3.37         13.75        10.39 o                         
  -3  15   6         16.27         25.05         6.49 o                         
  -2  15   6          0.26          0.75         4.90 o                         
  -1  15   6        112.19        125.13         7.50 o                         
   0  15   6         64.32         64.43         4.79 o                         
   1  15   6          6.23          7.30         4.14 o                         
   2  15   6          0.66         -0.68         4.51 o                         
   3  15   6          0.67          2.83         5.46 o                         
   4  15   6        143.13        129.22        15.82 o                         
  -4  16   6          1.29         -1.47         7.44 o                         
  -3  16   6          0.64          9.78         6.06 o                         
  -2  16   6         85.19         80.18         7.80 o                         
  -1  16   6          9.82         14.12         5.29 o                         
   0  16   6        107.77        102.17         6.97 o                         
   1  16   6          4.10          7.22         4.62 o                         
   2  16   6          1.32         -5.69         5.69 o                         
   3  16   6          2.22         24.84         7.93 o                         
   4  16   6         79.35        120.42        28.13 o                         
  -4  17   6          0.32         -3.96         9.35 o                         
  -3  17   6          1.46          1.02         6.52 o                         
  -2  17   6          0.12          1.96         6.83 o                         
  -1  17   6         84.20         66.19         8.58 o                         
   0  17   6          2.69          5.01         4.93 o                         
   1  17   6         11.30         10.81         6.08 o                         
   2  17   6          4.03          7.61         6.31 o                         
   3  17   6         81.58         99.82        10.04 o                         
  -3  18   6         16.46         11.90         7.56 o                         
  -2  18   6        203.40        156.74        16.69 o                         
  -1  18   6          3.92          1.06         7.23 o                         
   0  18   6         62.91         68.01         7.05 o                         
   1  18   6         25.98         30.18         7.31 o                         
   2  18   6         18.06         17.43         7.07 o                         
   3  18   6         86.81         80.94         9.99 o                         
  -3  19   6          4.49          5.63         9.25 o                         
  -2  19   6         10.69          1.14         7.25 o                         
  -1  19   6          7.70         10.75         7.26 o                         
   0  19   6          4.51          4.34         6.31 o                         
   1  19   6         43.77         50.90         8.08 o                         
   2  19   6         13.35         27.32         9.71 o                         
  -2  20   6          0.24         -2.64         8.37 o                         
  -1  20   6          4.77         -4.75         8.70 o                         
   0  20   6          7.08         12.51        10.19 o                         
   1  20   6        108.27        134.61        14.49 o                         
   2  20   6         13.38         22.88         9.77 o                         
  -1  21   6          1.21         14.53         8.76 o                         
   0  21   6         23.47         39.67        12.60 o                         
   1  21   6          0.92         -6.71         8.65 o                         
  -5   0   7          0.37         -3.34         7.96 o                         
  -3   0   7         19.83         17.17         3.18 o                         
  -1   0   7        709.85        708.95        22.05 o                         
   1   0   7        110.71        123.46        19.17 o                         
   3   0   7        844.68        810.01        25.33 o                         
   5   0   7        125.27        128.15         9.64 o                         
  -6   1   7          5.92          1.36         9.04 o                         
  -5   1   7          1.49         -6.55         6.55 o                         
  -4   1   7          3.28          7.57         2.19 o                         
  -3   1   7        358.47        341.16         7.66 o                         
  -2   1   7       1023.14       1017.35        18.76 o                         
  -1   1   7        115.77        107.55         4.06 o                         
   0   1   7         24.30         27.95         2.50 o                         
   1   1   7         21.18         28.14         3.04 o                         
   2   1   7         16.87         15.92         2.80 o                         
   3   1   7        350.84        342.36         9.00 o                         
   4   1   7         13.93         11.27         4.27 o                         
   5   1   7        214.08        230.21         8.51 o                         
  -6   2   7        136.40        126.22        14.01 o                         
  -5   2   7         12.34         14.36         6.47 o                         
  -4   2   7         10.75         19.91         4.70 o                         
  -3   2   7        731.38        718.37        13.92 o                         
  -2   2   7        236.41        211.47         5.45 o                         
  -1   2   7        291.44        265.66         6.67 o                         
   0   2   7         19.53         16.29         2.08 o                         
   1   2   7        524.21        527.61        13.56 o                         
   2   2   7         29.00         25.61         2.72 o                         
   3   2   7          0.86          0.44         2.62 o                         
   4   2   7         72.93         76.80         6.11 o                         
   5   2   7          0.53          5.98         3.73 o                         
   6   2   7          0.09         38.34        30.29 o                         
  -6   3   7         21.17         -1.12        13.84 o                         
  -5   3   7          5.38          0.93         4.67 o                         
  -4   3   7          0.87          7.14         2.61 o                         
  -3   3   7        193.63        195.05         5.86 o                         
  -2   3   7        233.62        225.76         6.08 o                         
  -1   3   7         83.09         69.31         3.51 o                         
   0   3   7        274.59        260.21         7.83 o                         
   1   3   7       1120.95       1114.48        26.13 o                         
   2   3   7          0.04          1.52         2.35 o                         
   3   3   7        378.12        368.73        10.67 o                         
   4   3   7         21.02         14.24         3.31 o                         
   5   3   7         75.11         77.79         5.91 o                         
   6   3   7          0.15         43.95        29.73 o                         
  -6   4   7          0.02        -14.77        14.77 o                         
  -5   4   7          2.37          6.87         4.34 o                         
  -4   4   7         15.58         15.43         3.86 o                         
  -3   4   7          1.01          5.94         2.29 o                         
  -2   4   7         35.48         42.81         3.26 o                         
  -1   4   7          0.13          1.33         1.79 o                         
   0   4   7        552.44        580.14        14.66 o                         
   1   4   7         28.24         22.16         2.66 o                         
   2   4   7        241.12        229.78         6.90 o                         
   3   4   7         99.63        109.98         6.34 o                         
   4   4   7         70.78         41.58         3.71 o                         
   5   4   7         26.50         36.63         4.67 o                         
   6   4   7          8.97         -4.68        31.42 o                         
  -6   5   7          0.99         -3.74        15.33 o                         
  -5   5   7         71.22         65.75         6.42 o                         
  -4   5   7          7.55         11.61         4.63 o                         
  -3   5   7          3.62          2.80         2.38 o                         
  -2   5   7         46.37         53.57         3.63 o                         
  -1   5   7         82.87         84.63         4.71 o                         
   0   5   7        388.45        398.12        10.95 o                         
   1   5   7         54.86         58.42         4.49 o                         
   2   5   7        690.67        686.40        17.34 o                         
   3   5   7         39.87         38.44         3.72 o                         
   4   5   7        127.08        121.23         7.86 o                         
   5   5   7         46.91         38.86         4.76 o                         
   6   5   7        158.56        205.99        24.32 o                         
  -6   6   7          6.93         14.96        16.83 o                         
  -5   6   7         49.30         46.97         8.80 o                         
  -4   6   7          1.98          1.18         3.16 o                         
  -3   6   7         34.27         35.40         3.38 o                         
  -2   6   7         58.54         67.03         5.27 o                         
  -1   6   7          8.11         12.18         2.17 o                         
   0   6   7        218.54        225.83         7.28 o                         
   1   6   7        227.09        247.11         7.28 o                         
   2   6   7        393.07        385.65        10.18 o                         
   3   6   7          5.33          1.41         2.60 o                         
   4   6   7        155.74        132.04         6.60 o                         
   5   6   7         29.13          5.13         6.64 o                         
   6   6   7         11.52         22.21        16.27 o                         
  -6   7   7         23.34         19.74         8.88 o                         
  -5   7   7         12.89          3.34         9.87 o                         
  -4   7   7        155.02        155.21        12.75 o                         
  -3   7   7        197.73        191.29         7.68 o                         
  -2   7   7        108.05        108.67         5.42 o                         
  -1   7   7          7.34          9.60         2.35 o                         
   0   7   7         27.42         40.53         2.99 o                         
   1   7   7         21.03         24.40         2.69 o                         
   2   7   7        124.28        100.43         5.87 o                         
   3   7   7         24.29         21.89         4.07 o                         
   4   7   7          4.96         13.04         3.32 o                         
   5   7   7          0.74         30.55        11.97 o                         
  -6   8   7         60.19         13.46        19.07 o                         
  -5   8   7        105.43        105.43        10.89 o                         
  -4   8   7         84.88         79.36         5.81 o                         
  -3   8   7          0.11          4.86         3.11 o                         
  -2   8   7         14.46         17.06         2.65 o                         
  -1   8   7       1192.46       1210.03        24.13 o                         
   0   8   7         77.59         84.90         4.36 o                         
   1   8   7        591.80        601.59        14.38 o                         
   2   8   7          0.22          0.56         2.56 o                         
   3   8   7         82.08         75.20         5.43 o                         
   4   8   7          0.66         -0.59         3.41 o                         
   5   8   7         17.15         11.85        17.82 o                         
  -6   9   7         84.50         91.20        22.06 o                         
  -5   9   7         15.80         13.33        10.33 o                         
  -4   9   7          4.57          3.33         3.71 o                         
  -3   9   7        170.10        177.11         5.94 o                         
  -2   9   7          3.86          3.11         2.47 o                         
  -1   9   7         37.99         43.36         3.64 o                         
   0   9   7         25.65         27.30         3.12 o                         
   1   9   7        135.28        137.70         6.83 o                         
   2   9   7         72.13         69.08         4.94 o                         
   3   9   7         31.16         20.30         3.90 o                         
   4   9   7         35.90         27.14         6.13 o                         
   5   9   7          7.48          3.95        19.75 o                         
  -6  10   7         88.67         88.56        29.16 o                         
  -5  10   7         95.74         96.50        12.72 o                         
  -4  10   7         46.69         62.36         7.57 o                         
  -3  10   7        242.56        238.21         9.50 o                         
  -2  10   7         85.69         85.77         5.47 o                         
  -1  10   7         23.70         24.82         3.40 o                         
   0  10   7          6.29          2.68         2.38 o                         
   1  10   7        211.53        206.03         7.94 o                         
   2  10   7         20.32         23.21         3.44 o                         
   3  10   7          8.10          4.79         3.74 o                         
   4  10   7        127.93        136.93        10.36 o                         
   5  10   7          1.08         15.62        15.90 o                         
  -5  11   7         31.11         35.38        24.12 o                         
  -4  11   7         17.64         17.57         6.10 o                         
  -3  11   7         91.06         95.34         5.77 o                         
  -2  11   7         41.51         37.30         3.72 o                         
  -1  11   7          9.62          6.04         2.73 o                         
   0  11   7          0.17          3.13         2.53 o                         
   1  11   7        632.07        647.82        14.13 o                         
   2  11   7         89.42         89.68         5.29 o                         
   3  11   7          2.43         -1.50         3.96 o                         
   4  11   7         15.59         16.00         6.44 o                         
   5  11   7         17.28         48.46        15.18 o                         
  -5  12   7        109.89        102.30        14.45 o                         
  -4  12   7        219.86        251.11        14.01 o                         
  -3  12   7          2.93          1.18         4.47 o                         
  -2  12   7          0.02         -3.05         3.05 o                         
  -1  12   7        131.25        134.56         5.93 o                         
   0  12   7         87.38         93.49         4.82 o                         
   1  12   7         78.48         94.12         5.38 o                         
   2  12   7          3.44         -0.79         3.66 o                         
   3  12   7         27.76         33.67         5.03 o                         
   4  12   7         46.62         69.17        11.01 o                         
   5  12   7         46.36         88.64        18.30 o                         
  -5  13   7        176.56        210.55        22.63 o                         
  -4  13   7          0.08         -4.99         5.26 o                         
  -3  13   7         83.13         93.61         6.85 o                         
  -2  13   7         28.20         32.21         4.66 o                         
  -1  13   7        545.96        582.76        14.90 o                         
   0  13   7        162.60        171.15         6.57 o                         
   1  13   7        313.63        322.75         9.22 o                         
   2  13   7        232.74        215.83         9.97 o                         
   3  13   7         79.27         71.26         6.75 o                         
   4  13   7         28.81         28.86        12.23 o                         
  -5  14   7          0.48          5.62         8.86 o                         
  -4  14   7         30.24         41.31         6.60 o                         
  -3  14   7         12.48         26.29         7.23 o                         
  -2  14   7        264.93        245.20        10.25 o                         
  -1  14   7         79.87         82.79         6.01 o                         
   0  14   7        491.69        492.75        11.15 o                         
   1  14   7         68.10         63.27         5.16 o                         
   2  14   7         39.19         26.50         6.56 o                         
   3  14   7          3.97         -3.54         5.78 o                         
   4  14   7         17.21          7.45        12.15 o                         
  -4  15   7        188.45        181.67        14.74 o                         
  -3  15   7        141.66        145.69        11.08 o                         
  -2  15   7         93.13         96.72         7.76 o                         
  -1  15   7        132.69        134.36         9.87 o                         
   0  15   7         43.18         52.07         5.12 o                         
   1  15   7          5.01          3.05         5.00 o                         
   2  15   7          7.54         13.53         6.27 o                         
   3  15   7          5.51          0.17         6.72 o                         
   4  15   7          0.92         17.96        18.21 o                         
  -4  16   7          1.68         39.37        21.41 o                         
  -3  16   7          0.90         14.14         7.83 o                         
  -2  16   7        259.13        253.73        15.73 o                         
  -1  16   7          7.43          9.50         6.39 o                         
   0  16   7         14.28         18.71         5.52 o                         
   1  16   7        143.81        160.17        11.21 o                         
   2  16   7         78.98         92.95        10.62 o                         
   3  16   7        120.61        125.08        12.58 o                         
  -4  17   7          0.00         36.09         9.86 o                         
  -3  17   7          2.31          6.97         7.29 o                         
  -2  17   7         95.17         99.26        12.54 o                         
  -1  17   7          0.03         15.23         8.74 o                         
   0  17   7         66.59         63.48         7.60 o                         
   1  17   7        158.88        186.51        13.24 o                         
   2  17   7         11.36         21.29         7.82 o                         
   3  17   7         19.82         16.94        14.41 o                         
  -3  18   7          3.66         14.16        12.31 o                         
  -2  18   7         26.39         33.04         7.92 o                         
  -1  18   7          7.25         18.07         7.20 o                         
   0  18   7         12.08         12.16         6.51 o                         
   1  18   7          1.33         26.43         7.36 o                         
   2  18   7         55.51         77.22        11.51 o                         
   3  18   7          1.50         24.77        13.19 o                         
  -2  19   7          0.17          2.58         8.81 o                         
  -1  19   7         20.94         19.20         7.87 o                         
   0  19   7          1.34          6.51        10.62 o                         
   1  19   7         12.04         54.22        10.58 o                         
   2  19   7         56.29         66.41        10.23 o                         
  -2  20   7          0.17         -2.63         9.27 o                         
  -1  20   7          0.84          5.19        11.62 o                         
   0  20   7         16.12         13.27        10.84 o                         
   1  20   7         11.29         30.43         9.41 o                         
  -6   0   8          5.47          0.56        14.59 o                         
  -4   0   8         33.14         42.29         6.38 o                         
  -2   0   8        164.60        150.77         6.84 o                         
   0   0   8         41.72         48.13         4.76 o                         
   2   0   8        314.55        299.53        17.57 o                         
   4   0   8         25.18         36.52         5.36 o                         
  -6   1   8          6.87         20.55        10.61 o                         
  -5   1   8        131.91        136.05         7.91 o                         
  -4   1   8         70.26         70.44         4.54 o                         
  -3   1   8          0.00          3.72         2.17 o                         
  -2   1   8        290.76        273.95         6.74 o                         
  -1   1   8        101.69         96.22         4.45 o                         
   0   1   8         24.67         28.16         2.85 o                         
   1   1   8         61.70         59.90         4.37 o                         
   2   1   8        397.78        377.67        12.44 o                         
   3   1   8         41.54         50.34         3.79 o                         
   4   1   8         22.40         19.93         4.22 o                         
   5   1   8          0.02          4.04        13.28 o                         
  -6   2   8         27.58         17.77        10.20 o                         
  -5   2   8         12.63         11.51         4.79 o                         
  -4   2   8         43.92         43.62         3.53 o                         
  -3   2   8         34.87         32.54         2.74 o                         
  -2   2   8        722.31        717.00        15.02 o                         
  -1   2   8          6.89          9.51         2.07 o                         
   0   2   8        211.59        217.32         6.77 o                         
   1   2   8        164.43        163.76         6.42 o                         
   2   2   8         17.94         21.41         2.77 o                         
   3   2   8          4.21          3.31         4.31 o                         
   4   2   8          6.24          5.67         3.28 o                         
   5   2   8         80.14        136.23        19.15 o                         
   6   2   8         43.55         49.74        17.39 o                         
  -6   3   8         51.07         10.29        15.33 o                         
  -5   3   8          0.41         -4.45         4.45 o                         
  -4   3   8         28.21         35.65         5.69 o                         
  -3   3   8         25.02         26.67         2.79 o                         
  -2   3   8        293.19        295.83         7.59 o                         
  -1   3   8        225.55        212.56         6.19 o                         
   0   3   8         92.00         85.87         4.54 o                         
   1   3   8         29.32         29.95         3.15 o                         
   2   3   8        102.46         88.61         5.45 o                         
   3   3   8       1508.24       1357.38        35.76 o                         
   4   3   8          3.78         21.96         4.25 o                         
   5   3   8        143.94        158.69        27.02 o                         
  -6   4   8          2.46          9.16        16.46 o                         
  -5   4   8          3.17         -3.82         6.05 o                         
  -4   4   8         18.40         19.83         3.44 o                         
  -3   4   8          2.13          5.03         2.58 o                         
  -2   4   8         21.47         23.86         2.60 o                         
  -1   4   8          4.16          7.22         2.17 o                         
   0   4   8         70.24         70.95         4.73 o                         
   1   4   8         20.12         21.10         3.07 o                         
   2   4   8         68.85         79.17         5.31 o                         
   3   4   8          6.26          4.03         3.08 o                         
   4   4   8          5.28          9.51         4.31 o                         
   5   4   8          4.22          4.82        14.12 o                         
  -6   5   8          1.38          3.74        18.89 o                         
  -5   5   8        343.32        318.13        26.33 o                         
  -4   5   8         49.80         47.97         4.21 o                         
  -3   5   8          0.01          4.28         2.78 o                         
  -2   5   8          2.93          5.63         2.20 o                         
  -1   5   8        140.77        130.74         5.13 o                         
   0   5   8        281.45        274.78         8.84 o                         
   1   5   8         67.40         73.86         4.47 o                         
   2   5   8        104.32         91.71         5.18 o                         
   3   5   8        332.09        292.10         9.23 o                         
   4   5   8         60.53         30.56         6.59 o                         
   5   5   8          9.41         20.56         9.58 o                         
  -6   6   8          0.12        -17.58        17.58 o                         
  -5   6   8         54.14         40.32        11.84 o                         
  -4   6   8          7.35         15.96         4.08 o                         
  -3   6   8        145.87        143.10         7.65 o                         
  -2   6   8        204.41        189.29         6.81 o                         
  -1   6   8         21.07         15.47         2.49 o                         
   0   6   8         45.23         41.71         3.82 o                         
   1   6   8         16.96         19.09         2.64 o                         
   2   6   8          2.53          8.04         3.21 o                         
   3   6   8          2.59         -1.47         3.14 o                         
   4   6   8          1.33          6.61         4.94 o                         
   5   6   8          0.00          3.84        11.70 o                         
  -6   7   8          2.02         -6.08         9.81 o                         
  -5   7   8          8.95          8.95         6.76 o                         
  -4   7   8          7.76         12.80         4.04 o                         
  -3   7   8          0.91          1.98         3.50 o                         
  -2   7   8         96.74         93.02         5.53 o                         
  -1   7   8          1.20          1.30         2.45 o                         
   0   7   8        505.56        519.62        12.06 o                         
   1   7   8         94.10         90.46         5.03 o                         
   2   7   8         10.04          9.90         3.43 o                         
   3   7   8        104.04         85.36         6.78 o                         
   4   7   8          0.28          5.28         4.69 o                         
   5   7   8          0.40         74.80        29.55 o                         
  -6   8   8          3.43         -0.05        15.71 o                         
  -5   8   8          0.43         -7.51         7.51 o                         
  -4   8   8        125.76        107.14         8.12 o                         
  -3   8   8          0.18          6.60         3.56 o                         
  -2   8   8          4.14          0.21         2.97 o                         
  -1   8   8        184.20        192.63         6.12 o                         
   0   8   8         59.88         60.81         4.18 o                         
   1   8   8        147.99        145.79         6.23 o                         
   2   8   8         52.38         47.46         4.33 o                         
   3   8   8          0.06         -0.54         4.19 o                         
   4   8   8         63.30         78.39         7.80 o                         
   5   8   8         13.88         42.24        20.29 o                         
  -5   9   8        135.29        111.21        18.13 o                         
  -4   9   8         21.72         25.82         5.05 o                         
  -3   9   8         32.79         29.77         4.08 o                         
  -2   9   8        126.83        126.75         6.07 o                         
  -1   9   8        160.12        151.71         6.18 o                         
   0   9   8         62.04         60.14         4.70 o                         
   1   9   8         14.90         10.42         3.20 o                         
   2   9   8          0.77         -3.51         3.57 o                         
   3   9   8        126.03        141.30         8.39 o                         
   4   9   8         58.74         58.54         6.21 o                         
   5   9   8         27.25         17.78        16.74 o                         
  -5  10   8         10.11          2.42         9.38 o                         
  -4  10   8         29.56         31.87         5.56 o                         
  -3  10   8          0.21         -3.27         3.27 o                         
  -2  10   8         62.54         60.69         4.40 o                         
  -1  10   8         72.63         71.98         5.21 o                         
   0  10   8        126.04        134.65         6.69 o                         
   1  10   8         50.20         55.20         4.53 o                         
   2  10   8        561.04        559.21        17.32 o                         
   3  10   8          0.62         12.37         7.35 o                         
   4  10   8         63.48         48.19         7.69 o                         
   5  10   8         18.51          2.12        18.98 o                         
  -5  11   8         68.33          8.42        20.76 o                         
  -4  11   8          3.15         -0.54         5.63 o                         
  -3  11   8          0.26          3.48         4.02 o                         
  -2  11   8          4.24          5.50         3.34 o                         
  -1  11   8          9.41         13.66         3.10 o                         
   0  11   8        389.98        400.44        10.34 o                         
   1  11   8        524.91        528.60        14.27 o                         
   2  11   8        462.93        429.33        12.26 o                         
   3  11   8          3.29          6.45         5.08 o                         
   4  11   8          0.17         -3.14         8.59 o                         
   5  11   8         13.03         33.52        16.62 o                         
  -5  12   8          2.38          4.92         9.24 o                         
  -4  12   8        191.25        186.81        10.87 o                         
  -3  12   8          9.49         15.96         6.13 o                         
  -2  12   8          7.36          2.76         4.38 o                         
  -1  12   8        185.68        185.56         8.24 o                         
   0  12   8        149.34        138.00         6.24 o                         
   1  12   8        390.11        353.90        10.21 o                         
   2  12   8        449.25        440.85        13.77 o                         
   3  12   8         39.10         30.79         6.43 o                         
   4  12   8          2.35          3.60        16.58 o                         
  -5  13   8        190.80        170.61        15.82 o                         
  -4  13   8         73.61         74.23         7.78 o                         
  -3  13   8         54.91         64.88         6.04 o                         
  -2  13   8        110.53        107.22         7.05 o                         
  -1  13   8         12.27         13.31         4.30 o                         
   0  13   8        696.37        711.04        16.23 o                         
   1  13   8         26.37         30.27         5.82 o                         
   2  13   8          0.34         -4.90         4.90 o                         
   3  13   8          2.52         19.23         7.34 o                         
   4  13   8         42.76         85.09        21.40 o                         
  -4  14   8         11.50         25.37         8.28 o                         
  -3  14   8        131.26        128.17         8.63 o                         
  -2  14   8         21.15         36.52         6.69 o                         
  -1  14   8          3.84         10.54         6.44 o                         
   0  14   8         51.21         57.57         5.42 o                         
   1  14   8          0.11         -0.61         5.35 o                         
   2  14   8         46.22         60.61         7.00 o                         
   3  14   8         28.73         37.47         8.38 o                         
   4  14   8          3.76          7.23        18.05 o                         
  -4  15   8          8.55          7.96         8.77 o                         
  -3  15   8        146.26        147.63        25.34 o                         
  -2  15   8        623.31        618.78        34.54 o                         
  -1  15   8        283.07        290.69        12.74 o                         
   0  15   8         41.19         38.09         7.45 o                         
   1  15   8          0.60         -5.45         6.24 o                         
   2  15   8          6.27         10.82         7.80 o                         
   3  15   8         46.10         30.17         9.86 o                         
  -4  16   8        131.03        140.44        24.99 o                         
  -3  16   8        216.40        211.02        19.46 o                         
  -2  16   8          4.29          3.28         6.32 o                         
  -1  16   8          4.19         13.76         5.92 o                         
   0  16   8         17.79         18.19         6.73 o                         
   1  16   8         15.22         12.98        16.36 o                         
   2  16   8          1.90          5.36         8.61 o                         
   3  16   8          7.14        -11.95        18.74 o                         
  -3  17   8         74.03         73.23        12.74 o                         
  -2  17   8         30.07         25.01         7.88 o                         
  -1  17   8          0.09          6.79        10.36 o                         
   0  17   8         43.13         47.31         7.33 o                         
   1  17   8         13.54         10.03        10.90 o                         
   2  17   8         79.04        109.42        12.18 o                         
   3  17   8         22.47         20.78        18.68 o                         
  -3  18   8          1.32         -8.03        11.01 o                         
  -2  18   8          0.18         17.52         8.60 o                         
  -1  18   8         17.96         32.58        13.31 o                         
   0  18   8          1.31          2.23         8.60 o                         
   1  18   8          2.66         13.10         9.09 o                         
   2  18   8         19.46         33.51         9.55 o                         
  -2  19   8         42.40         42.87         9.77 o                         
  -1  19   8          7.84         25.63         9.04 o                         
   0  19   8          0.70         21.05        11.79 o                         
   1  19   8          6.87         14.10         8.99 o                         
   0  20   8          0.23         -3.65        13.39 o                         
  -5   0   9          3.49         -3.64         7.35 o                         
  -3   0   9       5052.11       4996.81       122.71 o                         
  -1   0   9        491.33        488.28        17.11 o                         
   1   0   9         71.15         73.39         7.87 o                         
   3   0   9        394.61        406.00        16.96 o                         
  -6   1   9         32.27          6.16        11.82 o                         
  -5   1   9         11.96         17.48         5.40 o                         
  -4   1   9          9.71         11.16         3.06 o                         
  -3   1   9        113.00        123.69         5.48 o                         
  -2   1   9         74.70         87.64         4.67 o                         
  -1   1   9          9.95          4.78         2.88 o                         
   0   1   9        491.57        475.52        11.92 o                         
   1   1   9        118.91        124.78         6.67 o                         
   2   1   9         25.00         20.11         3.64 o                         
   3   1   9        107.33        120.01         6.72 o                         
   4   1   9         11.02         10.77         5.00 o                         
  -6   2   9         20.40         86.96        19.64 o                         
  -5   2   9         20.93          4.02         7.81 o                         
  -4   2   9          6.38          2.69         3.16 o                         
  -3   2   9         46.45         40.89         3.61 o                         
  -2   2   9        914.12        884.99        18.33 o                         
  -1   2   9         23.95         20.76         2.92 o                         
   0   2   9         48.14         44.55         4.24 o                         
   1   2   9          1.01          0.41         2.64 o                         
   2   2   9         16.43         18.34         3.58 o                         
   3   2   9        145.65        161.61         8.57 o                         
   4   2   9          3.83          8.07         4.72 o                         
  -6   3   9          1.28         29.55        19.26 o                         
  -5   3   9         41.92         41.01         6.95 o                         
  -4   3   9          0.01          6.86         3.53 o                         
  -3   3   9         85.50         78.19         4.64 o                         
  -2   3   9          0.11          0.89         2.45 o                         
  -1   3   9         53.88         45.61         3.52 o                         
   0   3   9        119.40        107.26         5.35 o                         
   1   3   9          6.44          5.33         2.89 o                         
   2   3   9        368.36        367.60        10.30 o                         
   3   3   9         59.23         64.35         5.11 o                         
   4   3   9          4.50          4.23         5.00 o                         
  -6   4   9         80.44         81.16        22.25 o                         
  -5   4   9          0.77         12.85         5.89 o                         
  -4   4   9          2.07          9.83         6.86 o                         
  -3   4   9         48.54         48.35         4.50 o                         
  -2   4   9         24.52         25.43         3.41 o                         
  -1   4   9          9.05          9.60         2.40 o                         
   0   4   9        286.31        293.82         8.70 o                         
   1   4   9          2.58          2.44         3.04 o                         
   2   4   9        590.70        583.78        14.44 o                         
   3   4   9        461.45        412.94        14.18 o                         
   4   4   9         23.56         24.67         5.20 o                         
  -6   5   9          2.55         23.79        18.05 o                         
  -5   5   9         12.17         12.32         8.17 o                         
  -4   5   9         42.23         39.44         6.23 o                         
  -3   5   9         67.57         73.31         5.26 o                         
  -2   5   9          0.27          0.26         2.69 o                         
  -1   5   9         62.52         59.55         4.27 o                         
   0   5   9         70.60         69.34         5.20 o                         
   1   5   9        180.72        186.21         6.89 o                         
   2   5   9        209.44        203.24         8.74 o                         
   3   5   9          0.68         -4.16         4.16 o                         
   4   5   9          3.41         11.39         6.75 o                         
  -6   6   9          0.32         -0.81        21.04 o                         
  -5   6   9         14.15         17.58         7.71 o                         
  -4   6   9         68.41         78.38         7.93 o                         
  -3   6   9         52.28         48.61         5.07 o                         
  -2   6   9         17.91         25.06         4.61 o                         
  -1   6   9        123.80        115.55         5.72 o                         
   0   6   9        131.40        141.62         6.99 o                         
   1   6   9          4.99          5.60         2.91 o                         
   2   6   9        210.09        194.75         8.85 o                         
   3   6   9         47.76         37.51         8.00 o                         
   4   6   9          9.42          4.46         8.92 o                         
   5   6   9         21.09         44.88        16.27 o                         
  -5   7   9         10.02         -1.10         7.17 o                         
  -4   7   9         40.78         24.74         6.49 o                         
  -3   7   9          0.66          3.41         3.87 o                         
  -2   7   9          7.94          9.06         3.19 o                         
  -1   7   9         88.45         77.73         5.09 o                         
   0   7   9          8.88          6.90         2.94 o                         
   1   7   9          0.30         -2.97         2.97 o                         
   2   7   9          6.64          5.02         3.29 o                         
   3   7   9         48.84         36.79         5.35 o                         
   4   7   9         51.60         60.28         6.09 o                         
   5   7   9          7.07         33.14        23.28 o                         
  -5   8   9         25.71         14.24         7.90 o                         
  -4   8   9          0.16          0.48         6.45 o                         
  -3   8   9        207.40        199.29        11.12 o                         
  -2   8   9        172.14        189.49         7.93 o                         
  -1   8   9          5.11          3.08         2.70 o                         
   0   8   9         25.51         28.87         3.49 o                         
   1   8   9        170.04        145.47         6.95 o                         
   2   8   9         72.63         69.50         5.75 o                         
   3   8   9        264.98        252.29        11.97 o                         
   4   8   9          4.23         29.53         9.88 o                         
   5   8   9         56.39         46.60        18.42 o                         
  -5   9   9          9.66         38.90        21.88 o                         
  -4   9   9          0.65          7.70         4.67 o                         
  -3   9   9         15.43         18.08         4.83 o                         
  -2   9   9          7.81          8.55         3.36 o                         
  -1   9   9          9.75          9.06         3.18 o                         
   0   9   9        156.57        145.04         7.05 o                         
   1   9   9        347.57        335.72        10.45 o                         
   2   9   9          2.02          6.17         6.81 o                         
   3   9   9         23.61         43.17         7.44 o                         
   4   9   9          6.97          7.70         7.88 o                         
   5   9   9         29.90         74.35        22.91 o                         
  -5  10   9         67.29         46.28        11.69 o                         
  -4  10   9          1.65          5.16         5.52 o                         
  -3  10   9        168.67        178.78         9.35 o                         
  -2  10   9        117.63        123.90         8.51 o                         
  -1  10   9         28.33         30.92         3.84 o                         
   0  10   9        213.00        218.92         8.13 o                         
   1  10   9        286.12        323.74        12.01 o                         
   2  10   9         54.78         54.38         6.37 o                         
   3  10   9          0.04         12.73         5.45 o                         
   4  10   9         72.59         88.70        12.73 o                         
  -5  11   9          9.28          8.73         8.90 o                         
  -4  11   9         18.70         22.58         6.69 o                         
  -3  11   9          0.04         -4.74         5.88 o                         
  -2  11   9          9.12         14.56         7.31 o                         
  -1  11   9         38.86         42.84         5.04 o                         
   0  11   9        294.17        292.24         9.99 o                         
   1  11   9          1.53         -2.35         5.28 o                         
   2  11   9          0.00         -0.81         5.58 o                         
   3  11   9         49.16         63.95         6.95 o                         
   4  11   9         36.56          3.55        17.93 o                         
  -5  12   9         21.02         28.91        16.60 o                         
  -4  12   9          6.44          9.62         9.26 o                         
  -3  12   9         28.47         32.32         6.20 o                         
  -2  12   9        108.53        120.06         7.68 o                         
  -1  12   9          0.26         -2.58         5.37 o                         
   0  12   9         19.68         14.36         4.59 o                         
   1  12   9         22.70         40.80         9.16 o                         
   2  12   9         18.55         22.94         5.59 o                         
   3  12   9         31.92         39.22        10.04 o                         
   4  12   9         39.27         69.99        14.53 o                         
  -4  13   9        218.98        225.46        19.67 o                         
  -3  13   9          0.02          1.32         5.93 o                         
  -2  13   9         74.43         77.91         6.33 o                         
  -1  13   9          2.00          3.90         5.29 o                         
   0  13   9          0.27          9.20         6.01 o                         
   1  13   9          1.64         23.14         7.86 o                         
   2  13   9          0.78         -0.69         7.26 o                         
   3  13   9          3.08          1.14         8.10 o                         
   4  13   9         68.66        186.51        44.60 o                         
  -4  14   9        160.88        156.77        19.86 o                         
  -3  14   9          0.98         11.09         7.28 o                         
  -2  14   9          6.49          7.75         6.21 o                         
  -1  14   9        132.73        114.70         8.80 o                         
   0  14   9        542.19        560.32        18.32 o                         
   1  14   9          6.35          4.86         8.21 o                         
   2  14   9        101.53        101.33         9.57 o                         
   3  14   9          0.80         16.04        13.85 o                         
  -4  15   9          2.90          1.72        12.86 o                         
  -3  15   9          2.88         12.08         8.08 o                         
  -2  15   9         62.44         97.30        10.79 o                         
  -1  15   9         59.38         66.87        12.04 o                         
   0  15   9         15.45         20.53         7.27 o                         
   1  15   9          1.69         -7.85         7.85 o                         
   2  15   9          0.48         10.47         8.63 o                         
   3  15   9        135.10        116.22        13.53 o                         
  -3  16   9         21.96         19.56         8.51 o                         
  -2  16   9          3.35         -8.12         8.12 o                         
  -1  16   9         49.03         50.89         8.86 o                         
   0  16   9          3.77         38.60        11.54 o                         
   1  16   9          9.37          1.42         7.79 o                         
   2  16   9          1.23         -1.47        12.23 o                         
  -3  17   9          0.08          8.78        10.36 o                         
  -2  17   9         41.45         31.23         9.12 o                         
  -1  17   9          2.41          7.38         9.99 o                         
   0  17   9         10.80         11.21         7.97 o                         
   1  17   9          0.47          0.07        15.53 o                         
   2  17   9         34.38         35.97        12.98 o                         
  -2  18   9          0.00         15.01        11.78 o                         
  -1  18   9         42.89         43.25        10.20 o                         
   0  18   9         11.24         14.32        12.01 o                         
   1  18   9          4.17         19.23         9.66 o                         
  -1  19   9          0.01         24.51        10.17 o                         
   0  19   9         41.27         31.08        11.83 o                         
  -6   0  10          4.80         -6.55        17.39 o                         
  -4   0  10          8.79          7.06         7.31 o                         
  -2   0  10        158.16        170.39         9.58 o                         
   0   0  10        110.78        101.43         8.12 o                         
   2   0  10        497.37        490.96        22.67 o                         
   4   0  10        127.89        112.56        16.83 o                         
  -6   1  10          0.98          8.40        13.47 o                         
  -5   1  10          2.53          9.51         7.71 o                         
  -4   1  10        129.04        131.61         9.23 o                         
  -3   1  10        412.81        376.57        10.02 o                         
  -2   1  10         10.92          7.53         2.98 o                         
  -1   1  10          1.86          1.71         3.04 o                         
   0   1  10          9.60          8.06         2.95 o                         
   1   1  10          0.07         -1.18         2.99 o                         
   2   1  10        205.30        195.49        10.28 o                         
   3   1  10         15.53         21.68         4.30 o                         
   4   1  10        157.83        181.96        11.37 o                         
  -6   2  10          1.58         -5.24        19.64 o                         
  -5   2  10          3.32         -2.88         9.12 o                         
  -4   2  10        263.41        255.01        11.00 o                         
  -3   2  10        125.48        116.52         7.51 o                         
  -2   2  10         73.41         75.20         5.11 o                         
  -1   2  10         15.20         17.39         3.46 o                         
   0   2  10        223.80        220.42         7.78 o                         
   1   2  10         22.61         18.68         3.49 o                         
   2   2  10          1.61         -1.77         3.63 o                         
   3   2  10         97.34        120.85         9.86 o                         
   4   2  10          1.06         -1.26         7.52 o                         
  -5   3  10          2.02         -7.81         7.81 o                         
  -4   3  10        123.43        104.26         8.71 o                         
  -3   3  10         44.77         33.95         4.05 o                         
  -2   3  10          0.98          5.09         2.92 o                         
  -1   3  10        105.18        105.49         5.88 o                         
   0   3  10        398.88        403.55        11.17 o                         
   1   3  10         10.08         12.34         3.46 o                         
   2   3  10        329.48        323.91        16.62 o                         
   3   3  10          7.85         10.29         8.95 o                         
   4   3  10         43.95         52.05         6.77 o                         
  -5   4  10         11.16          3.65         7.79 o                         
  -4   4  10          1.51          1.81         6.01 o                         
  -3   4  10         17.10         24.02         3.99 o                         
  -2   4  10          2.57          0.96         3.33 o                         
  -1   4  10        229.27        237.68         8.71 o                         
   0   4  10         30.98         26.09         3.54 o                         
   1   4  10        136.96        137.50         7.32 o                         
   2   4  10         24.42         27.30         3.80 o                         
   3   4  10         50.90         52.64         6.49 o                         
   4   4  10         36.94         44.51         8.26 o                         
  -5   5  10          0.40         -5.26         7.81 o                         
  -4   5  10          0.07         -5.55        10.28 o                         
  -3   5  10         11.34         15.35         5.51 o                         
  -2   5  10          0.00          2.42         3.51 o                         
  -1   5  10         93.48         98.61         6.00 o                         
   0   5  10          1.87          5.19         3.54 o                         
   1   5  10        278.31        272.96         9.02 o                         
   2   5  10         41.30         41.28         6.53 o                         
   3   5  10         92.00         87.45         7.56 o                         
   4   5  10         41.00         51.52         9.55 o                         
  -5   6  10          6.22         -0.43        13.83 o                         
  -4   6  10          4.57         -4.37         7.52 o                         
  -3   6  10         30.91         46.53         6.39 o                         
  -2   6  10         11.92          9.25         3.33 o                         
  -1   6  10         40.29         36.07         4.11 o                         
   0   6  10        127.48        142.45         7.11 o                         
   1   6  10        267.42        296.54        10.39 o                         
   2   6  10          0.22         22.37         8.84 o                         
   3   6  10        153.49        140.10         9.72 o                         
   4   6  10         25.34          7.73        12.07 o                         
   5   6  10          8.43         15.90        19.82 o                         
  -5   7  10         67.57         60.88        10.24 o                         
  -4   7  10         60.00         61.72         8.81 o                         
  -3   7  10         50.00         60.14        10.76 o                         
  -2   7  10          4.36          0.39         5.12 o                         
  -1   7  10         11.74         11.22         3.40 o                         
   0   7  10          1.13          6.70         3.95 o                         
   1   7  10        116.32        117.94         6.98 o                         
   2   7  10         12.89         16.97         5.63 o                         
   3   7  10          1.32          8.27         7.88 o                         
   4   7  10          0.64         23.35        12.85 o                         
  -5   8  10         35.65         36.52         9.49 o                         
  -4   8  10          0.49          7.02         6.68 o                         
  -3   8  10         13.57         15.51         6.81 o                         
  -2   8  10        383.61        371.06        15.97 o                         
  -1   8  10         49.24         44.43         4.16 o                         
   0   8  10        360.79        357.18        10.98 o                         
   1   8  10          0.26         -4.31         4.31 o                         
   2   8  10         33.85         36.94         5.62 o                         
   3   8  10          0.55         11.04         6.76 o                         
   4   8  10         10.58         33.21        13.31 o                         
  -5   9  10          8.51         28.27        10.33 o                         
  -4   9  10         87.86         88.40        10.93 o                         
  -3   9  10         17.61         23.77         5.84 o                         
  -2   9  10          5.09          7.74         9.31 o                         
  -1   9  10          4.27          4.66         3.89 o                         
   0   9  10         72.94         73.95         6.36 o                         
   1   9  10         76.05         71.42         6.96 o                         
   2   9  10         28.69         35.63         6.05 o                         
   3   9  10         22.60         14.03         9.12 o                         
   4   9  10          9.30         30.35        17.30 o                         
  -5  10  10         22.21          2.91        15.67 o                         
  -4  10  10        111.91        131.29        11.66 o                         
  -3  10  10         37.46         40.90         6.03 o                         
  -2  10  10         13.45         43.94        14.59 o                         
  -1  10  10          4.32          2.28         5.95 o                         
   0  10  10        131.48        123.48         8.81 o                         
   1  10  10         10.43         19.56         5.84 o                         
   2  10  10          4.15         -0.10         8.21 o                         
   3  10  10        144.37        212.11        16.86 o                         
   4  10  10          0.52         15.86        19.25 o                         
  -4  11  10         21.23         22.37         8.98 o                         
  -3  11  10         21.20         24.75         6.04 o                         
  -2  11  10          0.14         15.17         7.28 o                         
  -1  11  10          6.23          4.34         5.64 o                         
   0  11  10        279.53        283.63        19.82 o                         
   1  11  10         14.13         24.51         7.05 o                         
   2  11  10          8.14         13.45         7.84 o                         
   3  11  10         12.96         16.95         9.28 o                         
   4  11  10         10.97          8.41        14.46 o                         
  -4  12  10          0.51         -2.16         8.86 o                         
  -3  12  10          1.41         11.96         5.97 o                         
  -2  12  10         89.35         84.76         9.15 o                         
  -1  12  10         33.74         30.96         7.32 o                         
   0  12  10         78.68         76.88         9.79 o                         
   1  12  10          0.03         -6.34         6.34 o                         
   2  12  10          8.54         13.51         6.72 o                         
   3  12  10         35.09         68.11        10.47 o                         
  -4  13  10         47.06         26.94        15.16 o                         
  -3  13  10          5.29         11.97         7.68 o                         
  -2  13  10        250.14        299.33        13.87 o                         
  -1  13  10         49.91         74.78         8.74 o                         
   0  13  10        152.69        162.12        12.58 o                         
   1  13  10        108.01        109.99        10.51 o                         
   2  13  10         58.59         52.24        11.06 o                         
   3  13  10         30.80         18.05        10.40 o                         
  -3  14  10        133.84        129.20        11.88 o                         
  -2  14  10         48.65         42.24         9.69 o                         
  -1  14  10        222.28        259.26        19.05 o                         
   0  14  10         41.17         62.73        11.07 o                         
   1  14  10         29.86         27.52         9.00 o                         
   2  14  10          3.49         13.98        10.49 o                         
   3  14  10         32.09         29.77        12.28 o                         
  -3  15  10         31.62         38.96        13.20 o                         
  -2  15  10         77.06         95.59        10.47 o                         
  -1  15  10          5.22         14.95         8.15 o                         
   0  15  10          4.09         -4.82         7.74 o                         
   1  15  10         15.71          3.99        11.73 o                         
   2  15  10         19.10         11.24        10.08 o                         
  -2  16  10          1.93         11.32         9.78 o                         
  -1  16  10         12.75         30.52        10.54 o                         
   0  16  10        125.57        126.31        13.50 o                         
   1  16  10         61.04         69.00        16.49 o                         
   2  16  10         79.97         89.50        14.79 o                         
  -2  17  10          0.00         37.44        17.25 o                         
  -1  17  10         51.65         45.75        10.24 o                         
   0  17  10         82.29         67.47        10.39 o                         
   1  17  10          1.29          0.74        10.23 o                         
   0  18  10          1.72         11.86        28.33 o                         
  -5   0  11          5.84          9.41        11.63 o                         
  -3   0  11         85.41         61.94        10.11 o                         
  -1   0  11         34.30         35.20         5.66 o                         
   1   0  11        172.38        177.90        14.08 o                         
   3   0  11         21.41         21.35         9.72 o                         
  -5   1  11         12.85         32.34         8.68 o                         
  -4   1  11          4.65          6.15         7.14 o                         
  -3   1  11         64.17         60.67         6.37 o                         
  -2   1  11         22.09         27.69         3.96 o                         
  -1   1  11         18.76         15.19         4.17 o                         
   0   1  11         46.32         46.28         4.91 o                         
   1   1  11        201.60        193.57         8.54 o                         
   2   1  11         23.17         24.10         5.04 o                         
   3   1  11         10.12         12.95         5.89 o                         
   4   1  11          3.58         18.34        36.00 o                         
  -5   2  11          7.70         14.57        10.66 o                         
  -4   2  11         11.51         15.33         6.80 o                         
  -3   2  11        244.94        240.54        11.92 o                         
  -2   2  11         13.20         10.99         4.50 o                         
  -1   2  11         59.62         58.88         6.84 o                         
   0   2  11         48.04         45.51         4.29 o                         
   1   2  11         10.00         -3.60         3.81 o                         
   2   2  11         16.44         17.12         5.10 o                         
   3   2  11          0.22         12.32         5.95 o                         
   4   2  11         54.48         81.49        18.50 o                         
  -5   3  11          1.54          0.95        17.15 o                         
  -4   3  11          4.64          7.21         9.90 o                         
  -3   3  11         98.56         94.46         7.29 o                         
  -2   3  11         51.36         53.75         6.39 o                         
  -1   3  11         11.11          8.98         3.59 o                         
   0   3  11         16.94         16.38         4.49 o                         
   1   3  11         30.01         31.50         4.68 o                         
   2   3  11        903.55        883.85        26.02 o                         
   3   3  11          7.29         10.93         7.67 o                         
   4   3  11        160.39        205.89        43.29 o                         
  -5   4  11          9.93         14.89        12.62 o                         
  -4   4  11          4.66         33.69        11.87 o                         
  -3   4  11         11.29         11.03         5.39 o                         
  -2   4  11          5.75          4.99         4.93 o                         
  -1   4  11         17.49         17.93         4.01 o                         
   0   4  11          9.94          8.60         3.82 o                         
   1   4  11         38.00         39.77         4.98 o                         
   2   4  11          6.09         -1.86         4.79 o                         
   3   4  11          7.57         16.25         6.61 o                         
   4   4  11          1.70         -8.91        13.78 o                         
  -5   5  11          4.20         12.41        11.44 o                         
  -4   5  11          0.36         12.07         7.60 o                         
  -3   5  11          0.35          4.22         8.31 o                         
  -2   5  11         18.27         17.60         6.54 o                         
  -1   5  11         65.80         66.29         6.32 o                         
   0   5  11         67.02         65.91         5.16 o                         
   1   5  11         58.16         73.36         8.30 o                         
   2   5  11        198.47        197.84        14.63 o                         
   3   5  11         74.12         60.44         7.20 o                         
   4   5  11          1.55         24.65        14.96 o                         
  -5   6  11          4.99         60.90        15.33 o                         
  -4   6  11         68.41         50.47        10.64 o                         
  -3   6  11         82.21        104.93        11.11 o                         
  -2   6  11         26.20         23.48         5.73 o                         
  -1   6  11         21.02         27.76         4.73 o                         
   0   6  11          7.59          5.72         4.29 o                         
   1   6  11          0.95         -1.59         5.44 o                         
   2   6  11          7.72          6.40         9.05 o                         
   3   6  11          2.16          3.76         6.48 o                         
   4   6  11          1.38         39.64        23.94 o                         
  -5   7  11         14.01         28.15        22.35 o                         
  -4   7  11          2.67          0.77         8.10 o                         
  -3   7  11         43.54         57.54         8.73 o                         
  -2   7  11          0.01         13.12         6.98 o                         
  -1   7  11        221.03        227.06        23.42 o                         
   0   7  11         40.14         37.86         5.15 o                         
   1   7  11          5.36          3.98         5.44 o                         
   2   7  11         62.64         64.27        10.34 o                         
   3   7  11          3.12          5.77        10.09 o                         
   4   7  11          0.54         84.34        27.30 o                         
  -5   8  11         26.75          9.92        15.16 o                         
  -4   8  11          0.00         28.38        13.46 o                         
  -3   8  11          0.91         -3.59         7.71 o                         
  -2   8  11         88.92         85.55        13.64 o                         
  -1   8  11         11.82         11.03         5.01 o                         
   0   8  11         69.13         60.27         6.56 o                         
   1   8  11          5.83         19.63         8.23 o                         
   2   8  11          0.08         -0.60         6.61 o                         
   3   8  11         36.24         88.22        13.93 o                         
   4   8  11         12.65        -17.39        24.12 o                         
  -4   9  11         30.80         71.32        15.53 o                         
  -3   9  11         42.06         39.38         9.44 o                         
  -2   9  11         46.25         50.45         7.07 o                         
  -1   9  11         11.40         11.06         5.21 o                         
   0   9  11         31.27         22.87         7.93 o                         
   1   9  11          0.22         -5.58         6.34 o                         
   2   9  11         58.35         50.46         8.30 o                         
   3   9  11         26.53         29.55        26.65 o                         
   4   9  11         30.77         64.88        17.20 o                         
  -4  10  11          0.00         -2.71         9.64 o                         
  -3  10  11         19.70         22.03         7.02 o                         
  -2  10  11         30.91         32.39         9.29 o                         
  -1  10  11         37.65         46.13         9.12 o                         
   0  10  11         12.38          1.53         8.98 o                         
   1  10  11        396.90        398.92        31.45 o                         
   2  10  11         10.43         21.17         8.31 o                         
   3  10  11         38.52         21.05        14.08 o                         
  -4  11  11          0.03          8.72         9.92 o                         
  -3  11  11          0.68         12.93         8.23 o                         
  -2  11  11         13.66          0.95         6.76 o                         
  -1  11  11        146.07        144.22        22.68 o                         
   0  11  11        285.75        281.77        27.12 o                         
   1  11  11        255.17        270.75        45.34 o                         
   2  11  11          0.58          8.23         9.17 o                         
   3  11  11          2.19        -10.31        14.93 o                         
  -4  12  11         11.11        -10.92        10.92 o                         
  -3  12  11          0.63          1.97         9.12 o                         
  -2  12  11         55.25         51.41        10.24 o                         
  -1  12  11         50.19         75.42        10.44 o                         
   0  12  11        183.55        172.58        23.38 o                         
   1  12  11        234.57        232.50        22.19 o                         
   2  12  11         39.33         35.73        17.85 o                         
   3  12  11          3.55        -11.00        11.00 o                         
  -3  13  11         59.91         88.88        13.58 o                         
  -2  13  11          0.06          3.03         8.20 o                         
  -1  13  11        334.75        362.28        28.05 o                         
   0  13  11         43.59         35.14         9.18 o                         
   1  13  11          0.05         -3.69         9.85 o                         
   2  13  11          0.32        -10.08        10.08 o                         
  -3  14  11         13.27         -4.77        13.39 o                         
  -2  14  11          0.41          4.27        10.55 o                         
  -1  14  11         24.92         37.71         9.57 o                         
   0  14  11          0.02          2.89        11.44 o                         
   1  14  11         27.63         27.20         9.66 o                         
   2  14  11         35.43         64.90        14.81 o                         
  -2  15  11        142.03        130.60        13.94 o                         
  -1  15  11         24.15         44.17        13.89 o                         
   0  15  11          1.89         -2.03        12.39 o                         
   1  15  11          1.37         32.56        11.82 o                         
  -1  16  11          3.13          9.47        12.01 o                         
   0  16  11         15.29         -1.08        11.06 o                         
   1  16  11          5.79         -0.77        15.11 o                         
  -4   0  12       1449.76       1268.94       198.76 o                         
  -2   0  12         96.40        102.05        23.93 o                         
   0   0  12          9.78          5.49         6.12 o                         
   2   0  12        184.62        203.20        18.98 o                         
   4   0  12         16.46         24.68        23.94 o                         
  -5   1  12          2.88          5.69        11.13 o                         
  -4   1  12         56.26         32.47         9.31 o                         
  -3   1  12         76.29         76.17        11.28 o                         
  -2   1  12          2.99          2.93         6.22 o                         
  -1   1  12        194.06        175.73        13.81 o                         
   0   1  12         86.45         80.74         6.25 o                         
   1   1  12         17.80         10.28         7.69 o                         
   2   1  12         48.62         40.14         6.57 o                         
   3   1  12          9.65          4.22         6.52 o                         
   4   1  12          2.54         17.82        46.47 o                         
  -5   2  12          2.58          6.75        11.08 o                         
  -4   2  12         29.59         29.30         9.98 o                         
  -3   2  12        428.42        381.10        18.84 o                         
  -2   2  12          1.31          6.05         6.00 o                         
  -1   2  12          0.29          4.96         7.23 o                         
   0   2  12          0.38         -2.82         4.87 o                         
   1   2  12          5.13          3.74         5.94 o                         
   2   2  12        109.92        139.39        12.63 o                         
   3   2  12          1.08         21.38         8.93 o                         
   4   2  12          1.16        -20.57        23.19 o                         
  -5   3  12          0.89         -8.28        14.83 o                         
  -4   3  12         36.17         35.67        13.08 o                         
  -3   3  12          0.11          4.14         6.78 o                         
  -2   3  12          9.11         -0.08         5.99 o                         
  -1   3  12         45.52         44.37         7.12 o                         
   0   3  12          0.23         -5.21         5.66 o                         
   1   3  12        155.05        159.99        10.73 o                         
   2   3  12         39.25         36.87         6.67 o                         
   3   3  12          9.19         18.07         7.02 o                         
   4   3  12         17.62         53.48        25.99 o                         
  -5   4  12          0.21         36.43        16.04 o                         
  -4   4  12          1.87         38.11        13.51 o                         
  -3   4  12          4.76         -1.38         6.45 o                         
  -2   4  12          0.29         -6.35         6.35 o                         
  -1   4  12         78.72         74.99         9.02 o                         
   0   4  12          8.31          4.49         5.65 o                         
   1   4  12        292.15        305.98        14.55 o                         
   2   4  12        332.58        331.50        15.30 o                         
   3   4  12         14.60          6.92         7.40 o                         
   4   4  12         43.68         69.19        28.42 o                         
  -4   5  12         34.31         17.53        12.07 o                         
  -3   5  12          0.36          1.65        11.06 o                         
  -2   5  12         45.02         43.07         8.21 o                         
  -1   5  12         27.53         20.91         7.55 o                         
   0   5  12         44.85         60.90         8.81 o                         
   1   5  12        137.48        131.66        14.21 o                         
   2   5  12          5.68         12.97         6.28 o                         
   3   5  12          1.95          5.66         8.98 o                         
   4   5  12         30.71         19.07        32.54 o                         
  -4   6  12         19.43         19.22         9.98 o                         
  -3   6  12         14.89         10.77        11.96 o                         
  -2   6  12         58.13         62.32        10.06 o                         
  -1   6  12         22.91         25.19         7.46 o                         
   0   6  12          0.01         -1.44         7.35 o                         
   1   6  12        100.58        123.21        16.09 o                         
   2   6  12         32.00         38.63         8.35 o                         
   3   6  12          0.10         22.22        16.44 o                         
  -4   7  12          0.00         59.28        22.07 o                         
  -3   7  12          0.47        -11.83        14.03 o                         
  -2   7  12         27.35         37.50         7.77 o                         
  -1   7  12          9.13          0.41         7.10 o                         
   0   7  12          1.60          2.51         8.92 o                         
   1   7  12         14.78         -3.83        10.64 o                         
   2   7  12         24.09         20.99         8.83 o                         
   3   7  12         17.96         13.30        14.51 o                         
  -4   8  12         43.57         56.42        11.42 o                         
  -3   8  12         90.57        126.94        16.22 o                         
  -2   8  12         14.60          4.59         8.22 o                         
  -1   8  12         12.56         16.86         7.94 o                         
   0   8  12         62.10         65.23         9.83 o                         
   1   8  12         31.15         10.94        10.54 o                         
   2   8  12        151.26        189.95        21.05 o                         
   3   8  12          3.05         -4.07        14.63 o                         
  -4   9  12          8.64         26.70        13.85 o                         
  -3   9  12          0.97         10.35         9.76 o                         
  -2   9  12          1.24         -8.91         8.91 o                         
  -1   9  12         80.27         71.29         9.81 o                         
   0   9  12        239.96        225.46        22.27 o                         
   1   9  12         13.88         29.26        12.10 o                         
   2   9  12         10.47         -8.18        12.36 o                         
   3   9  12          5.61         17.36        20.01 o                         
  -4  10  12         57.82         66.44        13.07 o                         
  -3  10  12         72.68         46.98        13.48 o                         
  -2  10  12          3.74          0.82         9.45 o                         
  -1  10  12         75.85         83.55        12.11 o                         
   0  10  12        149.56        131.29        15.42 o                         
   1  10  12         54.19         57.45        12.51 o                         
   2  10  12          0.00        -14.40        14.40 o                         
   3  10  12         36.72         50.98        17.12 o                         
  -3  11  12          0.30          8.28        10.85 o                         
  -2  11  12         17.65         14.72        14.87 o                         
  -1  11  12        150.15        135.74        24.87 o                         
   0  11  12          0.24          7.42        10.65 o                         
   1  11  12          2.05          8.15        30.67 o                         
   2  11  12         32.26         47.72        14.81 o                         
  -3  12  12         53.75         35.55        12.09 o                         
  -2  12  12          0.01         15.15        16.87 o                         
  -1  12  12          2.76         55.35        21.69 o                         
   0  12  12         33.69         44.37        37.59 o                         
   1  12  12         13.52          8.59        33.29 o                         
   2  12  12         29.88         38.27        13.82 o                         
  -2  13  12          5.28         34.37        20.75 o                         
  -1  13  12          0.43         11.37        26.55 o                         
   0  13  12          8.80         -9.96        16.83 o                         
   1  13  12          0.17         48.14        24.12 o                         
   2  13  12          2.19        -13.12        16.55 o                         
  -2  14  12         77.99         94.36        14.30 o                         
  -1  14  12        222.68        230.81        20.48 o                         
   0  14  12          8.39          3.40        10.49 o                         
   1  14  12         65.16         55.45        12.04 o                         
  -1  15  12         12.80         -2.63        11.55 o                         
   0  15  12          0.73         42.01        13.05 o                         
  -3   0  13         21.91          1.51        12.56 o                         
  -1   0  13         68.23         69.15        24.87 o                         
   1   0  13        192.34        155.94        28.42 o                         
   3   0  13         78.21        109.19        27.12 o                         
  -4   1  13        193.91        152.94        17.96 o                         
  -3   1  13          0.00         -4.66        12.03 o                         
  -2   1  13          0.60          0.68         8.48 o                         
  -1   1  13          1.64        -10.14        10.14 o                         
   0   1  13          1.23         -4.40        10.94 o                         
   1   1  13         76.63         83.63        13.28 o                         
   2   1  13          9.80         19.66        12.47 o                         
   3   1  13         76.70         92.95        19.80 o                         
  -4   2  13         58.65         69.62        27.30 o                         
  -3   2  13         20.82         -9.28         9.28 o                         
  -2   2  13          9.40          8.85         8.18 o                         
  -1   2  13         99.89         87.56        11.91 o                         
   0   2  13          2.10         -1.28        21.32 o                         
   1   2  13          3.16          8.98        16.46 o                         
   2   2  13         73.24         84.55        15.07 o                         
   3   2  13          0.67         20.38        25.25 o                         
  -4   3  13          8.93         14.48        12.14 o                         
  -3   3  13          2.76         13.68        14.49 o                         
  -2   3  13         32.99         34.09         9.80 o                         
  -1   3  13        138.17        143.03        16.26 o                         
   0   3  13         11.55         23.63        11.18 o                         
   1   3  13        193.91        209.70        22.44 o                         
   2   3  13          1.59          0.75        18.51 o                         
   3   3  13         13.47         67.77        30.19 o                         
  -4   4  13          7.17         31.01        11.58 o                         
  -3   4  13          6.96         10.87        15.71 o                         
  -2   4  13         96.23        133.38        18.28 o                         
  -1   4  13         21.71         19.79         8.32 o                         
   0   4  13         71.17         84.12        12.98 o                         
   1   4  13          0.91         20.55        18.05 o                         
   2   4  13         28.75         51.81        37.96 o                         
   3   4  13         29.24         51.40        17.34 o                         
  -4   5  13          2.60         23.07        11.55 o                         
  -3   5  13          7.93          6.45        14.70 o                         
  -2   5  13         22.74         26.86        11.80 o                         
  -1   5  13          1.68         -8.10         8.10 o                         
   0   5  13         89.02         78.08        14.26 o                         
   1   5  13         41.04         35.54        18.14 o                         
   2   5  13         52.67         73.31        15.66 o                         
   3   5  13         22.34         18.28        18.98 o                         
  -4   6  13         11.99         15.43        19.29 o                         
  -3   6  13          8.65          8.40        10.40 o                         
  -2   6  13          7.33         -2.16         8.24 o                         
  -1   6  13         56.36         55.88        10.09 o                         
   0   6  13        110.47        180.40        20.33 o                         
   1   6  13          1.64         10.08        12.01 o                         
   2   6  13        105.02        120.26        16.69 o                         
   3   6  13         15.66        -20.94        20.94 o                         
  -4   7  13         22.80         10.19        12.09 o                         
  -3   7  13          1.45         19.14        10.84 o                         
  -2   7  13          1.36         -2.87        10.24 o                         
  -1   7  13          1.78         20.29         9.13 o                         
   0   7  13         79.17         89.45        11.75 o                         
   1   7  13          4.60         -4.05        11.18 o                         
   2   7  13          0.01         -5.35        21.51 o                         
   3   7  13          0.80         -5.58        17.13 o                         
  -3   8  13        104.80         96.16        13.59 o                         
  -2   8  13         27.14         18.89        14.87 o                         
  -1   8  13        169.85        178.61        16.21 o                         
   0   8  13          1.27         -2.39        11.63 o                         
   1   8  13          5.89         -3.74        20.01 o                         
   2   8  13          0.45          8.57        14.70 o                         
  -3   9  13          0.00         10.30        11.56 o                         
  -2   9  13          1.25         -4.96        10.19 o                         
  -1   9  13         32.25         31.92        12.22 o                         
   0   9  13         48.66         64.97        11.44 o                         
   1   9  13         17.17          7.10        13.24 o                         
   2   9  13          7.37          9.06        15.15 o                         
  -3  10  13          8.60         20.27        12.45 o                         
  -2  10  13          2.02         38.48        14.18 o                         
  -1  10  13         63.21         66.26        20.38 o                         
   0  10  13          0.94         23.84        11.06 o                         
   1  10  13          1.24         -0.90        18.23 o                         
   2  10  13        111.68        223.34        41.89 o                         
  -2  11  13          7.90         22.63        17.23 o                         
  -1  11  13        103.51        102.84        20.75 o                         
   0  11  13          0.46         -4.06        13.21 o                         
   1  11  13          7.80         33.22        28.61 o                         
  -2  12  13         12.00         20.60        12.91 o                         
  -1  12  13         54.80         55.03        15.90 o                         
   0  12  13          1.74         31.87        38.05 o                         
   1  12  13          0.52         15.71        15.48 o                         
  -1  13  13         57.38         58.06        25.81 o                         
   0  13  13         34.65         69.75        28.24 o                         
  -2   0  14         29.02         25.81        19.26 o                         
   0   0  14         69.88         49.93        20.20 o                         
   2   0  14         14.78        -17.77        22.63 o                         
  -3   1  14          5.21         -7.29        18.70 o                         
  -2   1  14         10.65          3.74        12.76 o                         
  -1   1  14         24.30         13.18        16.64 o                         
   0   1  14         89.41        117.96        17.97 o                         
   1   1  14          8.24        -11.81        13.59 o                         
   2   1  14          1.49         14.26        19.73 o                         
  -3   2  14          6.60        -10.16        13.99 o                         
  -2   2  14         17.58         -8.84        12.07 o                         
  -1   2  14         14.68          7.19        12.76 o                         
   0   2  14          2.39        -12.00        12.00 o                         
   1   2  14         35.02         66.80        15.99 o                         
   2   2  14          0.52          6.07        16.53 o                         
  -3   3  14          8.60          1.06        14.59 o                         
  -2   3  14          0.50          8.22        10.15 o                         
  -1   3  14          6.51          5.08        11.85 o                         
   0   3  14          3.95         27.70        16.36 o                         
   1   3  14        427.74        400.61        45.44 o                         
   2   3  14          8.02         31.99        20.94 o                         
  -3   4  14          5.12         27.73        14.24 o                         
  -2   4  14          6.84         14.74        11.06 o                         
  -1   4  14          5.03         -4.86        12.47 o                         
   0   4  14         19.02         20.45        13.34 o                         
   1   4  14          2.69         21.92        15.15 o                         
   2   4  14         14.42         11.13        15.92 o                         
  -3   5  14          0.62          0.59        18.14 o                         
  -2   5  14         12.67         17.59        13.16 o                         
  -1   5  14         44.01         62.14        14.06 o                         
   0   5  14         24.68         63.31        19.07 o                         
   1   5  14         89.32        241.21        43.57 o                         
   2   5  14         63.02         80.49        32.90 o                         
  -3   6  14         17.30         25.18        13.93 o                         
  -2   6  14          8.90         47.87        23.19 o                         
  -1   6  14          0.82         -6.87        10.50 o                         
   0   6  14          0.13          6.91        13.04 o                         
   1   6  14         16.30         20.83        14.74 o                         
   2   6  14          2.18        -16.49        16.49 o                         
  -3   7  14          0.19         15.15        23.94 o                         
  -2   7  14         94.45        163.42        29.92 o                         
  -1   7  14         19.53         14.57        12.31 o                         
   0   7  14          1.11         -6.99        21.69 o                         
   1   7  14         27.78         41.33        15.77 o                         
   2   7  14          7.01        -21.97        29.83 o                         
  -2   8  14          2.64         -4.45        22.53 o                         
  -1   8  14         26.40          6.65        13.21 o                         
   0   8  14          1.28          9.95        20.01 o                         
   1   8  14          0.44        -14.64        15.15 o                         
  -2   9  14          0.60        -13.49        13.49 o                         
  -1   9  14         25.81         19.38        15.73 o                         
   0   9  14          0.98         -5.98        17.48 o                         
   1   9  14         19.28         47.04        18.06 o                         
  -1  10  14          2.49        -15.31        21.13 o                         
   0  10  14        214.82        221.43        23.51 o                         
  -1   0  15          1.00        -16.46        22.07 o                         
   1   0  15         57.46         73.30        28.80 o                         
  -2   1  15         64.67         67.32        25.53 o                         
  -1   1  15         53.47         88.64        25.99 o                         
   0   1  15         15.03         27.86        24.31 o                         
   1   1  15         11.92         30.76        21.97 o                         
  -2   2  15          2.18        -14.77        22.44 o                         
  -1   2  15          0.21         21.88        25.06 o                         
   0   2  15          3.52         10.25        20.57 o                         
   1   2  15         68.71         51.70        19.33 o                         
  -2   3  15         12.65         -1.59        16.19 o                         
  -1   3  15          3.71         48.06        25.06 o                         
   0   3  15         48.40         50.22        27.77 o                         
   1   3  15         17.48         -5.40        37.40 o                         
  -2   4  15         19.93          5.87        15.46 o                         
  -1   4  15          6.20        -12.77        14.63 o                         
   0   4  15        119.13        117.04        25.43 o                         
   1   4  15        177.88        216.56        59.92 o                         
  -2   5  15          7.44          8.10        18.42 o                         
  -1   5  15          7.87         22.26        16.03 o                         
   0   5  15         71.39        105.99        24.02 o                         
   1   5  15          8.65          7.34        17.71 o                         
  -2   6  15          3.57         32.20        28.99 o                         
  -1   6  15          1.55         15.39        16.32 o                         
   0   6  15         50.41         75.92        16.96 o                         
  -1   7  15          3.05         -6.36        16.76 o                         
   0   7  15         15.14          2.61        16.71 o                         
                                                                                
